# Supplementary material for: Temporal landscape and translational regulation of A-to-I RNA editing in mouse retina development
Source: BMC Biol. 2024 May 7;22:106. doi: 10.1186/s12915-024-01908-y (PMC11077751; doi:10.1186/s12915-024-01908-y)
Supplement: Supplementary file 1 — Additional file 1: Supplementary Table 1. Summary of the number of reads for total RNA-seq and Ribo-seq data in mouse retina development. Supplementary Table 2. Summary of identified A-to-I editing sites in the developing mouse retina. Note that ‘strand’ represents the strand where the site is located, with 0 for the reverse strand and 1 for the forward strand. Supplementary Table 3. Depths of A-to-I sites across all replicates. Supplementary Table 4. Summary of differential editing sites between adjacent time points. Note that ‘DE level’ represents the absolute change of the editing level between the two time points, as stated in column3; ‘p-value’ represents the statistical measure by REDITs to evaluate the significance of the change in editing levels; and ‘dRES’ represents the direction of the change in editing levels. Supplementary Table 5. Clustering information of developmental editing patterns. Note that ‘Membership’ represents the fuzzy membership degree of editing sites belonging to the class. Supplementary Table 6. Clustering information of sites in retinal markers. Supplementary Table 7. Summary of the GO enrichment analysis of genes for different developmental editing patterns. Note that ‘geneID’ represents the gene symbols being analyzed presented in the GO term. Supplementary Table 8. Summary of identified alternative splicing events in the developing mouse retina. Supplementary Table 9. Correlation between editing sites and splicing events. Note that ‘dis.min’ represents the distance between the editing site and its paired splicing event. Supplementary Table 10. Summary of differential translational efficiency (TE) genes. Note that ‘lfcSE’ represents the standard error of the log2FoldChange estimate. Supplementary Table 11. List of editing sites selected for validation. [file 12915_2024_1908_MOESM1_ESM.xlsx]

## Sheet: Table S1 Read stats
Time	Library	Raw reads		Clean reads		Uniquely mapped reads
		Replicate 1	Replicate 2	Replicate 1	Replicate 2	Replicate 1	Replicate 2
E13.5	Total RNA	110303378	123535896	74640391	80391235	70309084	72441446
	RPF	95982585	78590730	44485695	36673260	16871994	16359374
P0	Total RNA	122367937	124935935	84247691	85833004	77665988	79368426
	RPF	55486500	70621809	16903109	23661165	9909897	13467318
P6	Total RNA	124525388	124942213	86220573	83599864	80142426	77815192
	RPF	33621585	34358261	13403344	15369942	8367261	9557422
P21	Total RNA	124787808	114351112	84730033	77853108	78986272	73072970
	RPF	81953902	85846043	26582036	27050369	13960064	14205197
P42	Total RNA	111366920	112960653	76098559	77503756	70681298	71891662
	RPF	72862561	53428814	32449629	30179749	19650688	20667004
Note: Clean data represent reminded reads after quality trimming, adapter and rtRNA removal as well as length selection.

## Sheet: Table S2 A-to-I editing sites
Identifier of editing sites	Ensembl geneID	Strand	Read coverage	Edited reads	Editing level	Editing in repeat elements	Element name	Developmental stage	GenomicFeature
chr1:4917886	ENSMUSG00000002459.17	0	62	6	0.0967742	SINE	B3	P42	intronic
chr1:4921462	ENSMUSG00000002459.17	0	61	6	0.0983607	SINE	B3	P42	intronic
chr1:4922755	ENSMUSG00000002459.17	0	11	4	0.363636	SINE	B3	P42	intronic
chr1:4961724	ENSMUSG00000002459.17	0	23	3	0.130435	LTR	ORR1D1	P42	intronic
chr1:4961779	ENSMUSG00000002459.17	0	22	4	0.181818	LTR	ORR1D1	P42	intronic
chr1:4965008	ENSMUSG00000002459.17	0	76	13	0.171053	LTR	ORR1D1	P42	intronic
chr1:4965009	ENSMUSG00000002459.17	0	75	4	0.0533333	LTR	ORR1D1	P42	intronic
chr1:5056985	ENSMUSG00000002459.17	0	27	5	0.185185	LINE	L1Md_F2	P42	intronic
chr1:5058241	ENSMUSG00000002459.17	0	107	3	0.0280374	LINE	L1Md_F2	P42	intronic
chr1:6260210	ENSMUSG00000025907.14	1	40	4	0.1	LINE	Lx2	P42	intronic
chr1:9730910	ENSMUSG00000045210.8	0	40	13	0.325	SINE	B3A	P42	intronic
chr1:9730911	ENSMUSG00000045210.8	0	40	8	0.2	SINE	B3A	P42	intronic
chr1:9736782	ENSMUSG00000045210.8	0	64	3	0.046875	SINE	RSINE1	P42	intronic
chr1:9969883	ENSMUSG00000025916.10	0	10	4	0.4	SINE	B1_Mus2	P42	intronic
chr1:10097399	ENSMUSG00000056763.16	1	13	3	0.230769	DNA	URR1A	P42	intronic
chr1:10200708	ENSMUSG00000067851.11	0	26	6	0.230769	-	-	P42	intronic
chr1:13625010	ENSMUSG00000025937.6	0	115	8	0.0695652	SINE	B2_Mm2	P42	3'-UTR
chr1:13625013	ENSMUSG00000025937.6	0	115	5	0.0434783	SINE	B2_Mm2	P42	3'-UTR
chr1:13625015	ENSMUSG00000025937.6	0	117	32	0.273504	SINE	B2_Mm2	P42	3'-UTR
chr1:13625036	ENSMUSG00000025937.6	0	150	20	0.133333	SINE	B2_Mm2	P42	3'-UTR
chr1:13625722	ENSMUSG00000025937.6	0	121	3	0.0247934	SINE	B3	P42	3'-UTR
chr1:13625735	ENSMUSG00000025937.6	0	131	4	0.0305344	SINE	B3	P42	3'-UTR
chr1:13625741	ENSMUSG00000025937.6	0	137	30	0.218978	SINE	B3	P42	3'-UTR
chr1:13625819	ENSMUSG00000025937.6	0	135	4	0.0296296	SINE	B3	P42	3'-UTR
chr1:16549801	ENSMUSG00000025939.18	0	15	8	0.533333	LTR	ORR1B1	P42	intronic
chr1:16565317	ENSMUSG00000025939.18	0	106	5	0.0471698	SINE	B1_Mur2	P42	intronic
chr1:16565343	ENSMUSG00000025939.18	0	115	5	0.0434783	SINE	B1_Mur2	P42	intronic
chr1:16567013	ENSMUSG00000025939.18	0	50	6	0.12	SINE	B1_Mur4	P42	intronic
chr1:16646836	ENSMUSG00000079658.9	0	12	4	0.333333	SINE	B1_Mus1	P42	intronic
chr1:21263444	ENSMUSG00000099343.1	1	13	6	0.461538	LTR	RLTR20C	P42	ncRNA
chr1:23362937	intergenic	0	52	4	0.0769231	LINE	L1_Mus2	P42	intergenic
chr1:23363013	intergenic	0	31	3	0.0967742	LINE	L1_Mus2	P42	intergenic
chr1:23363072	intergenic	0	11	3	0.272727	LINE	L1_Mus2	P42	intergenic
chr1:23875190	ENSMUSG00000026155.13	0	62	6	0.0967742	LTR	ORR1D2	P42	intronic
chr1:23875257	ENSMUSG00000026155.13	0	101	11	0.108911	LTR	ORR1D2	P42	intronic
chr1:23875262	ENSMUSG00000026155.13	0	100	4	0.04	LTR	ORR1D2	P42	intronic
chr1:23875266	ENSMUSG00000026155.13	0	99	21	0.212121	LTR	ORR1D2	P42	intronic
chr1:24048091	ENSMUSG00000026153.15	0	55	4	0.0727273	SINE	B1_Mm	P42	intronic
chr1:24048121	ENSMUSG00000026153.15	0	45	5	0.111111	SINE	B1_Mm	P42	intronic
chr1:24048125	ENSMUSG00000026153.15	0	43	6	0.139535	SINE	B1_Mm	P42	intronic
chr1:24048131	ENSMUSG00000026153.15	0	39	5	0.128205	SINE	B1_Mm	P42	intronic
chr1:24048135	ENSMUSG00000026153.15	0	40	4	0.1	SINE	B1_Mm	P42	intronic
chr1:24052688	ENSMUSG00000026153.15	0	34	9	0.264706	SINE	B1_Mur4	P42	intronic
chr1:24052689	ENSMUSG00000026153.15	0	34	13	0.382353	SINE	B1_Mur4	P42	intronic
chr1:24756649	ENSMUSG00000073725.8	1	19	4	0.210526	SINE	B3	P42	intronic
chr1:25321513	ENSMUSG00000033569.17	0	11	9	0.818182	LINE	L1Md_F2	P42	intronic
chr1:25321522	ENSMUSG00000033569.17	0	11	5	0.454545	LINE	L1Md_F2	P42	intronic
chr1:25773070	ENSMUSG00000033569.17	0	27	15	0.555556	LINE	Lx2	P42	intronic
chr1:25773084	ENSMUSG00000033569.17	0	27	6	0.222222	LINE	Lx2	P42	intronic
chr1:33794231	ENSMUSG00000042197.13	0	274	7	0.0255474	SINE	PB1D9	P42	3'-UTR
chr1:33796409	ENSMUSG00000042197.13	0	93	9	0.0967742	SINE	B1_Mus1	P42	3'-UTR
chr1:34301340	ENSMUSG00000026131.20	1	17	4	0.235294	-	-	P42	intronic
chr1:34794152	ENSMUSG00000037509.21	1	14	3	0.214286	SINE	B4	P42	intronic
chr1:34853433	ENSMUSG00000026123.11	1	23	4	0.173913	LTR	MTD	P42	intronic
chr1:36334857	ENSMUSG00000010453.12	0	19	6	0.315789	SINE	B1F2	P42	downstream
chr1:36334905	ENSMUSG00000010453.12	0	18	3	0.166667	SINE	B1F2	P42	downstream
chr1:36362333	ENSMUSG00000010453.12	0	12	3	0.25	SINE	B1_Mm	P42	intronic
chr1:36443342	ENSMUSG00000001143.13	0	147	12	0.0816327	SINE	B3	P42	intronic
chr1:36502531	ENSMUSG00000037408.10	1	146	4	0.0273973	SINE	B1_Mus1	P42	intronic
chr1:36504911	ENSMUSG00000037408.10	1	53	4	0.0754717	SINE	B1_Mur4	P42	intronic
chr1:37252793	ENSMUSG00000026114.14	1	10	4	0.4	LTR	ORR1A2	P42	intronic
chr1:37252794	ENSMUSG00000026114.14	1	10	5	0.5	LTR	ORR1A2	P42	intronic
chr1:37442392	ENSMUSG00000026110.15	0	99	5	0.0505051	-	-	P42	3'-UTR
chr1:37442393	ENSMUSG00000026110.15	0	99	7	0.0707071	-	-	P42	3'-UTR
chr1:37984005	intergenic	0	101	4	0.039604	SINE	B3A	P42	intergenic
chr1:37984677	ENSMUSG00000058407.12	0	127	69	0.543307	SINE	B2_Mm2	P42	downstream
chr1:38078640	ENSMUSG00000026082.11	0	14	3	0.214286	SINE	B3	P42	intronic
chr1:39382020	ENSMUSG00000003134.10	0	166	8	0.0481928	SINE	B1_Mur4	P42	intronic
chr1:39382021	ENSMUSG00000003134.10	0	169	9	0.0532544	SINE	B1_Mur4	P42	intronic
chr1:39384138	ENSMUSG00000003134.10	0	291	9	0.0309278	SINE	B1_Mur1	P42	intronic
chr1:44622759	ENSMUSG00000056870.9	1	13	3	0.230769	LINE	Lx	P42	intronic
chr1:52727291	ENSMUSG00000041439.15	0	17	3	0.176471	-	-	P42	5'-UTR
chr1:55755091	ENSMUSG00000038349.10	1	14	3	0.214286	LINE	Lx4A	P42	downstream
chr1:58386070	ENSMUSG00000103839.1	0	171	8	0.0467836	SINE	B1_Mm	P42	ncRNA
chr1:58386107	ENSMUSG00000103839.1	0	60	4	0.0666667	SINE	B1_Mm	P42	ncRNA
chr1:58386110	ENSMUSG00000103839.1	0	54	7	0.12963	SINE	B1_Mm	P42	ncRNA
chr1:58386113	ENSMUSG00000103839.1	0	49	5	0.102041	SINE	B1_Mm	P42	ncRNA
chr1:58389602	intergenic	0	101	3	0.029703	SINE	B1_Mur2	P42	intergenic
chr1:58482623	ENSMUSG00000026037.14	0	16	4	0.25	SINE	B2_Mm2	P42	intronic
chr1:58482679	ENSMUSG00000026037.14	0	16	5	0.3125	SINE	B2_Mm2	P42	intronic
chr1:58572893	ENSMUSG00000038174.14	0	12	5	0.416667	SINE	B1_Mur4	P42	intronic
chr1:58588083	ENSMUSG00000026032.8	1	10	4	0.4	SINE	B1_Mus2	P42	intronic
chr1:59712745	ENSMUSG00000026020.9	1	46	4	0.0869565	SINE	B1_Mus2	P42	3'-UTR
chr1:59874208	ENSMUSG00000067336.6	1	186	17	0.0913978	SINE	B2_Mm2	P42	3'-UTR
chr1:60445823	ENSMUSG00000026782.15	1	10	4	0.4	SINE	B1_Mur4	P42	intronic
chr1:60478590	ENSMUSG00000026782.15	1	46	3	0.0652174	SINE	B1_Mm	P42	3'-UTR
chr1:63059674	ENSMUSG00000040865.15	0	29	13	0.448276	SINE	PB1D9	P42	intronic
chr1:63117003	ENSMUSG00000084799.7	1	11	9	0.818182	SINE	B1_Mus1	P42	ncRNA
chr1:63117047	ENSMUSG00000084799.7	1	12	5	0.416667	SINE	B1_Mus1	P42	ncRNA
chr1:63117284	ENSMUSG00000101599.1	1	29	7	0.241379	SINE	B1_Mur1	P42	ncRNA
chr1:63124708	ENSMUSG00000101599.1	1	34	4	0.117647	SINE	B3	P42	ncRNA
chr1:63133841	ENSMUSG00000084799.7	1	24	3	0.125	SINE$LTR	B1_Mm$MT2B	P42	ncRNA
chr1:63172475	ENSMUSG00000025968.16	0	17	3	0.176471	SINE	B3	P42	intronic
chr1:63172481	ENSMUSG00000025968.16	0	19	6	0.315789	SINE	B3	P42	intronic
chr1:66672714	ENSMUSG00000055567.18	1	40	12	0.3	-	-	P42	CDS
chr1:66733254	ENSMUSG00000026004.15	0	60	43	0.716667	SINE	B2_Mm2	P42	intronic
chr1:66733255	ENSMUSG00000026004.15	0	63	4	0.0634921	SINE	B2_Mm2	P42	intronic
chr1:66733658	ENSMUSG00000026004.15	0	48	17	0.354167	SINE	B3	P42	intronic
chr1:66733679	ENSMUSG00000026004.15	0	51	4	0.0784314	SINE	B3	P42	intronic
chr1:72294668	ENSMUSG00000026188.11	1	15	3	0.2	SINE	B4A	P42	intronic
chr1:72715279	intergenic	1	48	3	0.0625	SINE	B1_Mus1	P42	intergenic
chr1:74314194	ENSMUSG00000026179.14	1	15	5	0.333333	SINE	B1_Mus2	P42	intronic
chr1:74407857	intergenic	1	13	3	0.230769	SINE	B3	P42	intergenic
chr1:74563381	ENSMUSG00000026173.15	0	35	15	0.428571	SINE	B1F2	P42	intronic
chr1:74563382	ENSMUSG00000026173.15	0	35	3	0.0857143	SINE	B1F2	P42	intronic
chr1:74581767	ENSMUSG00000026135.17	0	66	3	0.0454545	SINE	B1_Mur2	P42	intronic
chr1:74581979	ENSMUSG00000026135.17	0	20	3	0.15	SINE	B2_Mm1t	P42	intronic
chr1:74581985	ENSMUSG00000026135.17	0	20	4	0.2	SINE	B2_Mm1t	P42	intronic
chr1:74861197	ENSMUSG00000089964.1	1	48	4	0.0833333	SINE	B1_Mus2	P42	ncRNA
chr1:75146904	ENSMUSG00000049339.16	1	147	3	0.0204082	-	-	P42	CDS
chr1:75148390	ENSMUSG00000049339.16	1	23	3	0.130435	SINE	PB1D9	P42	downstream
chr1:75151830	intergenic	1	17	3	0.176471	SINE	B1_Mur1	P42	intergenic
chr1:75154036	intergenic	1	57	5	0.0877193	SINE	B1_Mur4	P42	intergenic
chr1:75154051	intergenic	1	35	19	0.542857	SINE	B1_Mur4	P42	intergenic
chr1:75154065	intergenic	1	38	5	0.131579	SINE	B1_Mur4	P42	intergenic
chr1:75154075	intergenic	1	38	10	0.263158	SINE	B1_Mur4	P42	intergenic
chr1:75154125	intergenic	1	108	12	0.111111	SINE	B1_Mur4	P42	intergenic
chr1:75157771	intergenic	1	14	3	0.214286	SINE$LTR	B1_Mus1$MT2B	P42	intergenic
chr1:75157815	intergenic	1	42	4	0.0952381	SINE	B1_Mus1	P42	intergenic
chr1:75157816	intergenic	1	42	4	0.0952381	SINE	B1_Mus1	P42	intergenic
chr1:75158949	intergenic	1	14	3	0.214286	SINE	B1_Mus1	P42	intergenic
chr1:75161197	intergenic	1	28	7	0.25	SINE	B2_Mm1t	P42	intergenic
chr1:75161201	intergenic	1	28	3	0.107143	SINE	B2_Mm1t	P42	intergenic
chr1:75560205	ENSMUSG00000006576.16	1	46	3	0.0652174	-	-	P42	3'-UTR
chr1:75564811	intergenic	1	15	3	0.2	SINE$LTR	B1_Mur3$MT2B	P42	intergenic
chr1:78530638	ENSMUSG00000012187.13	1	10	10	1	SINE	B2_Mm2	P42	intronic
chr1:78530639	ENSMUSG00000012187.13	1	10	4	0.4	SINE	B2_Mm2	P42	intronic
chr1:78530649	ENSMUSG00000012187.13	1	10	4	0.4	SINE	B2_Mm2	P42	intronic
chr1:78676187	ENSMUSG00000032883.15	1	21	11	0.52381	SINE	B1_Mus1	P42	intronic
chr1:81334055	ENSMUSG00000054976.14	1	13	3	0.230769	SINE	B3	P42	intronic
chr1:82747397	ENSMUSG00000026150.14	1	162	4	0.0246914	SINE	B1_Mur1	P42	intronic
chr1:82850624	ENSMUSG00000026159.13	1	26	4	0.153846	LINE	L1_Mus2	P42	intronic
chr1:82887200	ENSMUSG00000026159.13	1	25	5	0.2	Simple_repeat	(TA)n	P42	intronic
chr1:82887598	ENSMUSG00000026159.13	1	26	3	0.115385	SINE	B4A	P42	intronic
chr1:82887614	ENSMUSG00000026159.13	1	24	3	0.125	SINE	B4A	P42	intronic
chr1:82887615	ENSMUSG00000026159.13	1	24	3	0.125	SINE	B4A	P42	intronic
chr1:82887865	ENSMUSG00000026159.13	1	36	5	0.138889	SINE	B1_Mur4	P42	intronic
chr1:84775191	ENSMUSG00000026219.14	0	26	4	0.153846	SINE	B1_Mm	P42	intronic
chr1:84775192	ENSMUSG00000026219.14	0	26	6	0.230769	SINE	B1_Mm	P42	intronic
chr1:84775193	ENSMUSG00000026219.14	0	26	20	0.769231	SINE	B1_Mm	P42	intronic
chr1:84775534	ENSMUSG00000026219.14	0	69	8	0.115942	SINE	B1_Mm	P42	intronic
chr1:84775558	ENSMUSG00000026219.14	0	77	11	0.142857	SINE	B1_Mm	P42	intronic
chr1:84775562	ENSMUSG00000026219.14	0	80	9	0.1125	SINE	B1_Mm	P42	intronic
chr1:84775563	ENSMUSG00000026219.14	0	81	23	0.283951	SINE	B1_Mm	P42	intronic
chr1:84775569	ENSMUSG00000026219.14	0	82	6	0.0731707	SINE	B1_Mm	P42	intronic
chr1:86123177	ENSMUSG00000103272.1	1	29	7	0.241379	SINE	B1_Mus1	P42	ncRNA
chr1:86123184	ENSMUSG00000103272.1	1	28	10	0.357143	SINE	B1_Mus1	P42	ncRNA
chr1:86343761	ENSMUSG00000026234.12	0	20	3	0.15	SINE	B1_Mur4	P42	downstream
chr1:86343788	ENSMUSG00000026234.12	0	21	4	0.190476	SINE	B1_Mur4	P42	downstream
chr1:86345159	ENSMUSG00000026234.12	0	86	5	0.0581395	SINE	B1_Mur4	P42	3'-UTR
chr1:86345161	ENSMUSG00000026234.12	0	85	3	0.0352941	SINE	B1_Mur4	P42	3'-UTR
chr1:86345173	ENSMUSG00000026234.12	0	79	7	0.0886076	SINE	B1_Mur4	P42	3'-UTR
chr1:86345911	ENSMUSG00000026234.12	0	46	15	0.326087	SINE	B1_Mur2	P42	3'-UTR
chr1:86345916	ENSMUSG00000026234.12	0	42	7	0.166667	SINE	B1_Mur2	P42	3'-UTR
chr1:86347737	ENSMUSG00000026234.12	0	45	4	0.0888889	SINE	B1_Mus1	P42	3'-UTR
chr1:86347802	ENSMUSG00000026234.12	0	61	3	0.0491803	SINE	B1_Mus1	P42	3'-UTR
chr1:86347928	ENSMUSG00000026234.12	0	52	8	0.153846	SINE	B1_Mur2	P42	3'-UTR
chr1:86347967	ENSMUSG00000026234.12	0	27	7	0.259259	SINE	B1_Mur2	P42	3'-UTR
chr1:86348727	ENSMUSG00000026234.12	0	174	4	0.0229885	SINE	B1_Mur3	P42	3'-UTR
chr1:86348741	ENSMUSG00000026234.12	0	193	8	0.0414508	SINE	B1_Mur3	P42	3'-UTR
chr1:86348806	ENSMUSG00000026234.12	0	95	29	0.305263	SINE	B1_Mur3	P42	3'-UTR
chr1:86350051	ENSMUSG00000026234.12	0	374	17	0.0454545	SINE	B1_Mus1	P42	3'-UTR
chr1:86350105	ENSMUSG00000026234.12	0	251	25	0.0996016	SINE	B1_Mus1	P42	3'-UTR
chr1:86350115	ENSMUSG00000026234.12	0	266	20	0.075188	SINE	B1_Mus1	P42	3'-UTR
chr1:86362099	ENSMUSG00000073627.7	1	16	11	0.6875	SINE	B4A	P42	ncRNA
chr1:86362148	ENSMUSG00000073627.7	1	11	4	0.363636	SINE	B4A	P42	ncRNA
chr1:86362171	ENSMUSG00000073627.7	1	10	3	0.3	SINE	B4A	P42	ncRNA
chr1:86544912	ENSMUSG00000026239.14	0	20	12	0.6	SINE	B1_Mus1	P42	intronic
chr1:86549006	ENSMUSG00000026239.14	0	51	3	0.0588235	SINE	RSINE1	P42	intronic
chr1:86574450	ENSMUSG00000026239.14	0	52	3	0.0576923	SINE	B1_Mur4	P42	intronic
chr1:87247605	intergenic	1	19	3	0.157895	SINE	B1_Mur4	P42	intergenic
chr1:87247610	intergenic	1	18	4	0.222222	SINE	B1_Mur4	P42	intergenic
chr1:87247661	intergenic	1	18	3	0.166667	SINE	B1_Mur4	P42	intergenic
chr1:87247662	intergenic	1	18	4	0.222222	SINE	B1_Mur4	P42	intergenic
chr1:87801789	intergenic	1	31	7	0.225806	SINE	B3	P42	intergenic
chr1:87801795	intergenic	1	32	6	0.1875	SINE	B3	P42	intergenic
chr1:87842860	ENSMUSG00000056055.13	1	616	18	0.0292208	SINE	B3	P42	intronic
chr1:87861577	ENSMUSG00000070738.10	1	55	5	0.0909091	SINE	PB1D7	P42	intronic
chr1:87873531	ENSMUSG00000070738.10	1	46	5	0.108696	SINE	B1_Mur4	P42	intronic
chr1:87874913	ENSMUSG00000070738.10	1	67	4	0.0597015	SINE	B1_Mur3	P42	intronic
chr1:93264059	ENSMUSG00000047793.13	0	20	5	0.25	SINE	B2_Mm2	P42	intronic
chr1:93264079	ENSMUSG00000047793.13	0	23	7	0.304348	SINE	B2_Mm2	P42	intronic
chr1:93366799	ENSMUSG00000026275.13	1	133	8	0.0601504	SINE	B1_Mus1	P42	3'-UTR
chr1:93367069	ENSMUSG00000026275.13	1	347	21	0.0605187	SINE	ID_B1	P42	3'-UTR
chr1:93371568	ENSMUSG00000026275.13	1	254	7	0.0275591	SINE	B1_Mus2	P42	3'-UTR
chr1:93371578	ENSMUSG00000026275.13	1	276	8	0.0289855	SINE	B1_Mus2	P42	3'-UTR
chr1:93371579	ENSMUSG00000026275.13	1	280	8	0.0285714	SINE	B1_Mus2	P42	3'-UTR
chr1:93371585	ENSMUSG00000026275.13	1	270	29	0.107407	SINE	B1_Mus2	P42	3'-UTR
chr1:93371618	ENSMUSG00000026275.13	1	562	31	0.0551601	SINE	B1_Mus2	P42	3'-UTR
chr1:93371640	ENSMUSG00000026275.13	1	546	61	0.111722	SINE	B1_Mus2	P42	3'-UTR
chr1:93371642	ENSMUSG00000026275.13	1	542	11	0.0202952	SINE	B1_Mus2	P42	3'-UTR
chr1:93371645	ENSMUSG00000026275.13	1	537	315	0.586592	SINE	B1_Mus2	P42	3'-UTR
chr1:93371657	ENSMUSG00000026275.13	1	531	16	0.0301318	SINE	B1_Mus2	P42	3'-UTR
chr1:93371667	ENSMUSG00000026275.13	1	515	13	0.0252427	SINE	B1_Mus2	P42	3'-UTR
chr1:93371671	ENSMUSG00000026275.13	1	520	34	0.0653846	SINE	B1_Mus2	P42	3'-UTR
chr1:93372079	ENSMUSG00000026275.13	1	94	8	0.0851064	SINE	B1_Mus2	P42	3'-UTR
chr1:93372097	ENSMUSG00000026275.13	1	99	6	0.0606061	SINE	B1_Mus2	P42	3'-UTR
chr1:93372101	ENSMUSG00000026275.13	1	98	9	0.0918367	SINE	B1_Mus2	P42	3'-UTR
chr1:93372133	ENSMUSG00000026275.13	1	108	8	0.0740741	SINE	B1_Mus2	P42	3'-UTR
chr1:93372168	ENSMUSG00000026275.13	1	78	3	0.0384615	SINE	B1_Mus2	P42	3'-UTR
chr1:93407030	ENSMUSG00000034088.15	0	432	13	0.0300926	-	-	P42	3'-UTR
chr1:93450734	ENSMUSG00000034088.15	0	12	4	0.333333	SINE	B1_Mur4	P42	intronic
chr1:104982601	ENSMUSG00000050840.8	1	10	3	0.3	SINE	B1F1	P42	intronic
chr1:105577021	ENSMUSG00000056536.14	0	11	3	0.272727	LINE	L1_Mus3	P42	intronic
chr1:105577129	ENSMUSG00000056536.14	0	16	5	0.3125	LINE	L1_Mus3	P42	intronic
chr1:105740002	ENSMUSG00000026319.13	1	15	4	0.266667	SINE	B1_Mur2	P42	intronic
chr1:118286320	intergenic	0	13	4	0.307692	LINE	Lx4A	P42	intergenic
chr1:118574314	ENSMUSG00000064302.13	1	11	8	0.727273	LTR	MTD	P42	intronic
chr1:119542747	intergenic	0	12	4	0.333333	SINE	PB1D9	P42	intergenic
chr1:120180279	ENSMUSG00000026388.15	0	20	15	0.75	SINE	B4	P42	intronic
chr1:127921270	ENSMUSG00000036104.12	1	14	6	0.428571	SINE	B2_Mm2	P42	intronic
chr1:127921271	ENSMUSG00000036104.12	1	14	6	0.428571	SINE	B2_Mm2	P42	intronic
chr1:127921281	ENSMUSG00000036104.12	1	12	3	0.25	SINE	B2_Mm2	P42	intronic
chr1:127922088	ENSMUSG00000036104.12	1	12	3	0.25	SINE	B2_Mm2	P42	intronic
chr1:128191581	ENSMUSG00000056211.13	1	58	5	0.0862069	SINE	B2_Mm2	P42	intronic
chr1:128192180	ENSMUSG00000056211.13	1	54	9	0.166667	SINE	B3	P42	intronic
chr1:128192181	ENSMUSG00000056211.13	1	53	9	0.169811	SINE	B3	P42	intronic
chr1:128192189	ENSMUSG00000056211.13	1	51	15	0.294118	SINE	B3	P42	intronic
chr1:128273886	ENSMUSG00000026353.9	1	76	4	0.0526316	SINE	B3	P42	intronic
chr1:128273904	ENSMUSG00000026353.9	1	71	7	0.0985915	SINE	B3	P42	intronic
chr1:128273907	ENSMUSG00000026353.9	1	69	7	0.101449	SINE	B3	P42	intronic
chr1:130722899	ENSMUSG00000046404.5	1	205	5	0.0243902	SINE	B1_Mus2	P42	3'-UTR
chr1:131175571	ENSMUSG00000026427.16	1	115	7	0.0608696	SINE$LTR	B1_Mus1$MT2B	P42	intronic
chr1:131175572	ENSMUSG00000026427.16	1	115	12	0.104348	SINE$LTR	B1_Mus1$MT2B	P42	intronic
chr1:131175601	ENSMUSG00000026427.16	1	80	5	0.0625	SINE$LTR	B1_Mus1$MT2B	P42	intronic
chr1:131187813	ENSMUSG00000026430.16	1	13	3	0.230769	SINE	B1_Mur2	P42	intronic
chr1:132038244	ENSMUSG00000059149.17	0	13	3	0.230769	SINE	B1_Mur4	P42	3'-UTR
chr1:132453937	ENSMUSG00000042046.15	0	22	4	0.181818	SINE	B1_Mur1	P42	intronic
chr1:132473011	ENSMUSG00000097760.2	0	18	6	0.333333	SINE	B1_Mus2	P42	ncRNA
chr1:132473023	ENSMUSG00000097760.2	0	16	4	0.25	SINE	B1_Mus2	P42	ncRNA
chr1:132473028	ENSMUSG00000097760.2	0	16	5	0.3125	SINE	B1_Mus2	P42	ncRNA
chr1:132720142	ENSMUSG00000026442.14	0	24	7	0.291667	LTR	RLTR11A	P42	intronic
chr1:132959376	ENSMUSG00000054387.13	0	12	3	0.25	SINE$SINE	B1_Mus1$B4A	P42	downstream
chr1:132966976	ENSMUSG00000054387.13	0	23	4	0.173913	SINE	B3	P42	intronic
chr1:132966988	ENSMUSG00000054387.13	0	21	5	0.238095	SINE	B3	P42	intronic
chr1:132999565	ENSMUSG00000054387.13	0	123	11	0.0894309	SINE	B3	P42	intronic
chr1:132999600	ENSMUSG00000054387.13	0	146	3	0.0205479	SINE	B3	P42	intronic
chr1:133137342	ENSMUSG00000046062.5	1	271	6	0.0221402	SINE	B1F2	P42	3'-UTR
chr1:133138010	ENSMUSG00000046062.5	1	43	6	0.139535	scRNA	BC1_Mm	P42	3'-UTR
chr1:134470442	ENSMUSG00000026455.14	1	44	3	0.0681818	SINE	B1_Mur4	P42	intronic
chr1:134577234	ENSMUSG00000042207.17	1	91	6	0.0659341	SINE	B1_Mur4	P42	intronic
chr1:134578560	ENSMUSG00000042207.17	1	32	8	0.25	SINE	B1_Mur4	P42	intronic
chr1:134779538	ENSMUSG00000073557.12	0	107	10	0.0934579	LTR	MTD	P42	intronic
chr1:135275153	ENSMUSG00000041926.15	0	31	3	0.0967742	SINE	B2_Mm1t	P42	intronic
chr1:142025834	intergenic	0	14	4	0.285714	LINE	L1_Mus3	P42	intergenic
chr1:143005727	intergenic	0	14	4	0.285714	LTR	MTB	P42	intergenic
chr1:143005746	intergenic	0	18	6	0.333333	LTR	MTB	P42	intergenic
chr1:143005749	intergenic	0	17	17	1	LTR	MTB	P42	intergenic
chr1:143005816	intergenic	0	11	3	0.272727	LTR	MTB	P42	intergenic
chr1:143005827	intergenic	0	10	8	0.8	LTR	MTB	P42	intergenic
chr1:143005828	intergenic	0	10	4	0.4	LTR	MTB	P42	intergenic
chr1:143747312	ENSMUSG00000018196.18	1	95	3	0.0315789	SINE	PB1D7	P42	3'-UTR
chr1:143749545	ENSMUSG00000018196.18	1	110	9	0.0818182	SINE	B1_Mus2	P42	3'-UTR
chr1:143749573	ENSMUSG00000018196.18	1	87	6	0.0689655	SINE	B1_Mus2	P42	3'-UTR
chr1:143755364	ENSMUSG00000018199.9	0	220	8	0.0363636	SINE	B1_Mm	P42	3'-UTR
chr1:143755371	ENSMUSG00000018199.9	0	216	9	0.0416667	SINE	B1_Mm	P42	3'-UTR
chr1:143755376	ENSMUSG00000018199.9	0	214	5	0.0233645	SINE	B1_Mm	P42	3'-UTR
chr1:143755378	ENSMUSG00000018199.9	0	213	114	0.535211	SINE	B1_Mm	P42	3'-UTR
chr1:143755383	ENSMUSG00000018199.9	0	219	14	0.0639269	SINE	B1_Mm	P42	3'-UTR
chr1:143755787	ENSMUSG00000018199.9	0	555	16	0.0288288	SINE	B1_Mur1	P42	3'-UTR
chr1:150334259	ENSMUSG00000099447.1	1	37	5	0.135135	SINE	B1_Mus1	P42	ncRNA
chr1:151329947	intergenic	0	13	9	0.692308	DNA	URR1A	P42	intergenic
chr1:151329965	intergenic	0	15	7	0.466667	DNA	URR1A	P42	intergenic
chr1:151335906	intergenic	0	15	3	0.2	SINE	B1_Mus1	P42	intergenic
chr1:155209951	intergenic	0	23	6	0.26087	-	-	P42	intergenic
chr1:155815662	intergenic	1	14	3	0.214286	-	-	P42	intergenic
chr1:156008029	ENSMUSG00000026466.16	0	18	6	0.333333	SINE	B1_Mur1	P42	intronic
chr1:156038542	ENSMUSG00000050565.16	1	27	4	0.148148	SINE	B3	P42	intronic
chr1:156039286	ENSMUSG00000050565.16	1	13	4	0.307692	SINE	B1_Mur4	P42	intronic
chr1:156039530	ENSMUSG00000050565.16	1	51	9	0.176471	SINE	B1_Mur4	P42	intronic
chr1:156039573	ENSMUSG00000050565.16	1	61	5	0.0819672	SINE	B1_Mur4	P42	intronic
chr1:156039574	ENSMUSG00000050565.16	1	65	17	0.261538	SINE	B1_Mur4	P42	intronic
chr1:156427531	ENSMUSG00000026600.12	0	181	4	0.0220994	SINE	B1_Mur4	P42	3'-UTR
chr1:156427536	ENSMUSG00000026600.12	0	171	8	0.0467836	SINE	B1_Mur4	P42	3'-UTR
chr1:156427612	ENSMUSG00000026600.12	0	43	21	0.488372	SINE	B1_Mur4	P42	3'-UTR
chr1:156428031	ENSMUSG00000026600.12	0	37	12	0.324324	SINE	B1_Mur3	P42	3'-UTR
chr1:156600364	ENSMUSG00000026596.13	1	11	9	0.818182	LTR	ORR1B1	P42	intronic
chr1:157138062	ENSMUSG00000070565.11	0	45	4	0.0888889	SINE	ID_B1	P42	3'-UTR
chr1:161007773	ENSMUSG00000043467.19	0	25	4	0.16	SINE	B1_Mus1	P42	3'-UTR
chr1:161012364	ENSMUSG00000043467.19	0	117	6	0.0512821	SINE	B3	P42	3'-UTR
chr1:161015179	ENSMUSG00000043467.19	0	233	15	0.0643777	SINE	ID_B1	P42	3'-UTR
chr1:165231216	ENSMUSG00000102302.1	0	16	6	0.375	SINE	B1_Mur1	P42	ncRNA
chr1:165231532	ENSMUSG00000102302.1	0	26	14	0.538462	SINE	B1_Mus1	P42	ncRNA
chr1:165231542	ENSMUSG00000102302.1	0	17	3	0.176471	SINE	B1_Mus1	P42	ncRNA
chr1:165231546	ENSMUSG00000102302.1	0	15	3	0.2	SINE	B1_Mus1	P42	ncRNA
chr1:165234341	ENSMUSG00000102302.1	0	62	5	0.0806452	SINE	PB1D9	P42	ncRNA
chr1:165336559	ENSMUSG00000026571.12	0	65	4	0.0615385	SINE	B1_Mur1	P42	intronic
chr1:165362821	ENSMUSG00000026571.12	0	27	6	0.222222	SINE	B2_Mm2	P42	intronic
chr1:167307767	ENSMUSG00000052428.10	0	60	4	0.0666667	SINE	PB1D9	P42	upstream
chr1:170884606	ENSMUSG00000026659.13	0	65	8	0.123077	SINE	B1_Mur1	P42	intronic
chr1:171413413	ENSMUSG00000026641.13	1	12	4	0.333333	SINE	B1_Mur4	P42	intronic
chr1:171413454	ENSMUSG00000026641.13	1	17	5	0.294118	SINE	B1_Mur4	P42	intronic
chr1:177207773	ENSMUSG00000019699.16	0	17	4	0.235294	LINE	Lx	P42	intronic
chr1:177207782	ENSMUSG00000019699.16	0	13	3	0.230769	LINE	Lx	P42	intronic
chr1:177208436	ENSMUSG00000019699.16	0	18	3	0.166667	LINE	Lx4A	P42	intronic
chr1:178952664	ENSMUSG00000055067.15	0	26	6	0.230769	-	-	P42	3'-UTR
chr1:180093562	ENSMUSG00000026490.18	1	38	3	0.0789474	SINE	B3	P42	intronic
chr1:180093569	ENSMUSG00000026490.18	1	38	3	0.0789474	SINE	B3	P42	intronic
chr1:180801981	ENSMUSG00000060743.12	0	116	3	0.0258621	SINE	ID_B1	P42	3'-UTR
chr1:180806783	ENSMUSG00000060743.12	0	202	7	0.0346535	SINE	B1_Mus1	P42	intronic
chr1:181096455	ENSMUSG00000026516.8	0	18	3	0.166667	SINE	B3A	P42	intronic
chr1:181146965	ENSMUSG00000062169.13	1	25	6	0.24	SINE	B1_Mur3	P42	intronic
chr1:182322631	ENSMUSG00000047539.9	0	10	3	0.3	SINE	B1_Mur2	P42	intronic
chr1:182879953	ENSMUSG00000038576.15	1	42	3	0.0714286	LTR	ORR1C1	P42	intronic
chr1:182879958	ENSMUSG00000038576.15	1	41	20	0.487805	LTR	ORR1C1	P42	intronic
chr1:182879964	ENSMUSG00000038576.15	1	45	4	0.0888889	LTR	ORR1C1	P42	intronic
chr1:182880057	ENSMUSG00000038576.15	1	76	56	0.736842	LTR	ORR1C1	P42	intronic
chr1:182880062	ENSMUSG00000038576.15	1	80	6	0.075	LTR	ORR1C1	P42	intronic
chr1:182880070	ENSMUSG00000038576.15	1	77	10	0.12987	LTR	ORR1C1	P42	intronic
chr1:182880075	ENSMUSG00000038576.15	1	80	29	0.3625	LTR	ORR1C1	P42	intronic
chr1:182880078	ENSMUSG00000038576.15	1	82	4	0.0487805	LTR	ORR1C1	P42	intronic
chr1:183301650	ENSMUSG00000042901.10	1	24	9	0.375	SINE	B1_Mur1	P42	intronic
chr1:183409676	ENSMUSG00000072258.10	1	227	10	0.0440529	-	-	P42	3'-UTR
chr1:183409775	ENSMUSG00000072258.10	1	65	11	0.169231	SINE	B1_Mus1	P42	3'-UTR
chr1:183409776	ENSMUSG00000072258.10	1	64	5	0.078125	SINE	B1_Mus1	P42	3'-UTR
chr1:183409863	ENSMUSG00000072258.10	1	44	10	0.227273	SINE	B1_Mus1	P42	3'-UTR
chr1:184818534	ENSMUSG00000073481.9	0	10	4	0.4	SINE	B1_Mur3	P42	intronic
chr1:184901633	ENSMUSG00000026620.11	0	13	5	0.384615	SINE	B3	P42	intronic
chr1:184904233	ENSMUSG00000026620.11	0	97	5	0.0515464	SINE	B3	P42	intronic
chr1:184904290	ENSMUSG00000026620.11	0	45	5	0.111111	SINE	B3	P42	intronic
chr1:186751144	ENSMUSG00000097784.1	1	30	4	0.133333	SINE	B1_Mus1	P42	ncRNA
chr1:191017129	ENSMUSG00000066595.9	0	61	9	0.147541	SINE	B1_Mur3	P42	intronic
chr1:191053249	ENSMUSG00000026632.17	0	46	5	0.108696	SINE	B1_Mus2	P42	intronic
chr1:191766437	ENSMUSG00000026623.16	1	143	5	0.034965	SINE	B3	P42	intronic
chr1:191767006	ENSMUSG00000026623.16	1	59	6	0.101695	SINE	B1_Mm	P42	intronic
chr1:192142996	ENSMUSG00000097316.2	1	12	3	0.25	LTR	MTB_Mm	P42	ncRNA
chr1:192143004	ENSMUSG00000097316.2	1	12	4	0.333333	LTR	MTB_Mm	P42	ncRNA
chr1:192910554	ENSMUSG00000016200.14	0	48	3	0.0625	SINE	B1_Mus1	P42	intronic
chr2:3434649	ENSMUSG00000026648.18	1	10	4	0.4	SINE	B2_Mm2	P42	intronic
chr2:3434650	ENSMUSG00000026648.18	1	10	5	0.5	SINE	B2_Mm2	P42	intronic
chr2:3434939	ENSMUSG00000026648.18	1	21	4	0.190476	SINE	B2_Mm2	P42	intronic
chr2:3434943	ENSMUSG00000026648.18	1	22	7	0.318182	SINE	B2_Mm2	P42	intronic
chr2:3434973	ENSMUSG00000026648.18	1	33	7	0.212121	SINE	B2_Mm2	P42	intronic
chr2:3524774	ENSMUSG00000039496.8	1	69	8	0.115942	SINE	B1_Mur3	P42	3'-UTR
chr2:3524777	ENSMUSG00000039496.8	1	69	21	0.304348	SINE	B1_Mur3	P42	3'-UTR
chr2:4442434	ENSMUSG00000026657.17	1	17	4	0.235294	-	-	P42	intronic
chr2:4938828	ENSMUSG00000026664.7	1	27	12	0.444444	SINE	B2_Mm1a	P42	downstream
chr2:4938844	ENSMUSG00000026664.7	1	40	14	0.35	SINE	B2_Mm1a	P42	downstream
chr2:4938848	ENSMUSG00000026664.7	1	40	14	0.35	SINE	B2_Mm1a	P42	downstream
chr2:4938851	ENSMUSG00000026664.7	1	40	7	0.175	SINE	B2_Mm1a	P42	downstream
chr2:4942532	ENSMUSG00000086670.1	1	26	6	0.230769	SINE	B2_Mm1a	P42	downstream
chr2:4942535	ENSMUSG00000086670.1	1	26	3	0.115385	SINE	B2_Mm1a	P42	downstream
chr2:5019989	ENSMUSG00000026672.11	0	44	4	0.0909091	-	-	P42	downstream
chr2:5019994	ENSMUSG00000026672.11	0	46	4	0.0869565	-	-	P42	downstream
chr2:5020002	ENSMUSG00000026672.11	0	47	7	0.148936	LTR	MTEb	P42	downstream
chr2:5020003	ENSMUSG00000026672.11	0	47	10	0.212766	LTR	MTEb	P42	downstream
chr2:5020006	ENSMUSG00000026672.11	0	48	5	0.104167	LTR	MTEb	P42	downstream
chr2:5020010	ENSMUSG00000026672.11	0	50	6	0.12	LTR	MTEb	P42	downstream
chr2:5021038	ENSMUSG00000026672.11	0	165	4	0.0242424	-	-	P42	3'-UTR
chr2:5021072	ENSMUSG00000026672.11	0	149	7	0.0469799	-	-	P42	3'-UTR
chr2:6759220	ENSMUSG00000002107.18	0	22	3	0.136364	LINE	L1_Mus4	P42	intronic
chr2:9943530	ENSMUSG00000025782.12	0	18	3	0.166667	SINE	B1_Mus2	P42	intronic
chr2:11789298	ENSMUSG00000047909.11	1	13	4	0.307692	SINE	B1_Mur4	P42	intronic
chr2:12389334	ENSMUSG00000026767.12	0	17	9	0.529412	-	-	P42	intronic
chr2:12936706	ENSMUSG00000026730.12	1	18	3	0.166667	SINE	B3A	P42	intronic
chr2:14147987	ENSMUSG00000026718.17	1	54	10	0.185185	SINE	B1_Mus1	P42	3'-UTR
chr2:14147991	ENSMUSG00000026718.17	1	52	4	0.0769231	SINE	B1_Mus1	P42	3'-UTR
chr2:14148681	ENSMUSG00000026718.17	1	27	17	0.62963	SINE	B1_Mur1	P42	3'-UTR
chr2:14148682	ENSMUSG00000026718.17	1	28	20	0.714286	SINE	B1_Mur1	P42	3'-UTR
chr2:14148749	ENSMUSG00000026718.17	1	23	4	0.173913	SINE	B1_Mur1	P42	3'-UTR
chr2:14148757	ENSMUSG00000026718.17	1	16	4	0.25	SINE	B1_Mur1	P42	3'-UTR
chr2:14830718	ENSMUSG00000057914.15	1	27	3	0.111111	SINE	B3	P42	intronic
chr2:14843339	ENSMUSG00000057914.15	1	21	6	0.285714	SINE	B1_Mm	P42	intronic
chr2:14887485	ENSMUSG00000057914.15	1	26	7	0.269231	-	-	P42	intronic
chr2:18021086	intergenic	0	28	5	0.178571	SINE	B1_Mur3	P42	intergenic
chr2:18021123	intergenic	0	37	3	0.0810811	SINE	B1_Mur3	P42	intergenic
chr2:18021126	intergenic	0	36	13	0.361111	SINE	B1_Mur3	P42	intergenic
chr2:18021127	intergenic	0	35	16	0.457143	SINE	B1_Mur3	P42	intergenic
chr2:18084661	ENSMUSG00000026743.16	1	38	3	0.0789474	LTR	RMER4A	P42	intronic
chr2:18129783	ENSMUSG00000026743.16	1	13	4	0.307692	SINE	B1_Mus1	P42	intronic
chr2:18198958	ENSMUSG00000026740.12	1	31	3	0.0967742	LINE	L1_Mus2	P42	intronic
chr2:18199073	ENSMUSG00000026740.12	1	59	11	0.186441	LINE	L1_Mus2	P42	intronic
chr2:18199102	ENSMUSG00000026740.12	1	49	22	0.44898	LINE	L1_Mus2	P42	intronic
chr2:18199205	ENSMUSG00000026740.12	1	44	4	0.0909091	LINE	L1_Mus2	P42	intronic
chr2:18199224	ENSMUSG00000026740.12	1	53	4	0.0754717	LINE	L1_Mus2	P42	intronic
chr2:18214655	ENSMUSG00000026740.12	0	38	7	0.184211	SINE	ID_B1	P42	3'-UTR
chr2:18214656	ENSMUSG00000026740.12	0	38	3	0.0789474	SINE	ID_B1	P42	3'-UTR
chr2:18214661	ENSMUSG00000026740.12	0	37	13	0.351351	SINE	ID_B1	P42	3'-UTR
chr2:18214736	ENSMUSG00000026740.12	0	18	3	0.166667	LTR	ORR1D2	P42	3'-UTR
chr2:18215355	ENSMUSG00000026740.12	0	21	4	0.190476	SINE	ID_B1	P42	3'-UTR
chr2:18215359	ENSMUSG00000026740.12	0	21	4	0.190476	SINE	ID_B1	P42	3'-UTR
chr2:18215363	ENSMUSG00000026740.12	0	21	7	0.333333	SINE	ID_B1	P42	3'-UTR
chr2:18862883	ENSMUSG00000026737.12	0	13	4	0.307692	LTR	RMER19B	P42	intronic
chr2:21215690	ENSMUSG00000048550.17	1	25	3	0.12	SINE	B1_Mur3	P42	downstream
chr2:21216377	intergenic	1	23	4	0.173913	SINE	B1_Mur3	P42	intergenic
chr2:21216385	intergenic	1	25	3	0.12	SINE	B1_Mur3	P42	intergenic
chr2:21216401	intergenic	1	26	3	0.115385	SINE	B1_Mur3	P42	intergenic
chr2:21216525	intergenic	1	26	4	0.153846	-	-	P42	intergenic
chr2:21216639	intergenic	1	96	4	0.0416667	SINE	B3	P42	intergenic
chr2:21216684	intergenic	1	145	29	0.2	SINE	B3	P42	intergenic
chr2:21216692	intergenic	1	148	3	0.0202703	SINE	B3	P42	intergenic
chr2:21216695	intergenic	1	146	9	0.0616438	SINE	B3	P42	intergenic
chr2:21217143	intergenic	1	116	5	0.0431034	SINE	B3	P42	intergenic
chr2:22936533	ENSMUSG00000026784.14	1	21	5	0.238095	SINE	RSINE1	P42	intronic
chr2:22939399	ENSMUSG00000026784.14	0	15	3	0.2	SINE	B1_Mus2	P42	intronic
chr2:23074213	ENSMUSG00000026781.17	1	18	6	0.333333	SINE	B3	P42	intronic
chr2:23074224	ENSMUSG00000026781.17	1	19	3	0.157895	SINE	B3	P42	intronic
chr2:23074227	ENSMUSG00000026781.17	1	18	6	0.333333	SINE	B3	P42	intronic
chr2:23095975	ENSMUSG00000026781.17	1	19	7	0.368421	SINE	B3A	P42	intronic
chr2:23126800	ENSMUSG00000026779.6	1	21	4	0.190476	SINE	B1_Mur1	P42	intronic
chr2:25257513	intergenic	1	37	5	0.135135	SINE	B2_Mm1a	P42	intergenic
chr2:25257600	intergenic	1	40	3	0.075	SINE	B2_Mm1a	P42	intergenic
chr2:25257608	intergenic	1	46	6	0.130435	SINE	B2_Mm1a	P42	intergenic
chr2:25410734	intergenic	1	11	3	0.272727	SINE	B1_Mus2	P42	intergenic
chr2:25606214	ENSMUSG00000015087.14	0	26	3	0.115385	SINE	B1_Mur4	P42	intronic
chr2:25606247	ENSMUSG00000015087.14	0	29	7	0.241379	SINE	B1_Mur4	P42	intronic
chr2:26307320	intergenic	0	139	4	0.028777	SINE	B2_Mm2	P42	intergenic
chr2:26307323	intergenic	0	139	4	0.028777	SINE	B2_Mm2	P42	intergenic
chr2:26310534	intergenic	0	51	3	0.0588235	SINE	B1_Mus2	P42	intergenic
chr2:26310550	intergenic	0	45	23	0.511111	SINE	B1_Mus2	P42	intergenic
chr2:26348986	ENSMUSG00000075467.4	0	119	6	0.0504202	-	-	P42	3'-UTR
chr2:26381044	ENSMUSG00000036281.13	1	23	5	0.217391	SINE	B1_Mm	P42	upstream
chr2:26381080	ENSMUSG00000036281.13	1	40	5	0.125	SINE	B1_Mm	P42	upstream
chr2:26388302	ENSMUSG00000085767.1	1	42	7	0.166667	SINE	B1_Mus1	P42	ncRNA
chr2:26396028	ENSMUSG00000026926.14	1	107	3	0.0280374	SINE	B1F2	P42	3'-UTR
chr2:27263706	ENSMUSG00000009621.18	0	16	3	0.1875	-	-	P42	3'-UTR
chr2:29243362	ENSMUSG00000035513.19	0	13	11	0.846154	SINE	B1_Mur4	P42	intronic
chr2:29243922	ENSMUSG00000035513.19	0	113	4	0.0353982	SINE	B1_Mus1	P42	intronic
chr2:29712995	ENSMUSG00000039844.20	1	36	7	0.194444	SINE	B1_Mur3	P42	intronic
chr2:29712996	ENSMUSG00000039844.20	1	36	9	0.25	SINE	B1_Mur3	P42	intronic
chr2:29713025	ENSMUSG00000039844.20	1	44	18	0.409091	SINE	B1_Mur3	P42	intronic
chr2:29713033	ENSMUSG00000039844.20	1	44	6	0.136364	SINE	B1_Mur3	P42	intronic
chr2:29713042	ENSMUSG00000039844.20	1	41	13	0.317073	SINE	B1_Mur3	P42	intronic
chr2:29770923	ENSMUSG00000039826.13	0	87	9	0.103448	SINE	B1_Mur1	P42	intronic
chr2:29774895	ENSMUSG00000039826.13	0	88	6	0.0681818	SINE$SINE	ID_B1$B1_Mus2	P42	3'-UTR
chr2:29776829	ENSMUSG00000039826.13	0	113	3	0.0265487	SINE	B3	P42	3'-UTR
chr2:29925150	ENSMUSG00000026790.19	1	26	7	0.269231	SINE	B2_Mm2	P42	intronic
chr2:29925151	ENSMUSG00000026790.19	1	26	7	0.269231	SINE	B2_Mm2	P42	intronic
chr2:30188845	ENSMUSG00000039648.14	0	44	8	0.181818	SINE	B1_Mus1	P42	intronic
chr2:30188867	ENSMUSG00000039648.14	0	49	9	0.183673	SINE	B1_Mus1	P42	intronic
chr2:30275577	ENSMUSG00000079484.12	1	16	4	0.25	SINE	B1_Mus2	P42	intronic
chr2:30275611	ENSMUSG00000079484.12	1	34	7	0.205882	SINE	B1_Mus2	P42	intronic
chr2:30279124	ENSMUSG00000079484.12	1	27	5	0.185185	SINE	B1_Mus1	P42	intronic
chr2:30971483	ENSMUSG00000026851.9	0	80	3	0.0375	SINE	B1_Mm	P42	downstream
chr2:30971484	ENSMUSG00000026851.9	0	77	8	0.103896	SINE	B1_Mm	P42	downstream
chr2:30971502	ENSMUSG00000026851.9	0	75	3	0.04	SINE	B1_Mm	P42	downstream
chr2:31030364	ENSMUSG00000075415.13	0	63	13	0.206349	SINE	B1F2	P42	3'-UTR
chr2:31030369	ENSMUSG00000075415.13	0	65	7	0.107692	SINE	B1F2	P42	3'-UTR
chr2:31030384	ENSMUSG00000075415.13	0	73	24	0.328767	SINE	B1F2	P42	3'-UTR
chr2:31030408	ENSMUSG00000075415.13	0	56	3	0.0535714	SINE	B1F2	P42	3'-UTR
chr2:31030943	ENSMUSG00000075415.13	0	12	5	0.416667	SINE	B1_Mur4	P42	3'-UTR
chr2:31051015	ENSMUSG00000075415.13	0	10	4	0.4	SINE	B1_Mus1	P42	intronic
chr2:31148263	ENSMUSG00000087269.1	0	79	6	0.0759494	SINE	B3A	P42	ncRNA
chr2:31148282	ENSMUSG00000087269.1	0	83	4	0.0481928	SINE	B3A	P42	ncRNA
chr2:31150910	ENSMUSG00000087269.1	0	32	9	0.28125	SINE	B3A	P42	ncRNA
chr2:31199797	ENSMUSG00000000194.13	1	11	4	0.363636	SINE	B2_Mm1a	P42	intronic
chr2:31224158	intergenic	1	12	5	0.416667	SINE	PB1D9	P42	intergenic
chr2:31693479	ENSMUSG00000026842.16	1	13	8	0.615385	SINE	B1_Mur4	P42	intronic
chr2:32101195	ENSMUSG00000051373.5	1	32	4	0.125	SINE	B1_Mus1	P42	intronic
chr2:32101219	ENSMUSG00000051373.5	1	31	4	0.129032	SINE	B1_Mus1	P42	intronic
chr2:32285364	ENSMUSG00000044627.11	0	93	4	0.0430108	SINE	B1_Mur2	P42	intronic
chr2:32285393	ENSMUSG00000044627.11	0	113	5	0.0442478	SINE	B1_Mur2	P42	intronic
chr2:32306750	ENSMUSG00000002546.16	1	42	6	0.142857	SINE	ID_B1	P42	3'-UTR
chr2:32309268	ENSMUSG00000026825.17	0	1156	41	0.0354671	-	-	P42	3'-UTR
chr2:32309427	ENSMUSG00000026825.17	0	255	12	0.0470588	-	-	P42	3'-UTR
chr2:32313922	ENSMUSG00000026825.17	0	46	4	0.0869565	SINE	PB1D7	P42	intronic
chr2:32330650	ENSMUSG00000026825.17	0	77	5	0.0649351	SINE	ID_B1	P42	intronic
chr2:32331953	ENSMUSG00000026825.17	0	243	5	0.0205761	SINE	B1F	P42	intronic
chr2:32425580	ENSMUSG00000026819.15	0	99	3	0.030303	SINE	B3A	P42	intronic
chr2:32425627	ENSMUSG00000026819.15	0	77	5	0.0649351	SINE	B3A	P42	intronic
chr2:32434127	ENSMUSG00000026819.15	0	103	5	0.0485437	SINE	B1_Mus2	P42	intronic
chr2:32791808	ENSMUSG00000026797.16	0	183	11	0.0601093	SINE	B1_Mur4	P42	intronic
chr2:32792689	ENSMUSG00000026797.16	0	428	10	0.0233645	SINE	B1_Mur3	P42	intronic
chr2:32805318	ENSMUSG00000026797.16	0	26	6	0.230769	SINE	B1_Mus1	P42	intronic
chr2:32805319	ENSMUSG00000026797.16	0	26	3	0.115385	SINE	B1_Mus1	P42	intronic
chr2:32813958	ENSMUSG00000026797.16	0	51	5	0.0980392	SINE	B3	P42	intronic
chr2:32831481	ENSMUSG00000026797.16	0	153	12	0.0784314	SINE	B1_Mur4	P42	intronic
chr2:32848499	ENSMUSG00000085397.1	1	39	10	0.25641	SINE	B1_Mur3	P42	downstream
chr2:33742246	ENSMUSG00000038740.9	0	12	8	0.666667	LINE	Lx8	P42	intronic
chr2:34251935	ENSMUSG00000038718.15	0	10	5	0.5	SINE$LTR	B1_Mur2$MT2B	P42	intronic
chr2:34787072	ENSMUSG00000070953.13	0	18	4	0.222222	SINE	B3	P42	intronic
chr2:34803181	intergenic	1	135	7	0.0518519	SINE	B1_Mur4	P42	intergenic
chr2:34803190	intergenic	1	133	5	0.037594	SINE	B1_Mur4	P42	intergenic
chr2:34803197	intergenic	1	128	4	0.03125	SINE	B1_Mur4	P42	intergenic
chr2:34823396	ENSMUSG00000035949.15	0	15	8	0.533333	SINE	B1_Mus1	P42	intronic
chr2:37393562	ENSMUSG00000075376.10	0	14	8	0.571429	SINE	B1_Mus1	P42	intronic
chr2:37425912	ENSMUSG00000066798.3	0	231	5	0.021645	SINE	B1F2	P42	3'-UTR
chr2:37511270	ENSMUSG00000026915.16	1	47	4	0.0851064	SINE	B1_Mur4	P42	intronic
chr2:37511326	ENSMUSG00000026915.16	1	42	5	0.119048	SINE	B1_Mur4	P42	intronic
chr2:37511351	ENSMUSG00000026915.16	1	36	3	0.0833333	SINE	B1_Mur4	P42	intronic
chr2:37573942	ENSMUSG00000026915.16	0	247	6	0.0242915	-	-	P42	3'-UTR
chr2:37662591	ENSMUSG00000026915.16	0	24	3	0.125	SINE	B1_Mus2	P42	intronic
chr2:37669285	ENSMUSG00000026915.16	0	18	3	0.166667	SINE	B1_Mur1	P42	intronic
chr2:37680795	ENSMUSG00000026915.16	0	20	6	0.3	SINE	PB1D9	P42	intronic
chr2:37701387	ENSMUSG00000026915.16	0	58	3	0.0517241	SINE	B1_Mus1	P42	intronic
chr2:37701400	ENSMUSG00000026915.16	0	62	11	0.177419	SINE	B1_Mus1	P42	intronic
chr2:37701416	ENSMUSG00000026915.16	0	63	3	0.047619	SINE	B1_Mus1	P42	intronic
chr2:37803291	ENSMUSG00000035392.17	0	86	4	0.0465116	SINE	B1_Mus2	P42	intronic
chr2:37803364	ENSMUSG00000035392.17	0	51	4	0.0784314	SINE	B1_Mus2	P42	intronic
chr2:37803375	ENSMUSG00000035392.17	0	44	3	0.0681818	SINE	B1_Mus2	P42	intronic
chr2:37804490	ENSMUSG00000035392.17	0	65	9	0.138462	SINE	B1_Mus2	P42	intronic
chr2:37806074	ENSMUSG00000035392.17	0	130	9	0.0692308	SINE	B1_Mur3	P42	intronic
chr2:37806075	ENSMUSG00000035392.17	0	130	52	0.4	SINE	B1_Mur3	P42	intronic
chr2:37806091	ENSMUSG00000035392.17	0	130	9	0.0692308	SINE	B1_Mur3	P42	intronic
chr2:38862755	ENSMUSG00000107468.1	1	19	13	0.684211	SINE	B1_Mur3	P42	ncRNA
chr2:38862790	ENSMUSG00000107468.1	1	21	5	0.238095	SINE	B1_Mur3	P42	ncRNA
chr2:38862795	ENSMUSG00000107468.1	1	21	13	0.619048	SINE	B1_Mur3	P42	ncRNA
chr2:38874523	ENSMUSG00000063972.13	1	32	17	0.53125	SINE	RSINE1	P42	intronic
chr2:38875806	ENSMUSG00000063972.13	1	25	5	0.2	SINE	RSINE1	P42	intronic
chr2:38875823	ENSMUSG00000063972.13	1	29	3	0.103448	SINE	RSINE1	P42	intronic
chr2:38875828	ENSMUSG00000063972.13	1	29	8	0.275862	SINE	RSINE1	P42	intronic
chr2:38875861	ENSMUSG00000063972.13	1	52	14	0.269231	SINE	RSINE1	P42	intronic
chr2:38886029	ENSMUSG00000063972.13	1	13	4	0.307692	SINE	B1_Mm	P42	intronic
chr2:38886030	ENSMUSG00000063972.13	1	13	4	0.307692	SINE	B1_Mm	P42	intronic
chr2:38890424	ENSMUSG00000063972.13	1	19	3	0.157895	SINE	B1_Mur3	P42	intronic
chr2:38890438	ENSMUSG00000063972.13	1	29	12	0.413793	SINE	B1_Mur3	P42	intronic
chr2:38890441	ENSMUSG00000063972.13	1	29	6	0.206897	SINE	B1_Mur3	P42	intronic
chr2:38895165	ENSMUSG00000063972.13	1	13	3	0.230769	SINE	B1_Mur4	P42	intronic
chr2:38895184	ENSMUSG00000063972.13	1	10	3	0.3	SINE	B1_Mur4	P42	intronic
chr2:38904616	ENSMUSG00000063972.13	1	13	4	0.307692	-	-	P42	intronic
chr2:38904674	ENSMUSG00000063972.13	1	14	7	0.5	SINE	B3	P42	intronic
chr2:39105759	ENSMUSG00000035236.17	0	12	4	0.333333	SINE	B1_Mur2	P42	intronic
chr2:45035654	ENSMUSG00000026872.18	0	12	3	0.25	SINE	B1_Mur4	P42	intronic
chr2:45035671	ENSMUSG00000026872.18	0	13	3	0.230769	SINE	B1_Mur4	P42	intronic
chr2:45035683	ENSMUSG00000026872.18	0	13	4	0.307692	SINE	B1_Mur4	P42	intronic
chr2:48896119	ENSMUSG00000052155.5	0	12	9	0.75	-	-	P42	intronic
chr2:54431890	intergenic	0	15	9	0.6	LTR	ORR1D1	P42	intergenic
chr2:55105835	ENSMUSG00000060988.12	1	19	4	0.210526	SINE	B1_Mus1	P42	intronic
chr2:58609211	ENSMUSG00000026839.17	1	16	8	0.5	LTR	MTD	P42	intronic
chr2:58609214	ENSMUSG00000026839.17	1	16	10	0.625	LTR	MTD	P42	intronic
chr2:58609283	ENSMUSG00000026839.17	1	17	3	0.176471	LTR	MTD	P42	intronic
chr2:59938049	ENSMUSG00000026987.16	0	12	3	0.25	-	-	P42	intronic
chr2:60015912	ENSMUSG00000026987.16	0	19	7	0.368421	SINE	B1_Mm	P42	intronic
chr2:60048987	ENSMUSG00000026987.16	0	40	4	0.1	SINE	B1_Mus1	P42	intronic
chr2:60094511	ENSMUSG00000026987.16	0	18	3	0.166667	SINE	PB1D9	P42	intronic
chr2:60107494	ENSMUSG00000026987.16	0	20	3	0.15	SINE	B1_Mur2	P42	intronic
chr2:60107504	ENSMUSG00000026987.16	0	24	3	0.125	SINE	B1_Mur2	P42	intronic
chr2:60415610	intergenic	0	55	3	0.0545455	SINE	B1_Mus2	P42	intergenic
chr2:60524310	ENSMUSG00000054580.14	0	28	7	0.25	-	-	P42	intronic
chr2:60524311	ENSMUSG00000054580.14	0	28	3	0.107143	-	-	P42	intronic
chr2:60525357	ENSMUSG00000054580.14	0	17	6	0.352941	-	-	P42	intronic
chr2:67624207	intergenic	1	10	7	0.7	SINE	B1_Mur1	P42	intergenic
chr2:69643931	intergenic	0	13	6	0.461538	SINE	B3	P42	intergenic
chr2:69651356	ENSMUSG00000063145.10	1	45	3	0.0666667	SINE	B2_Mm2	P42	intronic
chr2:69662429	ENSMUSG00000063145.10	1	75	6	0.08	SINE	B1_Mur3	P42	intronic
chr2:69686315	ENSMUSG00000027086.16	1	15	5	0.333333	SINE	B2_Mm2	P42	downstream
chr2:69738931	ENSMUSG00000042133.16	1	23	7	0.304348	SINE	B2_Mm2	P42	intronic
chr2:69739291	ENSMUSG00000042133.16	1	26	4	0.153846	SINE	B3	P42	intronic
chr2:69876807	ENSMUSG00000051730.15	0	105	12	0.114286	SINE	B3	P42	intronic
chr2:69876840	ENSMUSG00000051730.15	0	66	8	0.121212	SINE	B3	P42	intronic
chr2:69876844	ENSMUSG00000051730.15	0	59	15	0.254237	SINE	B3	P42	intronic
chr2:69876845	ENSMUSG00000051730.15	0	59	3	0.0508475	SINE	B3	P42	intronic
chr2:69877882	ENSMUSG00000051730.15	0	80	4	0.05	SINE	B2_Mm2	P42	intronic
chr2:69877913	ENSMUSG00000051730.15	0	91	6	0.0659341	SINE	B2_Mm2	P42	intronic
chr2:69949810	ENSMUSG00000044308.17	1	17	10	0.588235	SINE	B1_Mus1	P42	intronic
chr2:69994534	ENSMUSG00000044308.17	1	21	3	0.142857	LINE	L1MDa	P42	intronic
chr2:70675532	ENSMUSG00000014959.12	1	15	3	0.2	SINE	B1_Mus1	P42	intronic
chr2:70685990	ENSMUSG00000014959.12	1	105	3	0.0285714	SINE	B3	P42	intronic
chr2:70686005	ENSMUSG00000014959.12	1	104	4	0.0384615	SINE	B3	P42	intronic
chr2:71236690	ENSMUSG00000027012.15	1	13	3	0.230769	SINE	B3	P42	intronic
chr2:72981777	ENSMUSG00000063714.15	1	10	4	0.4	SINE	B1_Mur4	P42	ncRNA
chr2:72981850	ENSMUSG00000063714.15	1	26	10	0.384615	SINE$SINE	B4$B1_Mur4	P42	ncRNA
chr2:72982072	ENSMUSG00000063714.15	1	13	4	0.307692	SINE	B1_Mus1	P42	ncRNA
chr2:73621735	ENSMUSG00000056486.18	0	12	4	0.333333	SINE	B1_Mur2	P42	intronic
chr2:73870442	ENSMUSG00000027104.18	0	18	3	0.166667	SINE	B3	P42	intronic
chr2:74538838	ENSMUSG00000009207.15	0	20	6	0.3	LINE	L1_Mus3	P42	intronic
chr2:74538845	ENSMUSG00000009207.15	0	17	3	0.176471	LINE	L1_Mus3	P42	intronic
chr2:75644859	intergenic	0	13	4	0.307692	SINE	B1_Mus1	P42	intergenic
chr2:75653108	intergenic	0	14	4	0.285714	SINE	B1_Mus1	P42	intergenic
chr2:77546615	ENSMUSG00000027016.17	0	14	3	0.214286	LINE	L1_Mus3	P42	intronic
chr2:77547124	ENSMUSG00000027016.17	0	14	4	0.285714	LINE	L1_Mus3	P42	intronic
chr2:77631157	ENSMUSG00000027016.17	0	22	3	0.136364	LINE	L1Md_F2	P42	intronic
chr2:77785561	ENSMUSG00000027016.17	0	26	4	0.153846	-	-	P42	intronic
chr2:80543797	ENSMUSG00000027002.13	0	38	5	0.131579	SINE	B1_Mur3	P42	intronic
chr2:80543802	ENSMUSG00000027002.13	0	39	6	0.153846	SINE	B1_Mur3	P42	intronic
chr2:80543809	ENSMUSG00000027002.13	0	41	5	0.121951	SINE	B1_Mur3	P42	intronic
chr2:80576405	ENSMUSG00000027002.13	0	10	5	0.5	SINE	B1_Mus1	P42	intronic
chr2:90739487	intergenic	1	18	7	0.388889	SINE	B3	P42	intergenic
chr2:90739497	intergenic	1	21	10	0.47619	SINE	B3	P42	intergenic
chr2:90778777	ENSMUSG00000008200.15	1	12	4	0.333333	SINE	B1_Mus2	P42	intronic
chr2:90778818	ENSMUSG00000008200.15	1	18	4	0.222222	SINE	B1_Mus2	P42	intronic
chr2:91053094	ENSMUSG00000086495.7	0	19	6	0.315789	SINE	B1_Mus1	P42	ncRNA
chr2:91199412	ENSMUSG00000086206.1	0	15	3	0.2	SINE	B1_Mus2	P42	ncRNA
chr2:91213103	ENSMUSG00000002103.16	1	31	3	0.0967742	SINE	ID4	P42	3'-UTR
chr2:91213287	ENSMUSG00000002103.16	1	106	16	0.150943	SINE	B1_Mus1	P42	3'-UTR
chr2:91214046	ENSMUSG00000002103.16	1	198	4	0.020202	SINE$SINE	ID_B1$B1_Mur3	P42	3'-UTR
chr2:91227398	ENSMUSG00000002109.14	0	10	4	0.4	SINE	B3	P42	intronic
chr2:91234387	ENSMUSG00000002109.14	0	27	4	0.148148	SINE$LTR	B1_Mur1$MT2B	P42	5'-UTR
chr2:91234398	ENSMUSG00000002109.14	0	22	4	0.181818	SINE$LTR	B1_Mur1$MT2B	P42	5'-UTR
chr2:91280405	ENSMUSG00000040591.18	1	10	8	0.8	SINE	B1_Mur4	P42	intronic
chr2:91280471	ENSMUSG00000040591.18	1	33	6	0.181818	SINE	B1_Mur4	P42	intronic
chr2:91280902	ENSMUSG00000040591.18	1	54	4	0.0740741	SINE	B1_Mus1	P42	intronic
chr2:91287085	ENSMUSG00000040591.18	1	21	3	0.142857	SINE	B1_Mus1	P42	intronic
chr2:91287089	ENSMUSG00000040591.18	1	20	3	0.15	SINE	B1_Mus1	P42	intronic
chr2:91293726	ENSMUSG00000040591.18	1	35	17	0.485714	SINE	B1_Mur1	P42	intronic
chr2:91293744	ENSMUSG00000040591.18	1	44	21	0.477273	SINE	B1_Mur1	P42	intronic
chr2:91301258	ENSMUSG00000040591.18	0	83	4	0.0481928	SINE	B3	P42	intronic
chr2:91301267	ENSMUSG00000040591.18	0	87	4	0.045977	SINE	B3	P42	intronic
chr2:91301298	ENSMUSG00000040591.18	0	51	3	0.0588235	SINE	B3	P42	intronic
chr2:91365142	ENSMUSG00000040591.18	0	77	4	0.0519481	SINE	B1_Mus1	P42	intronic
chr2:91365154	ENSMUSG00000040591.18	0	80	22	0.275	SINE	B1_Mus1	P42	intronic
chr2:91365174	ENSMUSG00000040591.18	0	38	3	0.0789474	SINE	B1_Mus1	P42	intronic
chr2:91613213	ENSMUSG00000040549.16	1	16	4	0.25	SINE	B1_Mus1	P42	intronic
chr2:91895606	ENSMUSG00000040506.16	1	86	9	0.104651	SINE	B3A	P42	intronic
chr2:91907665	ENSMUSG00000040506.16	1	29	3	0.103448	SINE	B1_Mus1	P42	intronic
chr2:91907674	ENSMUSG00000040506.16	1	43	6	0.139535	SINE	B1_Mus1	P42	intronic
chr2:92197466	ENSMUSG00000058318.15	1	15	3	0.2	SINE	B1_Mus1	P42	intronic
chr2:94176352	ENSMUSG00000075020.6	0	16	3	0.1875	SINE	B1_Mus1	P42	ncRNA
chr2:96883765	ENSMUSG00000050587.14	1	11	5	0.454545	LINE	L1Md_F2	P42	intronic
chr2:101559444	intergenic	0	32	6	0.1875	-	-	P42	intergenic
chr2:101559504	intergenic	0	11	4	0.363636	-	-	P42	intergenic
chr2:102333545	ENSMUSG00000027189.16	0	29	5	0.172414	LTR	ORR1A4	P42	intronic
chr2:102333617	ENSMUSG00000027189.16	0	50	7	0.14	LTR	ORR1A4	P42	intronic
chr2:102333618	ENSMUSG00000027189.16	0	50	7	0.14	LTR	ORR1A4	P42	intronic
chr2:102333619	ENSMUSG00000027189.16	0	49	23	0.469388	LTR	ORR1A4	P42	intronic
chr2:102333627	ENSMUSG00000027189.16	0	52	18	0.346154	LTR	ORR1A4	P42	intronic
chr2:102334073	ENSMUSG00000027189.16	0	22	3	0.136364	LTR	ORR1B1	P42	intronic
chr2:102334074	ENSMUSG00000027189.16	0	22	4	0.181818	LTR	ORR1B1	P42	intronic
chr2:102334087	ENSMUSG00000027189.16	0	19	4	0.210526	LTR	ORR1B1	P42	intronic
chr2:102334088	ENSMUSG00000027189.16	0	17	8	0.470588	LTR	ORR1B1	P42	intronic
chr2:102784319	ENSMUSG00000005089.15	1	215	7	0.0325581	Simple_repeat	(CA)n	P42	3'-UTR
chr2:103365453	ENSMUSG00000087278.1	0	31	4	0.129032	-	-	P42	ncRNA
chr2:104040052	ENSMUSG00000027180.12	1	15	3	0.2	SINE	B3	P42	intronic
chr2:104469041	ENSMUSG00000027177.14	0	31	3	0.0967742	SINE	PB1D9	P42	intronic
chr2:104469070	ENSMUSG00000027177.14	0	38	3	0.0789474	SINE	PB1D9	P42	intronic
chr2:104469073	ENSMUSG00000027177.14	0	38	5	0.131579	SINE	PB1D9	P42	intronic
chr2:104650194	ENSMUSG00000027176.8	0	12	6	0.5	SINE	B3	P42	intronic
chr2:104650197	ENSMUSG00000027176.8	0	12	6	0.5	SINE	B3	P42	intronic
chr2:104650262	ENSMUSG00000027176.8	0	11	5	0.454545	SINE	B3	P42	intronic
chr2:104658279	ENSMUSG00000027176.8	1	41	5	0.121951	SINE	B3	P42	intronic
chr2:104658288	ENSMUSG00000027176.8	1	53	9	0.169811	SINE	B3	P42	intronic
chr2:104658997	ENSMUSG00000027176.8	0	68	3	0.0441176	SINE	B1_Mur1	P42	intronic
chr2:104665983	ENSMUSG00000027176.8	0	10	3	0.3	SINE	B2_Mm1t	P42	downstream
chr2:104667598	intergenic	0	47	5	0.106383	SINE	B1_Mur4	P42	intergenic
chr2:104667603	intergenic	0	46	17	0.369565	SINE	B1_Mur4	P42	intergenic
chr2:104668274	intergenic	0	122	16	0.131148	SINE	B1_Mus1	P42	intergenic
chr2:104668298	intergenic	0	119	3	0.0252101	SINE	B1_Mus1	P42	intergenic
chr2:104668299	intergenic	0	120	22	0.183333	SINE	B1_Mus1	P42	intergenic
chr2:104668306	intergenic	0	117	4	0.034188	SINE	B1_Mus1	P42	intergenic
chr2:104668307	intergenic	0	115	9	0.0782609	SINE	B1_Mus1	P42	intergenic
chr2:104668308	intergenic	0	115	8	0.0695652	SINE	B1_Mus1	P42	intergenic
chr2:104668366	intergenic	0	100	3	0.03	SINE	B1_Mus1	P42	intergenic
chr2:104669953	intergenic	0	68	14	0.205882	SINE	ID_B1	P42	intergenic
chr2:104670073	intergenic	0	32	5	0.15625	SINE	B1_Mus2	P42	intergenic
chr2:104670797	intergenic	0	385	20	0.0519481	SINE	B1_Mus2	P42	intergenic
chr2:104670832	intergenic	0	229	17	0.0742358	SINE	B1_Mus2	P42	intergenic
chr2:104670839	intergenic	0	219	13	0.0593607	SINE	B1_Mus2	P42	intergenic
chr2:104670852	intergenic	0	199	4	0.0201005	SINE	B1_Mus2	P42	intergenic
chr2:104670886	intergenic	0	147	3	0.0204082	SINE	B1_Mus2	P42	intergenic
chr2:104670888	intergenic	0	127	6	0.0472441	SINE	B1_Mus2	P42	intergenic
chr2:104670901	intergenic	0	116	4	0.0344828	SINE	B1_Mus2	P42	intergenic
chr2:104676661	intergenic	0	62	9	0.145161	SINE	B1_Mur4	P42	intergenic
chr2:104676672	intergenic	0	60	5	0.0833333	SINE	B1_Mur4	P42	intergenic
chr2:104676680	intergenic	0	60	28	0.466667	SINE	B1_Mur4	P42	intergenic
chr2:104680727	ENSMUSG00000027175.10	0	163	7	0.0429448	SINE	B1_Mus2	P42	3'-UTR
chr2:104680752	ENSMUSG00000027175.10	0	158	5	0.0316456	SINE	B1_Mus2	P42	3'-UTR
chr2:104680756	ENSMUSG00000027175.10	0	161	15	0.0931677	SINE	B1_Mus2	P42	3'-UTR
chr2:104680766	ENSMUSG00000027175.10	0	180	4	0.0222222	SINE	B1_Mus2	P42	3'-UTR
chr2:104680772	ENSMUSG00000027175.10	0	187	26	0.139037	SINE	B1_Mus2	P42	3'-UTR
chr2:104680778	ENSMUSG00000027175.10	0	198	9	0.0454545	SINE	B1_Mus2	P42	3'-UTR
chr2:104681085	ENSMUSG00000027175.10	0	137	28	0.20438	SINE	B1F2	P42	3'-UTR
chr2:104681122	ENSMUSG00000027175.10	0	99	3	0.030303	SINE	B1F2	P42	3'-UTR
chr2:104681136	ENSMUSG00000027175.10	0	107	3	0.0280374	SINE	B1F2	P42	3'-UTR
chr2:104702948	ENSMUSG00000027175.10	0	19	7	0.368421	SINE	B1F	P42	intronic
chr2:104702962	ENSMUSG00000027175.10	0	18	4	0.222222	SINE	B1F	P42	intronic
chr2:104996843	ENSMUSG00000045106.12	0	20	3	0.15	SINE	B1_Mus2	P42	intronic
chr2:104996849	ENSMUSG00000045106.12	0	19	14	0.736842	SINE	B1_Mus2	P42	intronic
chr2:104996898	ENSMUSG00000045106.12	0	37	14	0.378378	SINE	B1_Mus2	P42	intronic
chr2:104996909	ENSMUSG00000045106.12	0	44	6	0.136364	SINE	B1_Mus2	P42	intronic
chr2:104996928	ENSMUSG00000045106.12	0	34	29	0.852941	SINE	B1_Mus2	P42	intronic
chr2:105957977	ENSMUSG00000042670.5	0	140	3	0.0214286	SINE	ID_B1	P42	intronic
chr2:105957990	ENSMUSG00000042670.5	0	156	5	0.0320513	SINE	ID_B1	P42	intronic
chr2:105961113	ENSMUSG00000042670.5	0	48	3	0.0625	Other	RMER1B	P42	intronic
chr2:105961776	ENSMUSG00000042670.5	0	78	4	0.0512821	SINE	B3	P42	intronic
chr2:112355452	ENSMUSG00000027130.15	1	137	5	0.0364964	SINE	B1_Mus2	P42	3'-UTR
chr2:112355501	ENSMUSG00000027130.15	1	70	8	0.114286	SINE	B1_Mus2	P42	3'-UTR
chr2:112355507	ENSMUSG00000027130.15	1	69	12	0.173913	SINE	B1_Mus2	P42	3'-UTR
chr2:112364576	ENSMUSG00000027131.3	0	57	11	0.192982	SINE	B1_Mus1	P42	intronic
chr2:112364592	ENSMUSG00000027131.3	0	48	4	0.0833333	SINE	B1_Mus1	P42	intronic
chr2:112364596	ENSMUSG00000027131.3	0	42	5	0.119048	SINE	B1_Mus1	P42	intronic
chr2:112364602	ENSMUSG00000027131.3	0	41	3	0.0731707	SINE	B1_Mus1	P42	intronic
chr2:112365157	ENSMUSG00000027131.3	0	16	3	0.1875	SINE	B1_Mus2	P42	intronic
chr2:112385889	ENSMUSG00000027132.3	1	14	4	0.285714	SINE	B3	P42	intronic
chr2:112386015	ENSMUSG00000027132.3	1	33	6	0.181818	SINE	B1_Mur3	P42	intronic
chr2:113566589	ENSMUSG00000044042.19	1	11	3	0.272727	SINE	B3A	P42	intronic
chr2:113999455	intergenic	0	16	6	0.375	-	-	P42	intergenic
chr2:118821135	ENSMUSG00000027331.15	0	167	7	0.0419162	LTR	ORR1A3-int	P42	intronic
chr2:118821168	ENSMUSG00000027331.15	0	109	14	0.12844	LTR	ORR1A3-int	P42	intronic
chr2:118821254	ENSMUSG00000027331.15	0	72	22	0.305556	LTR	ORR1A3-int	P42	intronic
chr2:118821255	ENSMUSG00000027331.15	0	71	9	0.126761	LTR	ORR1A3-int	P42	intronic
chr2:118824081	ENSMUSG00000027331.15	0	36	3	0.0833333	LTR	MT2B2	P42	intronic
chr2:118869859	ENSMUSG00000027332.11	1	111	5	0.045045	SINE	B1F	P42	intronic
chr2:118869895	ENSMUSG00000027332.11	1	127	4	0.0314961	SINE	B1F	P42	intronic
chr2:118869918	ENSMUSG00000027332.11	1	127	14	0.110236	SINE	B1F	P42	intronic
chr2:118869919	ENSMUSG00000027332.11	1	128	5	0.0390625	SINE	B1F	P42	intronic
chr2:118869924	ENSMUSG00000027332.11	1	133	4	0.0300752	SINE	B1F	P42	intronic
chr2:118869941	ENSMUSG00000027332.11	1	121	66	0.545455	SINE	B1F	P42	intronic
chr2:118869942	ENSMUSG00000027332.11	1	122	29	0.237705	SINE	B1F	P42	intronic
chr2:118870265	ENSMUSG00000027332.11	1	19	4	0.210526	SINE	B1_Mus1	P42	intronic
chr2:119575651	ENSMUSG00000014077.13	1	62	3	0.0483871	SINE	B3	P42	intronic
chr2:120425180	ENSMUSG00000062646.12	1	13	4	0.307692	SINE	B1_Mus2	P42	intronic
chr2:120571194	ENSMUSG00000027287.14	1	11	4	0.363636	LTR	ORR1D1	P42	intronic
chr2:120601792	ENSMUSG00000027287.14	1	14	8	0.571429	SINE	B1_Mur4	P42	downstream
chr2:120601822	ENSMUSG00000027287.14	1	20	3	0.15	SINE	B1_Mur4	P42	downstream
chr2:120602182	ENSMUSG00000027287.14	1	58	3	0.0517241	SINE	B1_Mus1	P42	downstream
chr2:120602217	ENSMUSG00000027287.14	1	40	9	0.225	SINE	B1_Mus1	P42	downstream
chr2:120620691	ENSMUSG00000027285.13	1	106	4	0.0377358	SINE	B1F	P42	3'-UTR
chr2:120621168	ENSMUSG00000027285.13	1	94	9	0.0957447	SINE	B1_Mm	P42	3'-UTR
chr2:120621231	ENSMUSG00000027285.13	1	81	3	0.037037	SINE	B1_Mm	P42	3'-UTR
chr2:120733777	ENSMUSG00000090100.7	0	88	47	0.534091	SINE	B1_Mur3	P42	3'-UTR
chr2:120733793	ENSMUSG00000090100.7	0	73	5	0.0684932	SINE	B1_Mur3	P42	3'-UTR
chr2:120733805	ENSMUSG00000090100.7	0	86	30	0.348837	SINE	B1_Mur3	P42	3'-UTR
chr2:120733821	ENSMUSG00000090100.7	0	74	27	0.364865	SINE	B1_Mur3	P42	3'-UTR
chr2:120733835	ENSMUSG00000090100.7	0	76	6	0.0789474	SINE	B1_Mur3	P42	3'-UTR
chr2:120736265	ENSMUSG00000090100.7	0	152	10	0.0657895	SINE	B1_Mm	P42	3'-UTR
chr2:120736282	ENSMUSG00000090100.7	0	255	8	0.0313725	SINE	B1_Mm	P42	3'-UTR
chr2:120736294	ENSMUSG00000090100.7	0	231	19	0.0822511	SINE	B1_Mm	P42	3'-UTR
chr2:120736308	ENSMUSG00000090100.7	0	239	5	0.0209205	SINE	B1_Mm	P42	3'-UTR
chr2:120736952	ENSMUSG00000090100.7	0	90	46	0.511111	SINE	B1_Mus2	P42	3'-UTR
chr2:120736963	ENSMUSG00000090100.7	0	110	3	0.0272727	SINE	B1_Mus2	P42	3'-UTR
chr2:120736975	ENSMUSG00000090100.7	0	106	47	0.443396	SINE	B1_Mus2	P42	3'-UTR
chr2:120736976	ENSMUSG00000090100.7	0	108	21	0.194444	SINE	B1_Mus2	P42	3'-UTR
chr2:120736996	ENSMUSG00000090100.7	0	158	10	0.0632911	SINE	B1_Mus2	P42	3'-UTR
chr2:120737001	ENSMUSG00000090100.7	0	165	42	0.254545	SINE	B1_Mus2	P42	3'-UTR
chr2:121143413	ENSMUSG00000027259.15	1	14	3	0.214286	-	-	P42	intronic
chr2:121143426	ENSMUSG00000027259.15	1	20	3	0.15	-	-	P42	intronic
chr2:121143427	ENSMUSG00000027259.15	1	21	5	0.238095	-	-	P42	intronic
chr2:121147155	ENSMUSG00000027259.15	1	14	3	0.214286	SINE	B3A	P42	intronic
chr2:121184981	ENSMUSG00000027263.12	1	46	9	0.195652	SINE	B3	P42	intronic
chr2:121221525	ENSMUSG00000043909.16	0	25	8	0.32	SINE	B3	P42	intronic
chr2:121329925	ENSMUSG00000033526.16	0	123	7	0.0569106	SINE	B1_Mur1	P42	intronic
chr2:121329967	ENSMUSG00000033526.16	0	89	7	0.0786517	SINE	B1_Mur1	P42	intronic
chr2:121329982	ENSMUSG00000033526.16	0	73	6	0.0821918	SINE	B1_Mur1	P42	intronic
chr2:121329988	ENSMUSG00000033526.16	0	57	4	0.0701754	SINE	B1_Mur1	P42	intronic
chr2:121352401	ENSMUSG00000033526.16	0	48	5	0.104167	SINE	B3	P42	intronic
chr2:121352422	ENSMUSG00000033526.16	0	50	6	0.12	SINE	B3	P42	intronic
chr2:121352423	ENSMUSG00000033526.16	0	50	6	0.12	SINE	B3	P42	intronic
chr2:121352671	ENSMUSG00000033526.16	0	32	5	0.15625	SINE	B2_Mm2	P42	intronic
chr2:121542076	ENSMUSG00000027242.14	0	14	4	0.285714	SINE	B3	P42	intronic
chr2:121542094	ENSMUSG00000027242.14	0	16	5	0.3125	SINE	B3	P42	intronic
chr2:121662418	ENSMUSG00000027238.17	0	23	3	0.130435	SINE	B3	P42	intronic
chr2:121734637	ENSMUSG00000027238.17	0	17	6	0.352941	-	-	P42	intronic
chr2:121780731	ENSMUSG00000027238.17	0	28	7	0.25	-	-	P42	intronic
chr2:121780746	ENSMUSG00000027238.17	0	30	3	0.1	-	-	P42	intronic
chr2:121922969	ENSMUSG00000060227.15	1	12	3	0.25	SINE	B1_Mur4	P42	intronic
chr2:121922986	ENSMUSG00000060227.15	1	11	3	0.272727	SINE	B1_Mur4	P42	intronic
chr2:121931279	ENSMUSG00000060227.15	1	12	3	0.25	SINE	B2_Mm2	P42	intronic
chr2:121932940	ENSMUSG00000060227.15	1	32	3	0.09375	SINE	B2_Mm2	P42	intronic
chr2:121981974	ENSMUSG00000033411.16	1	33	3	0.0909091	SINE	B1_Mm	P42	intronic
chr2:122046805	ENSMUSG00000027236.8	0	42	4	0.0952381	SINE	B3	P42	intronic
chr2:122048446	ENSMUSG00000027236.8	0	57	4	0.0701754	SINE	B1_Mus1	P42	intronic
chr2:122049179	ENSMUSG00000027236.8	0	29	3	0.103448	SINE	B2_Mm2	P42	intronic
chr2:122049209	ENSMUSG00000027236.8	0	28	3	0.107143	SINE	B2_Mm2	P42	intronic
chr2:122049758	ENSMUSG00000027236.8	0	24	7	0.291667	SINE	B2_Mm2	P42	intronic
chr2:122050776	ENSMUSG00000027236.8	0	61	6	0.0983607	SINE	PB1D9	P42	intronic
chr2:122050779	ENSMUSG00000027236.8	0	62	6	0.0967742	SINE	PB1D9	P42	intronic
chr2:126803776	ENSMUSG00000027365.14	0	13	5	0.384615	SINE	B1_Mur2	P42	intronic
chr2:126803777	ENSMUSG00000027365.14	0	13	4	0.307692	SINE	B1_Mur2	P42	intronic
chr2:126803793	ENSMUSG00000027365.14	0	11	6	0.545455	SINE	B1_Mur2	P42	intronic
chr2:126892846	ENSMUSG00000027366.12	0	14	11	0.785714	SINE	B1_Mus2	P42	3'-UTR
chr2:126892848	ENSMUSG00000027366.12	0	14	3	0.214286	SINE	B1_Mus2	P42	3'-UTR
chr2:126892863	ENSMUSG00000027366.12	0	15	3	0.2	SINE	B1_Mus2	P42	3'-UTR
chr2:126892865	ENSMUSG00000027366.12	0	14	6	0.428571	SINE	B1_Mus2	P42	3'-UTR
chr2:126901402	ENSMUSG00000027366.12	0	38	3	0.0789474	SINE	B1_Mus1	P42	intronic
chr2:126902062	ENSMUSG00000027366.12	0	33	7	0.212121	SINE	B3A	P42	intronic
chr2:127074682	ENSMUSG00000001999.15	1	24	4	0.166667	LINE	L1Md_F2	P42	intronic
chr2:127244053	ENSMUSG00000003662.10	1	21	10	0.47619	SINE	B2_Mm2	P42	intronic
chr2:127244054	ENSMUSG00000003662.10	1	23	6	0.26087	SINE	B2_Mm2	P42	intronic
chr2:127272497	ENSMUSG00000027367.16	1	44	6	0.136364	SINE	B1_Mus1	P42	intronic
chr2:127280922	ENSMUSG00000027367.16	1	22	4	0.181818	SINE	B3A	P42	intronic
chr2:127284797	ENSMUSG00000027367.16	1	211	5	0.0236967	SINE	B1_Mur2	P42	3'-UTR
chr2:127284809	ENSMUSG00000027367.16	1	123	11	0.0894309	SINE	B1_Mur2	P42	3'-UTR
chr2:127285042	ENSMUSG00000027367.16	1	211	25	0.118483	SINE	B1_Mus1	P42	3'-UTR
chr2:127289699	ENSMUSG00000027367.16	1	168	43	0.255952	SINE	B3	P42	intronic
chr2:127289731	ENSMUSG00000027367.16	1	131	6	0.0458015	SINE	B3	P42	intronic
chr2:128969592	ENSMUSG00000042851.17	1	20	3	0.15	SINE	PB1D11	P42	intronic
chr2:129175164	ENSMUSG00000084826.7	0	95	5	0.0526316	SINE	B3	P42	ncRNA
chr2:129175171	ENSMUSG00000084826.7	0	103	8	0.0776699	SINE	B3	P42	ncRNA
chr2:129175173	ENSMUSG00000084826.7	0	111	5	0.045045	SINE	B3	P42	ncRNA
chr2:129176382	ENSMUSG00000084826.7	0	65	3	0.0461538	SINE	B2_Mm1t	P42	ncRNA
chr2:129796942	intergenic	1	128	5	0.0390625	SINE	B2_Mm2	P42	intergenic
chr2:130312576	ENSMUSG00000053552.14	1	41	4	0.097561	SINE	B3	P42	intronic
chr2:130312639	ENSMUSG00000053552.14	1	26	4	0.153846	SINE	B3	P42	intronic
chr2:130409113	ENSMUSG00000100963.1	0	17	7	0.411765	SINE	ID_B1	P42	downstream
chr2:130409125	ENSMUSG00000100963.1	0	12	5	0.416667	SINE	ID_B1	P42	downstream
chr2:130414494	intergenic	0	13	12	0.923077	SINE	B1_Mur2	P42	intergenic
chr2:130554920	ENSMUSG00000060029.13	1	25	18	0.72	SINE	B1_Mur1	P42	ncRNA
chr2:130554956	ENSMUSG00000060029.13	1	11	7	0.636364	SINE	B1_Mur1	P42	ncRNA
chr2:130555883	ENSMUSG00000060029.13	1	87	6	0.0689655	SINE	B1_Mur2	P42	ncRNA
chr2:130555884	ENSMUSG00000060029.13	1	86	9	0.104651	SINE	B1_Mur2	P42	ncRNA
chr2:130555899	ENSMUSG00000060029.13	1	86	14	0.162791	SINE	B1_Mur2	P42	ncRNA
chr2:130555914	ENSMUSG00000060029.13	1	95	4	0.0421053	SINE	B1_Mur2	P42	ncRNA
chr2:130555929	ENSMUSG00000060029.13	1	90	5	0.0555556	SINE	B1_Mur2	P42	ncRNA
chr2:130555999	ENSMUSG00000060029.13	1	30	4	0.133333	SINE	B1_Mur4	P42	ncRNA
chr2:130556012	ENSMUSG00000060029.13	1	23	4	0.173913	SINE	B1_Mur4	P42	ncRNA
chr2:130556089	ENSMUSG00000060029.13	1	12	3	0.25	SINE	B1_Mur4	P42	ncRNA
chr2:130562577	ENSMUSG00000060029.13	1	17	7	0.411765	SINE	B1_Mur1	P42	ncRNA
chr2:130870264	ENSMUSG00000027309.18	0	12	6	0.5	SINE	B1_Mur4	P42	intronic
chr2:130879058	ENSMUSG00000085566.1	0	60	4	0.0666667	LINE	Lx7	P42	ncRNA
chr2:130879644	ENSMUSG00000085566.1	0	120	4	0.0333333	LINE	Lx7	P42	ncRNA
chr2:130899012	ENSMUSG00000085566.1	0	18	4	0.222222	LTR	ORR1C2	P42	ncRNA
chr2:130899079	ENSMUSG00000085566.1	0	17	3	0.176471	LTR	ORR1C2	P42	ncRNA
chr2:130899120	ENSMUSG00000085566.1	0	21	5	0.238095	LTR	ORR1C2	P42	ncRNA
chr2:130899134	ENSMUSG00000085566.1	0	20	19	0.95	LTR	ORR1C2	P42	ncRNA
chr2:130899136	ENSMUSG00000085566.1	0	20	4	0.2	LTR	ORR1C2	P42	ncRNA
chr2:130899167	ENSMUSG00000085566.1	0	14	5	0.357143	LTR	ORR1C2	P42	ncRNA
chr2:130900302	ENSMUSG00000085566.1	0	10	4	0.4	LTR	ORR1D1	P42	ncRNA
chr2:130900320	ENSMUSG00000085566.1	0	11	7	0.636364	LTR	ORR1D1	P42	ncRNA
chr2:131026517	ENSMUSG00000027312.14	1	309	10	0.0323625	SINE	B1_Mur1	P42	3'-UTR
chr2:131251195	intergenic	1	11	3	0.272727	SINE	B1_Mus1	P42	intergenic
chr2:131283588	ENSMUSG00000037514.17	1	33	5	0.151515	SINE$LTR	B1_Mur4$MT2B	P42	intronic
chr2:131283606	ENSMUSG00000037514.17	1	54	4	0.0740741	SINE$LTR	B1_Mur4$MT2B	P42	intronic
chr2:131842536	ENSMUSG00000086822.2	0	16	4	0.25	LTR	ORR1B1	P42	ncRNA
chr2:131842548	ENSMUSG00000086822.2	0	15	4	0.266667	LTR	ORR1B1	P42	ncRNA
chr2:132243441	ENSMUSG00000027341.10	0	12	7	0.583333	SINE	B1_Mus2	P42	intronic
chr2:132243442	ENSMUSG00000027341.10	0	12	9	0.75	SINE	B1_Mus2	P42	intronic
chr2:132274061	ENSMUSG00000058793.14	1	14	5	0.357143	SINE	B1_Mur3	P42	intronic
chr2:132309656	ENSMUSG00000058793.14	1	99	6	0.0606061	SINE	MIRb	P42	3'-UTR
chr2:132309669	ENSMUSG00000058793.14	1	113	12	0.106195	SINE	MIRb	P42	3'-UTR
chr2:132309873	ENSMUSG00000058793.14	1	228	5	0.0219298	SINE	MIRb	P42	3'-UTR
chr2:132309880	ENSMUSG00000058793.14	1	213	122	0.57277	SINE	MIRb	P42	3'-UTR
chr2:132309884	ENSMUSG00000058793.14	1	216	13	0.0601852	SINE	MIRb	P42	3'-UTR
chr2:135682646	ENSMUSG00000039943.16	1	16	3	0.1875	SINE	B3	P42	intronic
chr2:140056922	ENSMUSG00000039033.11	0	58	3	0.0517241	SINE	B1_Mus1	P42	intronic
chr2:140056931	ENSMUSG00000039033.11	0	58	7	0.12069	SINE	B1_Mus1	P42	intronic
chr2:144540438	ENSMUSG00000027427.13	1	52	5	0.0961538	SINE	PB1D9	P42	3'-UTR
chr2:145907786	ENSMUSG00000002728.14	0	29	6	0.206897	SINE	B1_Mus2	P42	intronic
chr2:145907788	ENSMUSG00000002728.14	0	29	8	0.275862	SINE	B1_Mus2	P42	intronic
chr2:146235592	intergenic	0	19	3	0.157895	SINE	PB1D10	P42	intergenic
chr2:146235598	intergenic	0	18	3	0.166667	SINE	PB1D10	P42	intergenic
chr2:146235604	intergenic	0	17	4	0.235294	SINE	PB1D10	P42	intergenic
chr2:147056592	ENSMUSG00000027433.5	1	114	6	0.0526316	LINE	L1M2	P42	intronic
chr2:147056600	ENSMUSG00000027433.5	1	107	6	0.0560748	LINE	L1M2	P42	intronic
chr2:147056614	ENSMUSG00000027433.5	1	97	4	0.0412371	LINE	L1M2	P42	intronic
chr2:150332476	ENSMUSG00000063364.10	1	11	4	0.363636	LINE	L1_Mus3	P42	intronic
chr2:150332488	ENSMUSG00000063364.10	1	10	3	0.3	LINE	L1_Mus3	P42	intronic
chr2:150332662	ENSMUSG00000063364.10	0	275	11	0.04	LINE	L1_Mus3	P42	intronic
chr2:150332678	ENSMUSG00000063364.10	0	296	55	0.185811	LINE	L1_Mus3	P42	intronic
chr2:150332682	ENSMUSG00000063364.10	0	296	10	0.0337838	LINE	L1_Mus3	P42	intronic
chr2:150334873	ENSMUSG00000063364.10	0	155	8	0.0516129	LINE	L1Md_F2	P42	intronic
chr2:150334879	ENSMUSG00000063364.10	0	179	29	0.162011	LINE	L1Md_F2	P42	intronic
chr2:150397778	ENSMUSG00000083964.1	0	23	4	0.173913	-	-	P42	downstream
chr2:150875135	ENSMUSG00000032046.15	0	18	7	0.388889	SINE	B1_Mus1	P42	intronic
chr2:151023818	ENSMUSG00000068115.13	0	22	5	0.227273	SINE	B3	P42	intronic
chr2:151619055	ENSMUSG00000027457.15	0	11	4	0.363636	-	-	P42	intronic
chr2:152273022	ENSMUSG00000074698.10	1	45	15	0.333333	SINE	B1_Mur2	P42	intronic
chr2:152273352	ENSMUSG00000074698.10	1	78	6	0.0769231	SINE	B1_Mus1	P42	intronic
chr2:152273357	ENSMUSG00000074698.10	1	73	3	0.0410959	SINE	B1_Mus1	P42	intronic
chr2:152273376	ENSMUSG00000074698.10	1	70	4	0.0571429	SINE	B1_Mus1	P42	intronic
chr2:152284700	intergenic	1	21	4	0.190476	SINE	B1_Mur4	P42	intergenic
chr2:152287123	intergenic	1	92	3	0.0326087	SINE	B1_Mus1	P42	intergenic
chr2:152287126	intergenic	1	91	9	0.0989011	SINE	B1_Mus1	P42	intergenic
chr2:152686385	ENSMUSG00000019188.16	1	149	3	0.0201342	-	-	P42	CDS
chr2:152688353	ENSMUSG00000019188.16	1	22	4	0.181818	SINE	MIRb	P42	intronic
chr2:153253741	ENSMUSG00000046020.13	1	49	10	0.204082	SINE	B1_Mur4	P42	intronic
chr2:153617276	ENSMUSG00000056941.17	0	27	3	0.111111	SINE	B2_Mm1t	P42	3'-UTR
chr2:153617306	ENSMUSG00000056941.17	0	35	15	0.428571	SINE	B2_Mm1t	P42	3'-UTR
chr2:153618389	ENSMUSG00000056941.17	0	31	15	0.483871	SINE	B2_Mm1t	P42	3'-UTR
chr2:153618390	ENSMUSG00000056941.17	0	32	11	0.34375	SINE	B2_Mm1t	P42	3'-UTR
chr2:154395187	ENSMUSG00000027488.12	0	84	3	0.0357143	SINE	B2_Mm2	P42	intronic
chr2:154400926	ENSMUSG00000027488.12	0	11	4	0.363636	SINE	B1_Mus1	P42	intronic
chr2:154446735	ENSMUSG00000038533.15	1	21	3	0.142857	SINE	B1_Mur4	P42	intronic
chr2:154463441	ENSMUSG00000038533.15	1	14	4	0.285714	SINE	B1_Mur2	P42	intronic
chr2:154537909	ENSMUSG00000038533.15	1	191	15	0.078534	SINE	ID_B1	P42	3'-UTR
chr2:154537924	ENSMUSG00000038533.15	1	188	6	0.0319149	SINE	ID_B1	P42	3'-UTR
chr2:154537930	ENSMUSG00000038533.15	1	186	67	0.360215	SINE	ID_B1	P42	3'-UTR
chr2:154586382	ENSMUSG00000000876.11	0	16	4	0.25	SINE$LTR	B1_Mus2$MT2B	P42	3'-UTR
chr2:154586387	ENSMUSG00000000876.11	0	16	12	0.75	SINE$LTR	B1_Mus2$MT2B	P42	3'-UTR
chr2:154798151	ENSMUSG00000027593.15	1	15	4	0.266667	SINE	B1_Mur2	P42	intronic
chr2:154798213	ENSMUSG00000027593.15	1	25	5	0.2	SINE	B1_Mur2	P42	intronic
chr2:154851324	ENSMUSG00000027593.15	1	36	11	0.305556	SINE	B1_Mur4	P42	intronic
chr2:154851326	ENSMUSG00000027593.15	1	37	4	0.108108	SINE	B1_Mur4	P42	intronic
chr2:154851422	ENSMUSG00000027593.15	1	22	7	0.318182	SINE	B1_Mur4	P42	intronic
chr2:154853111	ENSMUSG00000027593.15	1	43	11	0.255814	SINE	B1_Mur1	P42	intronic
chr2:155390354	ENSMUSG00000038369.14	1	50	6	0.12	SINE	ID_B1	P42	downstream
chr2:155565275	ENSMUSG00000027605.18	1	94	7	0.0744681	SINE	B4A	P42	intronic
chr2:155565281	ENSMUSG00000027605.18	1	97	47	0.484536	SINE	B4A	P42	intronic
chr2:155565348	ENSMUSG00000027605.18	1	124	19	0.153226	SINE	B4A	P42	intronic
chr2:155581514	ENSMUSG00000027605.18	1	21	4	0.190476	LTR	RLTR17B_Mm	P42	intronic
chr2:156156586	ENSMUSG00000027620.16	0	32	6	0.1875	SINE	B1_Mus1	P42	intronic
chr2:156208576	ENSMUSG00000038116.16	1	168	4	0.0238095	SINE	PB1D9	P42	intronic
chr2:156210313	ENSMUSG00000038116.16	1	22	3	0.136364	SINE	B1_Mus2	P42	intronic
chr2:156226703	ENSMUSG00000038116.16	1	17	5	0.294118	SINE	B1_Mm	P42	intronic
chr2:156226704	ENSMUSG00000038116.16	1	17	3	0.176471	SINE	B1_Mm	P42	intronic
chr2:156348356	ENSMUSG00000038085.13	1	33	8	0.242424	SINE	B1_Mus2	P42	intronic
chr2:156348360	ENSMUSG00000038085.13	1	33	9	0.272727	SINE	B1_Mus2	P42	intronic
chr2:156348398	ENSMUSG00000038085.13	1	51	4	0.0784314	SINE	B1_Mus2	P42	intronic
chr2:156350524	ENSMUSG00000038085.13	1	18	9	0.5	SINE	B1_Mur2	P42	intronic
chr2:156350525	ENSMUSG00000038085.13	1	19	3	0.157895	SINE	B1_Mur2	P42	intronic
chr2:156350562	ENSMUSG00000038085.13	1	30	5	0.166667	SINE	B1_Mur2	P42	intronic
chr2:156350563	ENSMUSG00000038085.13	1	30	13	0.433333	SINE	B1_Mur2	P42	intronic
chr2:156350603	ENSMUSG00000038085.13	1	26	6	0.230769	SINE	B1_Mur2	P42	intronic
chr2:156351769	ENSMUSG00000038085.13	1	130	6	0.0461538	SINE	B2_Mm2	P42	intronic
chr2:156352079	ENSMUSG00000038085.13	1	50	38	0.76	SINE	B1_Mur3	P42	intronic
chr2:156352080	ENSMUSG00000038085.13	1	49	31	0.632653	SINE	B1_Mur3	P42	intronic
chr2:156352081	ENSMUSG00000038085.13	1	54	10	0.185185	SINE	B1_Mur3	P42	intronic
chr2:156352122	ENSMUSG00000038085.13	1	89	13	0.146067	SINE	B1_Mur3	P42	intronic
chr2:156352146	ENSMUSG00000038085.13	1	104	12	0.115385	SINE	B1_Mur3	P42	intronic
chr2:156352164	ENSMUSG00000038085.13	1	94	30	0.319149	SINE	B1_Mur3	P42	intronic
chr2:156352171	ENSMUSG00000038085.13	1	88	24	0.272727	SINE	B1_Mur3	P42	intronic
chr2:156723411	ENSMUSG00000061689.15	1	48	4	0.0833333	SINE	B2_Mm1t	P42	intronic
chr2:156860513	ENSMUSG00000098755.1	0	24	7	0.291667	SINE	B1_Mur4	P42	ncRNA
chr2:156860524	ENSMUSG00000098755.1	0	28	10	0.357143	SINE	B1_Mur4	P42	ncRNA
chr2:156860569	ENSMUSG00000085741.8	0	33	13	0.393939	SINE	B1_Mur4	P42	ncRNA
chr2:156860570	ENSMUSG00000085741.8	0	33	23	0.69697	SINE	B1_Mur4	P42	ncRNA
chr2:156953885	ENSMUSG00000027634.14	0	82	13	0.158537	SINE	B1_Mus1	P42	intronic
chr2:156953932	ENSMUSG00000027634.14	0	29	3	0.103448	SINE	B1_Mus1	P42	intronic
chr2:156985394	ENSMUSG00000027634.14	0	127	6	0.0472441	SINE	B1_Mur3	P42	intronic
chr2:157013791	intergenic	0	103	3	0.0291262	SINE	B1_Mus1	P42	intergenic
chr2:157014300	intergenic	0	39	6	0.153846	SINE	B1F	P42	intergenic
chr2:157371177	ENSMUSG00000063019.5	1	58	10	0.172414	SINE	B1_Mus1	P42	intronic
chr2:157377782	ENSMUSG00000063019.5	1	13	5	0.384615	SINE	B1_Mur4	P42	intronic
chr2:157558110	ENSMUSG00000067787.10	0	72	12	0.166667	-	-	P42	CDS
chr2:157558140	ENSMUSG00000067787.10	0	294	120	0.408163	-	-	P42	CDS
chr2:157558149	ENSMUSG00000067787.10	0	297	153	0.515152	-	-	P42	CDS
chr2:157558160	ENSMUSG00000067787.10	0	311	26	0.0836013	-	-	P42	5'-UTR
chr2:157558645	ENSMUSG00000067787.10	0	28	17	0.607143	-	-	P42	intronic
chr2:158377502	ENSMUSG00000044349.15	1	43	4	0.0930233	SINE	B1_Mus2	P42	intronic
chr2:158377506	ENSMUSG00000044349.15	1	43	19	0.44186	SINE	B1_Mus2	P42	intronic
chr2:158377513	ENSMUSG00000044349.15	1	42	8	0.190476	SINE	B1_Mus2	P42	intronic
chr2:158378918	ENSMUSG00000044349.15	1	19	3	0.157895	SINE	B1_Mur3	P42	intronic
chr2:158381166	ENSMUSG00000044349.15	1	226	8	0.0353982	LTR	RLTR18B	P42	3'-UTR
chr2:158383545	ENSMUSG00000044349.15	1	180	4	0.0222222	SINE	B2_Mm2	P42	3'-UTR
chr2:158383552	ENSMUSG00000044349.15	1	204	9	0.0441176	SINE	B2_Mm2	P42	3'-UTR
chr2:158383584	ENSMUSG00000044349.15	1	301	9	0.0299003	SINE	B2_Mm2	P42	3'-UTR
chr2:158383591	ENSMUSG00000044349.15	1	327	7	0.0214067	SINE	B2_Mm2	P42	3'-UTR
chr2:158383596	ENSMUSG00000044349.15	1	346	14	0.0404624	SINE	B2_Mm2	P42	3'-UTR
chr2:158383616	ENSMUSG00000044349.15	1	630	13	0.0206349	SINE	B2_Mm2	P42	3'-UTR
chr2:158383625	ENSMUSG00000044349.15	1	662	93	0.140483	SINE	B2_Mm2	P42	3'-UTR
chr2:158383658	ENSMUSG00000044349.15	1	588	21	0.0357143	SINE	B2_Mm2	P42	3'-UTR
chr2:158383667	ENSMUSG00000044349.15	1	540	11	0.0203704	SINE	B2_Mm2	P42	3'-UTR
chr2:158383951	ENSMUSG00000044349.15	1	237	45	0.189873	SINE	ID_B1	P42	3'-UTR
chr2:158383957	ENSMUSG00000044349.15	1	298	12	0.0402685	SINE	ID_B1	P42	3'-UTR
chr2:158383976	ENSMUSG00000044349.15	1	418	51	0.12201	SINE	ID_B1	P42	3'-UTR
chr2:158384056	ENSMUSG00000044349.15	1	325	7	0.0215385	SINE	B2_Mm2	P42	3'-UTR
chr2:158384105	ENSMUSG00000044349.15	1	137	4	0.0291971	SINE	B2_Mm2	P42	3'-UTR
chr2:158384107	ENSMUSG00000044349.15	1	142	3	0.0211268	SINE	B2_Mm2	P42	3'-UTR
chr2:158384950	ENSMUSG00000044349.15	1	254	44	0.173228	SINE	B1_Mus1	P42	3'-UTR
chr2:158384964	ENSMUSG00000044349.15	1	243	22	0.090535	SINE	B1_Mus1	P42	3'-UTR
chr2:158384966	ENSMUSG00000044349.15	1	246	6	0.0243902	SINE	B1_Mus1	P42	3'-UTR
chr2:158384970	ENSMUSG00000044349.15	1	250	8	0.032	SINE	B1_Mus1	P42	3'-UTR
chr2:158488572	ENSMUSG00000027652.15	1	13	4	0.307692	SINE	B3	P42	intronic
chr2:158488610	ENSMUSG00000027652.15	1	19	3	0.157895	SINE	B3	P42	intronic
chr2:158488613	ENSMUSG00000027652.15	1	19	3	0.157895	SINE	B3	P42	intronic
chr2:158596192	ENSMUSG00000086496.1	0	31	6	0.193548	SINE	B1_Mus1	P42	ncRNA
chr2:158596197	ENSMUSG00000086496.1	0	31	5	0.16129	SINE	B1_Mus1	P42	ncRNA
chr2:158596200	ENSMUSG00000086496.1	0	31	3	0.0967742	SINE	B1_Mus1	P42	ncRNA
chr2:160679607	ENSMUSG00000070544.6	1	30	3	0.1	SINE	B1_Mur1	P42	intronic
chr2:163047321	intergenic	1	94	3	0.0319149	SINE$SINE	ID_B1$PB1	P42	intergenic
chr2:163047784	intergenic	1	13	6	0.461538	SINE	B1_Mur3	P42	intergenic
chr2:163047798	intergenic	1	19	9	0.473684	SINE	B1_Mur3	P42	intergenic
chr2:163049650	intergenic	1	66	4	0.0606061	SINE	B1_Mus1	P42	intergenic
chr2:163467539	ENSMUSG00000048486.6	0	74	27	0.364865	SINE	B1_Mur1	P42	3'-UTR
chr2:163467550	ENSMUSG00000048486.6	0	76	5	0.0657895	SINE	B1_Mur1	P42	3'-UTR
chr2:163468425	ENSMUSG00000048486.6	0	62	4	0.0645161	SINE	PB1D9	P42	3'-UTR
chr2:164984947	ENSMUSG00000017740.17	1	23	4	0.173913	SINE	B1_Mur2	P42	intronic
chr2:165031851	ENSMUSG00000039804.15	0	51	5	0.0980392	-	-	P42	intronic
chr2:165031855	ENSMUSG00000039804.15	0	54	3	0.0555556	-	-	P42	intronic
chr2:165031861	ENSMUSG00000039804.15	0	60	4	0.0666667	-	-	P42	intronic
chr2:165843626	ENSMUSG00000039671.18	0	37	5	0.135135	SINE	B1_Mur2	P42	intronic
chr2:165860173	ENSMUSG00000039671.18	0	138	4	0.0289855	SINE	B3	P42	intronic
chr2:165860180	ENSMUSG00000039671.18	0	150	5	0.0333333	SINE	B3	P42	intronic
chr2:165865657	ENSMUSG00000039671.18	0	13	3	0.230769	SINE	B1_Mus2	P42	intronic
chr2:165871347	ENSMUSG00000039671.18	0	33	3	0.0909091	SINE	B3A	P42	intronic
chr2:166797745	ENSMUSG00000042854.9	1	37	3	0.0810811	SINE	B3	P42	3'-UTR
chr2:166797766	ENSMUSG00000042854.9	1	35	3	0.0857143	SINE	B3	P42	3'-UTR
chr2:166798511	ENSMUSG00000042854.9	1	24	5	0.208333	SINE	B1_Mur4	P42	3'-UTR
chr2:166882672	ENSMUSG00000074582.10	1	12	3	0.25	SINE	B3	P42	intronic
chr2:166921655	ENSMUSG00000002718.14	1	32	5	0.15625	SINE	B1_Mus2	P42	intronic
chr2:166958896	ENSMUSG00000039536.16	0	11	3	0.272727	SINE$LTR	B1_Mur3$MT2B	P42	intronic
chr2:167170161	ENSMUSG00000050556.9	0	39	3	0.0769231	SINE	B1_Mur4	P42	intronic
chr2:167170554	ENSMUSG00000050556.9	0	74	4	0.0540541	SINE	B1_Mur3	P42	intronic
chr2:167496216	ENSMUSG00000006418.17	1	11	6	0.545455	SINE	PB1D9	P42	intronic
chr2:167496217	ENSMUSG00000006418.17	1	11	3	0.272727	SINE	PB1D9	P42	intronic
chr2:167504645	ENSMUSG00000006418.17	1	20	3	0.15	SINE	B1_Mm	P42	intronic
chr2:167509916	ENSMUSG00000006418.17	1	16	3	0.1875	SINE	B1_Mus2	P42	intronic
chr2:168216025	ENSMUSG00000078919.10	0	135	24	0.177778	SINE	B2_Mm1t	P42	intronic
chr2:168216037	ENSMUSG00000078919.10	0	130	5	0.0384615	SINE	B2_Mm1t	P42	intronic
chr2:168216047	ENSMUSG00000078919.10	0	126	10	0.0793651	SINE	B2_Mm1t	P42	intronic
chr2:168216057	ENSMUSG00000078919.10	0	119	7	0.0588235	SINE	B2_Mm1t	P42	intronic
chr2:168226027	ENSMUSG00000078919.10	0	27	5	0.185185	SINE	B2_Mm2	P42	intronic
chr2:168234907	intergenic	1	29	3	0.103448	SINE	B1_Mur4	P42	intergenic
chr2:168234910	intergenic	1	29	12	0.413793	SINE	B1_Mur4	P42	intergenic
chr2:168235276	intergenic	1	28	4	0.142857	SINE	B1_Mur1	P42	intergenic
chr2:173674881	ENSMUSG00000027519.10	1	13	3	0.230769	LTR	ORR1C1	P42	intronic
chr2:174327901	ENSMUSG00000027523.20	1	36	6	0.166667	-	-	P42	5'-UTR
chr2:175122997	intergenic	0	241	6	0.0248963	SINE	B2_Mm2	P42	intergenic
chr2:175123024	intergenic	0	147	12	0.0816327	SINE	B2_Mm2	P42	intergenic
chr2:175123061	intergenic	0	67	8	0.119403	SINE	B2_Mm2	P42	intergenic
chr2:175123069	intergenic	0	54	10	0.185185	SINE	B2_Mm2	P42	intergenic
chr2:175123634	intergenic	0	23	6	0.26087	SINE	B2_Mm1t	P42	intergenic
chr2:175123635	intergenic	0	24	4	0.166667	SINE	B2_Mm1t	P42	intergenic
chr2:175123636	intergenic	0	24	6	0.25	SINE	B2_Mm1t	P42	intergenic
chr2:175285690	ENSMUSG00000078901.8	1	15	15	1	Unknown$Satellite	MurSatRep1$MMSAT4	P42	3'-UTR
chr2:175790472	ENSMUSG00000078889.11	0	25	25	1	Satellite$Unknown	MMSAT4$MurSatRep1	P42	3'-UTR
chr2:176728695	intergenic	1	47	10	0.212766	SINE	B2_Mm2	P42	intergenic
chr2:176728699	intergenic	1	48	13	0.270833	SINE	B2_Mm2	P42	intergenic
chr2:176728707	intergenic	1	63	9	0.142857	SINE	B2_Mm2	P42	intergenic
chr2:176728744	intergenic	1	128	4	0.03125	SINE	B2_Mm2	P42	intergenic
chr2:176728747	intergenic	1	137	11	0.080292	SINE	B2_Mm2	P42	intergenic
chr2:176818094	intergenic	1	16	3	0.1875	SINE	B2_Mm2	P42	intergenic
chr2:176818098	intergenic	1	17	9	0.529412	SINE	B2_Mm2	P42	intergenic
chr2:176818106	intergenic	1	19	3	0.157895	SINE	B2_Mm2	P42	intergenic
chr2:176818146	intergenic	1	54	5	0.0925926	SINE	B2_Mm2	P42	intergenic
chr2:177186007	intergenic	0	171	18	0.105263	SINE	B2_Mm2	P42	intergenic
chr2:177186034	intergenic	0	126	4	0.031746	SINE	B2_Mm2	P42	intergenic
chr2:177186071	intergenic	0	63	15	0.238095	SINE	B2_Mm2	P42	intergenic
chr2:177186074	intergenic	0	62	3	0.0483871	SINE	B2_Mm2	P42	intergenic
chr2:177186079	intergenic	0	52	18	0.346154	SINE	B2_Mm2	P42	intergenic
chr2:177186083	intergenic	0	51	11	0.215686	SINE	B2_Mm2	P42	intergenic
chr2:177824896	intergenic	0	69	3	0.0434783	SINE	B2_Mm2	P42	intergenic
chr2:177824904	intergenic	0	62	4	0.0645161	SINE	B2_Mm2	P42	intergenic
chr2:177824908	intergenic	0	56	4	0.0714286	SINE	B2_Mm2	P42	intergenic
chr2:177938551	ENSMUSG00000078862.10	0	319	14	0.0438871	SINE	B2_Mm2	P42	intronic
chr2:177938578	ENSMUSG00000078862.10	0	234	6	0.025641	SINE	B2_Mm2	P42	intronic
chr2:177938623	ENSMUSG00000078862.10	0	114	22	0.192982	SINE	B2_Mm2	P42	intronic
chr2:177938627	ENSMUSG00000078862.10	0	120	17	0.141667	SINE	B2_Mm2	P42	intronic
chr2:177938647	ENSMUSG00000078862.10	0	90	10	0.111111	SINE	B2_Mm2	P42	intronic
chr2:177938657	ENSMUSG00000078862.10	0	82	3	0.0365854	SINE	B2_Mm2	P42	intronic
chr2:178296726	ENSMUSG00000027525.18	1	13	4	0.307692	SINE	B3A	P42	intronic
chr2:178296807	ENSMUSG00000027525.18	1	12	8	0.666667	SINE	B3A	P42	intronic
chr2:180050475	ENSMUSG00000039086.9	1	28	6	0.214286	SINE	B3A	P42	intronic
chr2:180073938	ENSMUSG00000039069.19	1	16	4	0.25	SINE	B3	P42	intronic
chr2:180706692	ENSMUSG00000038914.15	0	51	3	0.0588235	SINE	B1_Mm	P42	intronic
chr2:180729506	ENSMUSG00000023393.15	1	10	6	0.6	SINE	B1_Mus1	P42	intronic
chr2:180983614	ENSMUSG00000070461.3	1	49	4	0.0816327	-	-	P42	upstream
chr2:181137712	intergenic	0	22	8	0.363636	SINE	B1_Mus1	P42	intergenic
chr2:181143343	intergenic	0	118	7	0.059322	-	-	P42	intergenic
chr2:181284161	ENSMUSG00000038705.13	0	20	13	0.65	SINE	B3A	P42	intronic
chr2:181290640	intergenic	1	25	11	0.44	LTR	MTD	P42	intergenic
chr2:181290649	intergenic	1	25	4	0.16	LTR	MTD	P42	intergenic
chr2:181290663	intergenic	1	24	9	0.375	LTR	MTD	P42	intergenic
chr2:181291316	ENSMUSG00000084033.3	1	26	10	0.384615	LTR	MTD	P42	upstream
chr2:181527034	ENSMUSG00000000826.16	1	20	4	0.2	SINE	B3	P42	intronic
chr2:181530863	ENSMUSG00000000826.16	1	52	4	0.0769231	LTR	ORR1A2	P42	intronic
chr2:181563769	intergenic	0	76	6	0.0789474	SINE	B1_Mm	P42	intergenic
chr2:181829725	intergenic	1	42	3	0.0714286	-	-	P42	intergenic
chr2:181829737	intergenic	1	43	4	0.0930233	-	-	P42	intergenic
chr2:181830865	intergenic	1	59	5	0.0847458	-	-	P42	intergenic
chr2:181830878	intergenic	1	53	6	0.113208	-	-	P42	intergenic
chr2:181830891	intergenic	1	57	6	0.105263	-	-	P42	intergenic
chr2:181868673	ENSMUSG00000038628.8	1	242	6	0.0247934	SINE	B1_Mus2	P42	3'-UTR
chr2:181868697	ENSMUSG00000038628.8	1	212	27	0.127358	SINE	B1_Mus2	P42	3'-UTR
chr2:181873125	intergenic	1	24	5	0.208333	SINE	B1_Mur3	P42	intergenic
chr2:181873128	intergenic	1	24	15	0.625	SINE	B1_Mur3	P42	intergenic
chr2:181876156	intergenic	1	122	9	0.0737705	DNA	MER2	P42	intergenic
chr2:181876159	intergenic	1	109	83	0.761468	DNA	MER2	P42	intergenic
chr2:181876162	intergenic	1	117	7	0.0598291	DNA	MER2	P42	intergenic
chr2:181876215	intergenic	1	46	5	0.108696	DNA	MER2	P42	intergenic
chr2:181876217	intergenic	1	49	3	0.0612245	DNA	MER2	P42	intergenic
chr2:181876225	intergenic	1	58	9	0.155172	DNA	MER2	P42	intergenic
chr2:181876229	intergenic	1	58	4	0.0689655	DNA	MER2	P42	intergenic
chr2:181877407	intergenic	1	11	4	0.363636	-	-	P42	intergenic
chr2:181877412	intergenic	1	11	6	0.545455	-	-	P42	intergenic
chr3:8962227	ENSMUSG00000027506.15	0	12	3	0.25	SINE	B1_Mus1	P42	5'-UTR
chr3:8977209	ENSMUSG00000027506.15	0	33	5	0.151515	SINE	B2_Mm2	P42	intronic
chr3:15000737	ENSMUSG00000098008.1	1	11	3	0.272727	LTR	RLTR41A2	P42	ncRNA
chr3:16195857	ENSMUSG00000047213.14	1	67	11	0.164179	SINE	B2_Mm2	P42	intronic
chr3:16195865	ENSMUSG00000047213.14	1	69	15	0.217391	SINE	B2_Mm2	P42	intronic
chr3:16195872	ENSMUSG00000047213.14	1	67	17	0.253731	SINE	B2_Mm2	P42	intronic
chr3:19130609	ENSMUSG00000027599.9	0	122	3	0.0245902	LINE	L1_Mus1	P42	downstream
chr3:19136190	ENSMUSG00000027599.9	0	68	8	0.117647	SINE	B1_Mus1	P42	intronic
chr3:20101525	ENSMUSG00000002428.12	1	19	12	0.631579	SINE	B1_Mm	P42	intronic
chr3:27591816	ENSMUSG00000039286.12	0	21	6	0.285714	SINE	B1_Mur1	P42	intronic
chr3:27649777	ENSMUSG00000039286.12	0	12	3	0.25	SINE	B2_Mm2	P42	intronic
chr3:30955290	ENSMUSG00000037652.15	0	35	3	0.0857143	SINE	B2_Mm2	P42	intronic
chr3:30957015	ENSMUSG00000037652.15	0	23	3	0.130435	SINE	B3	P42	intronic
chr3:30957016	ENSMUSG00000037652.15	0	23	4	0.173913	SINE	B3	P42	intronic
chr3:30957074	ENSMUSG00000037652.15	0	11	4	0.363636	SINE	B3	P42	intronic
chr3:32419295	ENSMUSG00000027665.13	1	31	6	0.193548	SINE	B3	P42	intronic
chr3:32555954	ENSMUSG00000027668.13	1	60	16	0.266667	SINE	B1_Mur4	P42	intronic
chr3:32561471	ENSMUSG00000027668.13	1	121	26	0.214876	-	-	P42	CDS
chr3:32561478	ENSMUSG00000027668.13	1	121	3	0.0247934	-	-	P42	CDS
chr3:32561485	ENSMUSG00000027668.13	1	124	16	0.129032	-	-	P42	CDS
chr3:32581473	ENSMUSG00000027669.14	1	15	4	0.266667	SINE	B3A	P42	3'-UTR
chr3:33107703	ENSMUSG00000027674.16	0	96	7	0.0729167	SINE	B1_Mus1	P42	intronic
chr3:33107704	ENSMUSG00000027674.16	0	94	4	0.0425532	SINE	B1_Mus1	P42	intronic
chr3:35807522	ENSMUSG00000037400.17	1	15	3	0.2	SINE	B1_Mus1	P42	intronic
chr3:36092451	ENSMUSG00000027710.14	1	23	21	0.913043	LINE	L1_Mus1	P42	3'-UTR
chr3:36092486	ENSMUSG00000027710.14	1	17	6	0.352941	LINE	L1_Mus1	P42	3'-UTR
chr3:36092494	ENSMUSG00000027710.14	1	18	11	0.611111	LINE	L1_Mus1	P42	3'-UTR
chr3:36578794	ENSMUSG00000037325.10	0	19	3	0.157895	SINE	B1F	P42	intronic
chr3:36630849	ENSMUSG00000027716.13	0	50	3	0.06	SINE$LTR	B1_Mur2$MT2B	P42	intronic
chr3:40793189	ENSMUSG00000025757.12	1	28	28	1	SINE	B3	P42	3'-UTR
chr3:40793194	ENSMUSG00000025757.12	1	28	28	1	SINE	B3	P42	3'-UTR
chr3:40793207	ENSMUSG00000025757.12	1	30	3	0.1	SINE	B3	P42	3'-UTR
chr3:40793230	ENSMUSG00000025757.12	1	25	4	0.16	SINE	B3	P42	3'-UTR
chr3:41624160	intergenic	0	20	4	0.2	SINE	B2_Mm2	P42	intergenic
chr3:41720809	ENSMUSG00000059834.12	0	10	4	0.4	LINE	L1Md_F3	P42	intronic
chr3:41720821	ENSMUSG00000059834.12	0	11	4	0.363636	LINE	L1Md_F3	P42	intronic
chr3:41761674	ENSMUSG00000025766.14	1	43	3	0.0697674	SINE	B3A	P42	intronic
chr3:51235561	ENSMUSG00000023087.15	1	10	8	0.8	LTR	MTC	P42	intronic
chr3:51235933	ENSMUSG00000023087.15	1	31	4	0.129032	LTR	MTA_Mm	P42	intronic
chr3:51272204	ENSMUSG00000037174.18	0	12	3	0.25	SINE	B1_Mur4	P42	intronic
chr3:51280089	ENSMUSG00000037174.18	0	15	5	0.333333	SINE	B1_Mur3	P42	intronic
chr3:51280099	ENSMUSG00000037174.18	0	16	6	0.375	SINE	B1_Mur3	P42	intronic
chr3:51280136	ENSMUSG00000037174.18	0	17	9	0.529412	SINE	B1_Mur3	P42	intronic
chr3:51287551	ENSMUSG00000037174.18	0	20	6	0.3	SINE	B1_Mus1	P42	intronic
chr3:51287581	ENSMUSG00000037174.18	0	19	4	0.210526	SINE	B1_Mus1	P42	intronic
chr3:51390067	ENSMUSG00000037161.14	0	117	12	0.102564	SINE	B3	P42	intronic
chr3:51390880	ENSMUSG00000037161.14	0	38	5	0.131579	SINE	B2_Mm2	P42	intronic
chr3:51979440	ENSMUSG00000061143.15	0	10	4	0.4	SINE	B2_Mm2	P42	intronic
chr3:51979442	ENSMUSG00000061143.15	0	10	8	0.8	SINE	B2_Mm2	P42	intronic
chr3:54800568	ENSMUSG00000027796.2	1	75	12	0.16	SINE	B1_Mm	P42	3'-UTR
chr3:54800570	ENSMUSG00000027796.2	1	78	3	0.0384615	SINE	B1_Mm	P42	3'-UTR
chr3:54800577	ENSMUSG00000027796.2	1	87	4	0.045977	SINE	B1_Mm	P42	3'-UTR
chr3:57644487	ENSMUSG00000036513.15	0	25	12	0.48	SINE	B3	P42	3'-UTR
chr3:57645854	ENSMUSG00000036513.15	0	57	3	0.0526316	SINE	B3	P42	3'-UTR
chr3:57645868	ENSMUSG00000036513.15	0	61	6	0.0983607	SINE	B3	P42	3'-UTR
chr3:57645906	ENSMUSG00000036513.15	0	81	7	0.0864198	SINE	B3	P42	3'-UTR
chr3:57645935	ENSMUSG00000036513.15	0	53	6	0.113208	SINE	B3	P42	3'-UTR
chr3:57645937	ENSMUSG00000036513.15	0	54	3	0.0555556	SINE	B3	P42	3'-UTR
chr3:57839283	intergenic	1	10	3	0.3	SINE	B3	P42	intergenic
chr3:58451451	ENSMUSG00000027806.9	1	41	3	0.0731707	SINE	B3	P42	intronic
chr3:58590817	ENSMUSG00000075700.9	1	377	8	0.0212202	-	-	P42	3'-UTR
chr3:58594261	intergenic	1	25	4	0.16	SINE	B1_Mm	P42	intergenic
chr3:58632443	ENSMUSG00000070471.3	1	12	5	0.416667	LTR	ORR1C2	P42	intronic
chr3:58644426	intergenic	1	15	3	0.2	-	-	P42	intergenic
chr3:58645673	intergenic	1	11	3	0.272727	-	-	P42	intergenic
chr3:58645691	intergenic	1	12	3	0.25	-	-	P42	intergenic
chr3:58645728	intergenic	1	17	5	0.294118	-	-	P42	intergenic
chr3:58645730	intergenic	1	17	3	0.176471	-	-	P42	intergenic
chr3:63949675	ENSMUSG00000027822.16	0	84	5	0.0595238	SINE	B1F	P42	intronic
chr3:64187604	intergenic	1	14	3	0.214286	LINE	L1_Mus3	P42	intergenic
chr3:64187642	intergenic	1	13	10	0.769231	LINE	L1_Mus3	P42	intergenic
chr3:65958951	ENSMUSG00000103041.1	1	48	3	0.0625	SINE	B1_Mm	P42	ncRNA
chr3:65963831	intergenic	1	15	3	0.2	LTR	MTA_Mm	P42	intergenic
chr3:68994123	ENSMUSG00000027778.15	0	11	6	0.545455	SINE	B1_Mus1	P42	intronic
chr3:69120822	ENSMUSG00000103094.1	0	11	3	0.272727	SINE	B3	P42	ncRNA
chr3:80692286	ENSMUSG00000033981.14	0	35	33	0.942857	-	-	P42	CDS
chr3:80706543	ENSMUSG00000033981.14	0	34	8	0.235294	-	-	P42	intronic
chr3:80706648	ENSMUSG00000033981.14	0	16	7	0.4375	-	-	P42	intronic
chr3:80706649	ENSMUSG00000033981.14	0	15	13	0.866667	-	-	P42	intronic
chr3:80706650	ENSMUSG00000033981.14	0	15	6	0.4	-	-	P42	intronic
chr3:80706908	ENSMUSG00000033981.14	0	17	12	0.705882	-	-	P42	CDS
chr3:80706912	ENSMUSG00000033981.14	0	17	17	1	-	-	P42	CDS
chr3:85783417	ENSMUSG00000051000.17	0	14	4	0.285714	LINE	L1Md_F2	P42	intronic
chr3:85850024	ENSMUSG00000102805.5	0	12	5	0.416667	-	-	P42	intronic
chr3:85850026	ENSMUSG00000102805.5	0	12	3	0.25	-	-	P42	intronic
chr3:87636755	ENSMUSG00000041977.18	1	17	4	0.235294	SINE	B3	P42	intronic
chr3:87875784	ENSMUSG00000004895.9	0	25	7	0.28	SINE	B1_Mur4	P42	intronic
chr3:87875793	ENSMUSG00000004895.9	0	26	4	0.153846	SINE	B1_Mur4	P42	intronic
chr3:87921451	ENSMUSG00000019710.13	1	77	34	0.441558	SINE	B1F2	P42	intronic
chr3:87921469	ENSMUSG00000019710.13	1	62	5	0.0806452	SINE	B1F2	P42	intronic
chr3:87921521	ENSMUSG00000019710.13	1	35	7	0.2	SINE	B1F2	P42	intronic
chr3:87921526	ENSMUSG00000019710.13	1	34	8	0.235294	SINE	B1F2	P42	intronic
chr3:87921682	ENSMUSG00000019710.13	1	23	8	0.347826	SINE	B1_Mus1	P42	5'-UTR
chr3:87921687	ENSMUSG00000019710.13	1	23	3	0.130435	SINE	B1_Mus1	P42	5'-UTR
chr3:88167081	ENSMUSG00000001419.17	1	41	4	0.097561	SINE	B1_Mm	P42	intronic
chr3:88292774	ENSMUSG00000010538.14	0	23	3	0.130435	SINE	B1_Mus1	P42	intronic
chr3:88352181	ENSMUSG00000001415.10	1	14	9	0.642857	SINE	B1_Mus1	P42	intronic
chr3:88352191	ENSMUSG00000001415.10	1	15	7	0.466667	SINE	B1_Mus1	P42	intronic
chr3:88397430	ENSMUSG00000028066.15	0	29	4	0.137931	SINE	B1_Mur3	P42	intronic
chr3:88401876	ENSMUSG00000028066.15	0	16	4	0.25	LTR	ORR1D1	P42	intronic
chr3:88703307	ENSMUSG00000028060.14	1	25	10	0.4	SINE	B1_Mus1	P42	intronic
chr3:88703370	ENSMUSG00000028060.14	1	16	5	0.3125	SINE	B1_Mus1	P42	intronic
chr3:88805029	ENSMUSG00000078684.8	0	36	3	0.0833333	SINE	B3	P42	ncRNA
chr3:88805432	ENSMUSG00000098912.7	0	16	7	0.4375	SINE	B2_Mm2	P42	ncRNA
chr3:88818102	ENSMUSG00000078684.8	0	15	7	0.466667	SINE	B2_Mm1t	P42	ncRNA
chr3:88818103	ENSMUSG00000078684.8	0	14	8	0.571429	SINE	B2_Mm1t	P42	ncRNA
chr3:88818111	ENSMUSG00000078684.8	0	13	7	0.538462	SINE	B2_Mm1t	P42	ncRNA
chr3:88819172	ENSMUSG00000078684.8	0	29	17	0.586207	SINE	B2_Mm2	P42	ncRNA
chr3:88819235	ENSMUSG00000078684.8	0	18	5	0.277778	SINE	B2_Mm2	P42	ncRNA
chr3:88819245	ENSMUSG00000078684.8	0	15	13	0.866667	SINE	B2_Mm2	P42	ncRNA
chr3:88819255	ENSMUSG00000078684.8	0	12	4	0.333333	SINE	B2_Mm2	P42	ncRNA
chr3:88819277	ENSMUSG00000078684.8	0	14	4	0.285714	SINE	B2_Mm2	P42	ncRNA
chr3:89025240	ENSMUSG00000028053.13	1	18	7	0.388889	SINE	B1_Mus1	P42	intronic
chr3:89025301	ENSMUSG00000028053.13	1	25	6	0.24	SINE	B1_Mus1	P42	intronic
chr3:89025318	ENSMUSG00000028053.13	1	21	3	0.142857	SINE	B1_Mus1	P42	intronic
chr3:89182500	ENSMUSG00000028049.15	1	144	3	0.0208333	-	-	P42	3'-UTR
chr3:89379234	ENSMUSG00000028042.15	0	36	3	0.0833333	LTR	RLTR20A4	P42	3'-UTR
chr3:89741000	ENSMUSG00000027951.16	1	23	8	0.347826	SINE	B1_Mur2	P42	intronic
chr3:89744048	ENSMUSG00000027951.16	1	32	13	0.40625	SINE	B1_Mus1	P42	intronic
chr3:89768307	ENSMUSG00000042579.2	0	183	14	0.0765027	SINE	B2_Mm2	P42	ncRNA
chr3:89768308	ENSMUSG00000042579.2	0	183	6	0.0327869	SINE	B2_Mm2	P42	ncRNA
chr3:90060617	ENSMUSG00000027942.17	1	41	16	0.390244	SINE	PB1D10	P42	3'-UTR
chr3:90060631	ENSMUSG00000027942.17	1	60	5	0.0833333	SINE	PB1D10	P42	3'-UTR
chr3:90060713	ENSMUSG00000027942.17	1	109	15	0.137615	SINE	B1_Mus1	P42	3'-UTR
chr3:90357025	ENSMUSG00000042390.9	1	19	4	0.210526	SINE	B1_Mus2	P42	intronic
chr3:90483584	ENSMUSG00000001016.12	1	44	4	0.0909091	SINE	B1F2	P42	intronic
chr3:94363016	ENSMUSG00000091648.2	0	19	4	0.210526	SINE	B3	P42	intronic
chr3:94363048	ENSMUSG00000091648.2	0	20	9	0.45	SINE	B3	P42	intronic
chr3:94363057	ENSMUSG00000091648.2	0	23	3	0.130435	SINE	B3	P42	intronic
chr3:94363087	ENSMUSG00000091648.2	0	26	5	0.192308	SINE	B3	P42	intronic
chr3:94363092	ENSMUSG00000091648.2	0	26	5	0.192308	SINE	B3	P42	intronic
chr3:94405408	ENSMUSG00000044505.5	1	19	6	0.315789	SINE	B3	P42	downstream
chr3:94405496	ENSMUSG00000044505.5	1	30	4	0.133333	SINE	B3	P42	downstream
chr3:94411129	ENSMUSG00000097515.2	1	55	20	0.363636	SINE	B3	P42	ncRNA
chr3:94411154	ENSMUSG00000097515.2	1	49	10	0.204082	SINE	B3	P42	ncRNA
chr3:94525385	ENSMUSG00000028136.15	0	15	3	0.2	SINE	PB1D7	P42	intronic
chr3:94845060	ENSMUSG00000038902.14	1	27	3	0.111111	SINE	B1_Mus1	P42	intronic
chr3:94845584	ENSMUSG00000038902.14	1	30	4	0.133333	SINE	B1_Mur2	P42	intronic
chr3:94999534	ENSMUSG00000086288.1	0	26	5	0.192308	SINE	B1_Mur2	P42	ncRNA
chr3:94999547	ENSMUSG00000086288.1	0	29	7	0.241379	SINE	B1_Mur2	P42	ncRNA
chr3:95116225	ENSMUSG00000008958.14	1	14	5	0.357143	SINE	B3A	P42	intronic
chr3:95183561	ENSMUSG00000038766.16	0	54	6	0.111111	SINE$SINE	ID_B1$B1_Mur2	P42	3'-UTR
chr3:95183582	ENSMUSG00000038766.16	0	67	7	0.104478	SINE$SINE	ID_B1$B1_Mur2	P42	3'-UTR
chr3:95184249	ENSMUSG00000038766.16	0	96	3	0.03125	SINE	PB1D7	P42	3'-UTR
chr3:95184305	ENSMUSG00000038766.16	0	62	5	0.0806452	SINE	PB1D7	P42	3'-UTR
chr3:95188125	ENSMUSG00000038766.16	0	112	3	0.0267857	SINE	PB1D7	P42	3'-UTR
chr3:95462477	ENSMUSG00000015522.18	1	84	15	0.178571	-	-	P42	intronic
chr3:95463237	ENSMUSG00000015522.18	1	239	12	0.0502092	SINE	B3	P42	intronic
chr3:95463253	ENSMUSG00000015522.18	1	250	14	0.056	SINE	B3	P42	intronic
chr3:95463518	ENSMUSG00000015522.18	1	112	6	0.0535714	SINE	B1_Mus1	P42	intronic
chr3:95465746	ENSMUSG00000015522.18	1	31	7	0.225806	SINE	B1_Mus2	P42	intronic
chr3:95639824	ENSMUSG00000106383.1	1	75	4	0.0533333	SINE	B2_Mm2	P42	ncRNA
chr3:95641430	ENSMUSG00000106383.1	1	187	12	0.0641711	SINE	B3	P42	downstream
chr3:95859892	ENSMUSG00000097189.1	0	25	4	0.16	SINE$SINE	B4$B1_Mus1	P42	ncRNA
chr3:95886980	ENSMUSG00000080727.2	1	65	11	0.169231	SINE	B1_Mur2	P42	ncRNA
chr3:96044710	ENSMUSG00000015747.5	0	147	5	0.0340136	-	-	P42	intronic
chr3:96044778	ENSMUSG00000015747.5	0	217	23	0.105991	-	-	P42	intronic
chr3:96044846	ENSMUSG00000015747.5	0	117	8	0.0683761	-	-	P42	intronic
chr3:96170934	ENSMUSG00000097204.2	0	43	3	0.0697674	SINE	B1_Mus1	P42	ncRNA
chr3:96170935	ENSMUSG00000097204.2	0	40	3	0.075	SINE	B1_Mus1	P42	ncRNA
chr3:96194788	ENSMUSG00000038486.9	1	1461	65	0.0444901	-	-	P42	3'-UTR
chr3:96220263	ENSMUSG00000063689.4	1	17	3	0.176471	-	-	P42	CDS
chr3:96583337	ENSMUSG00000028104.14	0	36	4	0.111111	SINE	B3A	P42	intronic
chr3:96583346	ENSMUSG00000028104.14	0	43	5	0.116279	SINE	B3A	P42	intronic
chr3:96619337	ENSMUSG00000045327.7	1	23	4	0.173913	SINE	B1_Mus1	P42	ncRNA
chr3:96619348	ENSMUSG00000045327.7	1	26	5	0.192308	SINE	B1_Mus1	P42	ncRNA
chr3:96624315	ENSMUSG00000045327.7	1	245	8	0.0326531	SINE	B1F	P42	ncRNA
chr3:96632460	ENSMUSG00000038374.10	1	55	25	0.454545	SINE$LTR	B1_Mus1$MT2B	P42	3'-UTR
chr3:96632713	ENSMUSG00000038374.10	1	83	7	0.0843373	SINE	PB1D9	P42	3'-UTR
chr3:96632812	ENSMUSG00000038374.10	1	194	9	0.0463918	-	-	P42	3'-UTR
chr3:96795536	intergenic	1	97	11	0.113402	LTR	ORR1B1	P42	intergenic
chr3:96795560	intergenic	1	87	11	0.126437	LTR	ORR1B1	P42	intergenic
chr3:103066090	ENSMUSG00000027852.14	1	461	76	0.164859	SINE$SINE	PB1D10$B4A	P42	3'-UTR
chr3:103071259	ENSMUSG00000104671.1	1	10	6	0.6	SINE	B1_Mur4	P42	ncRNA
chr3:103334201	ENSMUSG00000104925.1	1	25	3	0.12	-	-	P42	ncRNA
chr3:103334234	ENSMUSG00000104925.1	1	21	6	0.285714	-	-	P42	ncRNA
chr3:103334236	ENSMUSG00000104925.1	1	20	10	0.5	-	-	P42	ncRNA
chr3:103334242	ENSMUSG00000104925.1	1	19	4	0.210526	-	-	P42	ncRNA
chr3:103334244	ENSMUSG00000104925.1	1	19	4	0.210526	-	-	P42	ncRNA
chr3:103847577	ENSMUSG00000044165.12	1	11	4	0.363636	LTR	RLTR22_Mus	P42	intronic
chr3:104498831	ENSMUSG00000032913.13	0	33	5	0.151515	SINE	PB1D9	P42	intronic
chr3:104503853	ENSMUSG00000032913.13	0	69	10	0.144928	SINE	B3A	P42	intronic
chr3:104622807	intergenic	0	18	4	0.222222	SINE	B1_Mur3	P42	intergenic
chr3:104630575	intergenic	0	25	5	0.2	SINE	B1_Mus1	P42	intergenic
chr3:104774688	ENSMUSG00000055865.8	0	44	9	0.204545	SINE	B1_Mm	P42	intronic
chr3:104927357	ENSMUSG00000045576.16	1	40	4	0.1	SINE	B1_Mus1	P42	3'-UTR
chr3:104927369	ENSMUSG00000045576.16	1	55	41	0.745455	SINE	B1_Mus1	P42	3'-UTR
chr3:104927374	ENSMUSG00000045576.16	1	56	6	0.107143	SINE	B1_Mus1	P42	3'-UTR
chr3:104927394	ENSMUSG00000045576.16	1	50	4	0.08	SINE	B1_Mus1	P42	3'-UTR
chr3:104927429	ENSMUSG00000045576.16	1	38	8	0.210526	SINE	B1_Mus1	P42	3'-UTR
chr3:104928035	ENSMUSG00000045576.16	1	63	16	0.253968	SINE	B1_Mur4	P42	3'-UTR
chr3:104928036	ENSMUSG00000045576.16	1	63	12	0.190476	SINE	B1_Mur4	P42	3'-UTR
chr3:104928055	ENSMUSG00000045576.16	1	88	5	0.0568182	SINE	B1_Mur4	P42	3'-UTR
chr3:104928081	ENSMUSG00000045576.16	1	106	4	0.0377358	SINE	B1_Mur4	P42	3'-UTR
chr3:104928082	ENSMUSG00000045576.16	1	104	8	0.0769231	SINE	B1_Mur4	P42	3'-UTR
chr3:104928093	ENSMUSG00000045576.16	1	100	5	0.05	SINE	B1_Mur4	P42	3'-UTR
chr3:104928097	ENSMUSG00000045576.16	1	92	7	0.076087	SINE	B1_Mur4	P42	3'-UTR
chr3:104928099	ENSMUSG00000045576.16	1	92	4	0.0434783	SINE	B1_Mur4	P42	3'-UTR
chr3:104928120	ENSMUSG00000045576.16	1	77	5	0.0649351	SINE	B1_Mur4	P42	3'-UTR
chr3:104935583	intergenic	1	134	5	0.0373134	SINE	RSINE1	P42	intergenic
chr3:106576804	ENSMUSG00000027900.15	1	12	3	0.25	LINE	L1Md_F2	P42	downstream
chr3:107314934	intergenic	0	67	7	0.104478	SINE	B3	P42	intergenic
chr3:107315795	intergenic	0	44	4	0.0909091	SINE	B3	P42	intergenic
chr3:107315803	intergenic	0	41	4	0.097561	SINE	B3	P42	intergenic
chr3:109786478	ENSMUSG00000059857.15	0	26	5	0.192308	-	-	P42	intronic
chr3:113557143	ENSMUSG00000074264.12	0	13	4	0.307692	LINE	L1Md_F2	P42	intronic
chr3:113603260	ENSMUSG00000074264.12	0	39	4	0.102564	LINE	Lx	P42	intronic
chr3:113603274	ENSMUSG00000074264.12	0	40	7	0.175	LINE	Lx	P42	intronic
chr3:113603281	ENSMUSG00000074264.12	0	44	4	0.0909091	LINE	Lx	P42	intronic
chr3:115975675	ENSMUSG00000054414.4	0	12	4	0.333333	SINE	B1_Mur1	P42	intronic
chr3:116578654	ENSMUSG00000027961.7	0	56	7	0.125	SINE	B3	P42	intronic
chr3:116578661	ENSMUSG00000027961.7	0	53	22	0.415094	SINE	B3	P42	intronic
chr3:116578668	ENSMUSG00000027961.7	0	48	5	0.104167	SINE	B3	P42	intronic
chr3:116578697	ENSMUSG00000027961.7	0	36	3	0.0833333	SINE	B3	P42	intronic
chr3:116578705	ENSMUSG00000027961.7	0	36	7	0.194444	SINE	B3	P42	intronic
chr3:116580434	ENSMUSG00000027961.7	0	20	5	0.25	SINE	B2_Mm1t	P42	intronic
chr3:116580457	ENSMUSG00000027961.7	0	19	10	0.526316	SINE	B2_Mm1t	P42	intronic
chr3:116629319	ENSMUSG00000106415.1	1	42	4	0.0952381	SINE	B1_Mur2	P42	ncRNA
chr3:116629347	ENSMUSG00000106415.1	1	74	6	0.0810811	SINE	B1_Mur2	P42	ncRNA
chr3:116629371	ENSMUSG00000106415.1	1	74	10	0.135135	SINE	B1_Mur2	P42	ncRNA
chr3:116676815	ENSMUSG00000027957.13	0	36	7	0.194444	SINE	B1_Mur2	P42	intronic
chr3:116676831	ENSMUSG00000027957.13	0	44	6	0.136364	SINE	B1_Mur2	P42	intronic
chr3:116676859	ENSMUSG00000027957.13	0	55	39	0.709091	SINE	B1_Mur2	P42	intronic
chr3:116676861	ENSMUSG00000027957.13	0	56	3	0.0535714	SINE	B1_Mur2	P42	intronic
chr3:116676877	ENSMUSG00000027957.13	0	57	39	0.684211	SINE	B1_Mur2	P42	intronic
chr3:116677580	ENSMUSG00000027957.13	0	34	9	0.264706	SINE	B1_Mur2	P42	intronic
chr3:116677586	ENSMUSG00000027957.13	0	34	22	0.647059	SINE	B1_Mur2	P42	intronic
chr3:116681919	ENSMUSG00000027957.13	0	26	4	0.153846	SINE$LTR	B1_Mus1$MT2B	P42	intronic
chr3:116681920	ENSMUSG00000027957.13	0	26	8	0.307692	SINE$LTR	B1_Mus1$MT2B	P42	intronic
chr3:116681974	ENSMUSG00000027957.13	0	25	3	0.12	SINE$LTR	B1_Mus1$MT2B	P42	intronic
chr3:116744082	ENSMUSG00000033400.14	0	197	5	0.0253807	SINE	B1_Mm	P42	3'-UTR
chr3:116744084	ENSMUSG00000033400.14	0	198	39	0.19697	SINE	B1_Mm	P42	3'-UTR
chr3:116744096	ENSMUSG00000033400.14	0	148	15	0.101351	SINE	B1_Mm	P42	3'-UTR
chr3:116744097	ENSMUSG00000033400.14	0	116	36	0.310345	SINE	B1_Mm	P42	3'-UTR
chr3:116744146	ENSMUSG00000033400.14	0	73	13	0.178082	SINE	B1_Mm	P42	3'-UTR
chr3:116744159	ENSMUSG00000033400.14	0	66	10	0.151515	SINE	B1_Mm	P42	3'-UTR
chr3:116744163	ENSMUSG00000033400.14	0	62	5	0.0806452	SINE	B1_Mm	P42	3'-UTR
chr3:116744664	ENSMUSG00000033400.14	0	50	8	0.16	SINE	B1_Mur4	P42	3'-UTR
chr3:116744693	ENSMUSG00000033400.14	0	82	8	0.097561	SINE	B1_Mur4	P42	3'-UTR
chr3:116744694	ENSMUSG00000033400.14	0	82	13	0.158537	SINE	B1_Mur4	P42	3'-UTR
chr3:116744704	ENSMUSG00000033400.14	0	82	23	0.280488	SINE	B1_Mur4	P42	3'-UTR
chr3:116748745	ENSMUSG00000033400.14	0	16	3	0.1875	SINE	B1_Mus1	P42	3'-UTR
chr3:122143768	ENSMUSG00000104887.1	1	163	17	0.104294	SINE	B1_Mur2	P42	ncRNA
chr3:122143792	ENSMUSG00000104887.1	1	141	7	0.0496454	SINE	B1_Mur2	P42	ncRNA
chr3:122143794	ENSMUSG00000104887.1	1	141	4	0.0283688	SINE	B1_Mur2	P42	ncRNA
chr3:122144536	ENSMUSG00000104887.1	1	30	6	0.2	SINE	B1_Mur4	P42	ncRNA
chr3:122150758	ENSMUSG00000104887.1	1	49	6	0.122449	SINE	B1_Mur1	P42	ncRNA
chr3:122150776	ENSMUSG00000104887.1	1	53	6	0.113208	SINE	B1_Mur1	P42	ncRNA
chr3:122856281	ENSMUSG00000053965.10	1	13	4	0.307692	SINE	B1_Mus2	P42	3'-UTR
chr3:123229489	ENSMUSG00000050315.14	0	12	3	0.25	SINE	B3A	P42	intronic
chr3:129541028	ENSMUSG00000041220.10	1	41	3	0.0731707	SINE	B1_Mur2	P42	intronic
chr3:129541038	ENSMUSG00000041220.10	1	38	4	0.105263	SINE	B1_Mur2	P42	intronic
chr3:129541045	ENSMUSG00000041220.10	1	37	3	0.0810811	SINE	B1_Mur2	P42	intronic
chr3:129541074	ENSMUSG00000041220.10	1	29	4	0.137931	SINE	B1_Mur2	P42	intronic
chr3:129635031	ENSMUSG00000041220.10	1	15	3	0.2	Simple_repeat	(GAAA)n	P42	3'-UTR
chr3:133346563	ENSMUSG00000028013.16	1	73	3	0.0410959	LINE	Lx3C	P42	intronic
chr3:133346569	ENSMUSG00000028013.16	1	70	4	0.0571429	LINE	Lx3C	P42	intronic
chr3:135406848	ENSMUSG00000028165.9	0	107	3	0.0280374	SINE	B3	P42	3'-UTR
chr3:135406870	ENSMUSG00000028165.9	0	148	13	0.0878378	SINE	B3	P42	3'-UTR
chr3:138565966	intergenic	1	29	6	0.206897	SINE	B1_Mus2	P42	intergenic
chr3:138567770	intergenic	1	80	4	0.05	SINE	B1_Mur3	P42	intergenic
chr3:138567806	intergenic	1	82	5	0.0609756	SINE	B1_Mur3	P42	intergenic
chr3:138567807	intergenic	1	83	3	0.0361446	SINE	B1_Mur3	P42	intergenic
chr3:145123979	ENSMUSG00000028256.16	1	20	5	0.25	SINE	B1_Mur1	P42	intronic
chr3:156709767	ENSMUSG00000040037.13	1	15	3	0.2	LINE	Lx2	P42	intronic
chr3:156709875	ENSMUSG00000040037.13	1	29	5	0.172414	LINE	Lx2	P42	intronic
chr3:156709884	ENSMUSG00000040037.13	1	29	7	0.241379	LINE	Lx2	P42	intronic
chr3:158034872	ENSMUSG00000105201.1	0	39	7	0.179487	SINE	B1_Mur1	P42	ncRNA
chr4:8542726	ENSMUSG00000047187.9	1	11	3	0.272727	SINE	B1_Mur3	P42	intronic
chr4:11046666	intergenic	0	36	4	0.111111	SINE	B1_Mur2	P42	intergenic
chr4:11046728	intergenic	0	20	3	0.15	SINE	B1_Mur2	P42	intergenic
chr4:11047070	intergenic	0	20	4	0.2	SINE	B2_Mm2	P42	intergenic
chr4:11188092	intergenic	0	24	6	0.25	SINE	B1_Mur4	P42	intergenic
chr4:11188100	intergenic	0	23	4	0.173913	SINE	B1_Mur4	P42	intergenic
chr4:11231974	ENSMUSG00000040738.10	0	47	3	0.0638298	SINE	B3	P42	intronic
chr4:11236954	ENSMUSG00000040738.10	0	26	6	0.230769	SINE	B2_Mm2	P42	intronic
chr4:11305807	ENSMUSG00000045205.16	0	18	3	0.166667	SINE	B1_Mur2	P42	intronic
chr4:11305816	ENSMUSG00000045205.16	0	18	3	0.166667	SINE	B1_Mur2	P42	intronic
chr4:13791595	ENSMUSG00000006586.15	1	52	5	0.0961538	SINE	PB1D10	P42	intronic
chr4:19637098	ENSMUSG00000041058.15	1	44	7	0.159091	LINE	Lx9	P42	intronic
chr4:19637178	ENSMUSG00000041058.15	1	64	4	0.0625	LINE	Lx9	P42	intronic
chr4:19637200	ENSMUSG00000041058.15	1	40	8	0.2	LINE	Lx9	P42	intronic
chr4:19637209	ENSMUSG00000041058.15	1	35	13	0.371429	LINE	Lx9	P42	intronic
chr4:19637210	ENSMUSG00000041058.15	1	35	9	0.257143	LINE	Lx9	P42	intronic
chr4:19637217	ENSMUSG00000041058.15	1	35	4	0.114286	LINE	Lx9	P42	intronic
chr4:21739321	ENSMUSG00000028252.20	1	16	3	0.1875	SINE	B2_Mm1t	P42	intronic
chr4:21739357	ENSMUSG00000028252.20	1	16	5	0.3125	SINE	B2_Mm1t	P42	intronic
chr4:21834757	ENSMUSG00000040455.17	1	130	12	0.0923077	SINE	B1_Mus1	P42	3'-UTR
chr4:21834782	ENSMUSG00000040455.17	1	163	26	0.159509	SINE	B1_Mus1	P42	3'-UTR
chr4:21911667	ENSMUSG00000028247.2	1	47	19	0.404255	SINE	B3	P42	3'-UTR
chr4:21911675	ENSMUSG00000028247.2	1	48	18	0.375	SINE	B3	P42	3'-UTR
chr4:21911679	ENSMUSG00000028247.2	1	51	8	0.156863	SINE	B3	P42	3'-UTR
chr4:25141854	ENSMUSG00000085885.1	1	19	13	0.684211	LINE	Lx5c	P42	ncRNA
chr4:25143302	ENSMUSG00000085885.1	1	11	7	0.636364	LINE	Lx2B2	P42	ncRNA
chr4:25143303	ENSMUSG00000085885.1	1	11	4	0.363636	LINE	Lx2B2	P42	ncRNA
chr4:32022582	ENSMUSG00000028284.13	1	150	10	0.0666667	SINE	B3	P42	3'-UTR
chr4:32022742	ENSMUSG00000028284.13	1	174	4	0.0229885	Simple_repeat	(CA)n	P42	3'-UTR
chr4:33019420	ENSMUSG00000028278.14	1	335	59	0.176119	SINE	B1_Mur4	P42	3'-UTR
chr4:33020417	ENSMUSG00000028278.14	1	122	26	0.213115	SINE	B1_Mus2	P42	3'-UTR
chr4:33022904	ENSMUSG00000028278.14	1	23	3	0.130435	DNA	MER5A	P42	downstream
chr4:33139877	ENSMUSG00000028280.9	1	39	4	0.102564	SINE	B3	P42	intronic
chr4:33217313	ENSMUSG00000054679.8	1	10	5	0.5	SINE	B3	P42	intronic
chr4:33251143	intergenic	1	53	4	0.0754717	SINE	B1_Mur3	P42	intergenic
chr4:34620541	ENSMUSG00000028292.14	1	98	22	0.22449	SINE	B1_Mur3	P42	intronic
chr4:34620558	ENSMUSG00000028292.14	1	94	25	0.265957	SINE	B1_Mur3	P42	intronic
chr4:34620588	ENSMUSG00000028292.14	1	79	8	0.101266	SINE	B1_Mur3	P42	intronic
chr4:34620589	ENSMUSG00000028292.14	1	79	12	0.151899	SINE	B1_Mur3	P42	intronic
chr4:34622959	ENSMUSG00000028292.14	1	21	6	0.285714	SINE	B1_Mm	P42	intronic
chr4:34631773	ENSMUSG00000028292.14	1	41	11	0.268293	SINE	B1_Mus2	P42	intronic
chr4:34631774	ENSMUSG00000028292.14	1	41	14	0.341463	SINE	B1_Mus2	P42	intronic
chr4:34631802	ENSMUSG00000028292.14	1	39	6	0.153846	SINE	B1_Mus2	P42	intronic
chr4:34674187	ENSMUSG00000028293.14	0	99	4	0.040404	LTR	ORR1D2	P42	intronic
chr4:34674191	ENSMUSG00000028293.14	0	102	4	0.0392157	LTR	ORR1D2	P42	intronic
chr4:34720796	ENSMUSG00000028294.15	0	16	8	0.5	SINE	B1_Mur1	P42	intronic
chr4:40701433	ENSMUSG00000028411.15	0	13	10	0.769231	SINE	B1_Mur4	P42	intronic
chr4:40822124	ENSMUSG00000028413.13	0	48	18	0.375	SINE	B1_Mur3	P42	intronic
chr4:40822125	ENSMUSG00000028413.13	0	48	7	0.145833	SINE	B1_Mur3	P42	intronic
chr4:40866971	intergenic	1	122	3	0.0245902	SINE	B3	P42	intergenic
chr4:40867016	intergenic	1	159	9	0.0566038	SINE	B3	P42	intergenic
chr4:40867438	intergenic	1	43	8	0.186047	SINE	B1_Mur1	P42	intergenic
chr4:40869552	intergenic	1	69	5	0.0724638	SINE	B3	P42	intergenic
chr4:40880074	intergenic	1	21	4	0.190476	SINE	B1F1	P42	intergenic
chr4:40893366	intergenic	1	10	4	0.4	LTR	ORR1B1	P42	intergenic
chr4:40893992	intergenic	1	12	5	0.416667	SINE	B1_Mur4	P42	intergenic
chr4:40894915	intergenic	1	17	9	0.529412	LTR	ORR1A2	P42	intergenic
chr4:41114111	ENSMUSG00000028430.14	0	19	6	0.315789	SINE$LTR	B1_Mur1$MT2B	P42	downstream
chr4:41317505	intergenic	1	15	4	0.266667	SINE	B2_Mm2	P42	intergenic
chr4:41411109	ENSMUSG00000028438.16	1	18	4	0.222222	SINE	B2_Mm2	P42	intronic
chr4:41518560	ENSMUSG00000036162.3	0	374	8	0.0213904	-	-	P42	ncRNA
chr4:41518712	ENSMUSG00000036162.3	0	48	11	0.229167	-	-	P42	ncRNA
chr4:42889659	intergenic	1	21	3	0.142857	SINE	B3	P42	intergenic
chr4:42889672	intergenic	1	17	3	0.176471	SINE	B3	P42	intergenic
chr4:42904740	intergenic	1	11	3	0.272727	SINE	B4A	P42	intergenic
chr4:42904817	intergenic	1	22	4	0.181818	SINE	B4A	P42	intergenic
chr4:42904845	intergenic	1	18	5	0.277778	SINE	B4A	P42	intergenic
chr4:43105367	ENSMUSG00000028456.18	1	16	4	0.25	LTR	RMER15	P42	intronic
chr4:43193420	ENSMUSG00000028456.18	1	30	4	0.133333	SINE	B1_Mur4	P42	intronic
chr4:43904971	ENSMUSG00000028476.13	1	11	5	0.454545	-	-	P42	intronic
chr4:43905503	ENSMUSG00000028476.13	1	219	22	0.100457	SINE	B1_Mur1	P42	intronic
chr4:43905508	ENSMUSG00000028476.13	1	218	75	0.344037	SINE	B1_Mur1	P42	intronic
chr4:43905538	ENSMUSG00000028476.13	1	194	12	0.0618557	SINE	B1_Mur1	P42	intronic
chr4:43905539	ENSMUSG00000028476.13	1	193	9	0.0466321	SINE	B1_Mur1	P42	intronic
chr4:43905540	ENSMUSG00000028476.13	1	192	5	0.0260417	SINE	B1_Mur1	P42	intronic
chr4:43905544	ENSMUSG00000028476.13	1	184	4	0.0217391	SINE	B1_Mur1	P42	intronic
chr4:43905547	ENSMUSG00000028476.13	1	181	4	0.0220994	SINE	B1_Mur1	P42	intronic
chr4:43905551	ENSMUSG00000028476.13	1	181	14	0.0773481	SINE	B1_Mur1	P42	intronic
chr4:43905786	ENSMUSG00000028476.13	1	23	4	0.173913	SINE	B1_Mur2	P42	intronic
chr4:43906873	ENSMUSG00000028476.13	1	20	5	0.25	SINE	B1F1	P42	intronic
chr4:43908559	ENSMUSG00000028476.13	1	10	3	0.3	SINE	PB1D10	P42	intronic
chr4:44005163	ENSMUSG00000028478.18	0	32	8	0.25	LTR	ORR1B2	P42	intronic
chr4:44005225	ENSMUSG00000028478.18	0	27	5	0.185185	LTR	ORR1B2	P42	intronic
chr4:44005238	ENSMUSG00000028478.18	0	21	7	0.333333	LTR	ORR1B2	P42	intronic
chr4:44005305	ENSMUSG00000028478.18	0	17	3	0.176471	LTR	ORR1B2	P42	intronic
chr4:44006836	ENSMUSG00000028478.18	0	59	6	0.101695	LINE	Lx7	P42	intronic
chr4:44007095	ENSMUSG00000028478.18	0	43	6	0.139535	LTR	ORR1C2	P42	intronic
chr4:44007116	ENSMUSG00000028478.18	0	35	9	0.257143	LTR	ORR1C2	P42	intronic
chr4:44007177	ENSMUSG00000028478.18	0	99	54	0.545455	LTR	ORR1C2	P42	intronic
chr4:44007228	ENSMUSG00000028478.18	0	110	33	0.3	LTR	ORR1C2	P42	intronic
chr4:44024429	ENSMUSG00000028478.18	1	29	14	0.482759	SINE	B3A	P42	intronic
chr4:44024430	ENSMUSG00000028478.18	1	28	9	0.321429	SINE	B3A	P42	intronic
chr4:44048940	ENSMUSG00000028479.18	0	12	6	0.5	LTR	MTD	P42	intronic
chr4:45377142	ENSMUSG00000035572.16	1	64	3	0.046875	SINE	PB1D9	P42	3'-UTR
chr4:45397058	ENSMUSG00000093185.1	0	41	4	0.097561	SINE	B1_Mus1	P42	ncRNA
chr4:45405032	ENSMUSG00000045973.18	0	62	35	0.564516	SINE	B2_Mm2	P42	intronic
chr4:45405038	ENSMUSG00000045973.18	0	61	24	0.393443	SINE	B2_Mm2	P42	intronic
chr4:45405041	ENSMUSG00000045973.18	0	62	10	0.16129	SINE	B2_Mm2	P42	intronic
chr4:45405070	ENSMUSG00000045973.18	0	74	20	0.27027	SINE	B2_Mm2	P42	intronic
chr4:45405074	ENSMUSG00000045973.18	0	80	8	0.1	SINE	B2_Mm2	P42	intronic
chr4:45405077	ENSMUSG00000045973.18	0	83	4	0.0481928	SINE	B2_Mm2	P42	intronic
chr4:45405118	ENSMUSG00000045973.18	0	71	12	0.169014	SINE	B2_Mm2	P42	intronic
chr4:45405123	ENSMUSG00000045973.18	0	71	3	0.0422535	SINE	B2_Mm2	P42	intronic
chr4:45405125	ENSMUSG00000045973.18	0	71	5	0.0704225	SINE	B2_Mm2	P42	intronic
chr4:46165603	ENSMUSG00000028329.13	0	11	4	0.363636	SINE	B1_Mur1	P42	intronic
chr4:46182064	ENSMUSG00000028329.13	0	38	4	0.105263	SINE	PB1D10	P42	intronic
chr4:46182073	ENSMUSG00000028329.13	0	41	8	0.195122	SINE	PB1D10	P42	intronic
chr4:48230119	ENSMUSG00000028343.10	0	18	4	0.222222	-	-	P42	intronic
chr4:53665976	ENSMUSG00000054752.16	1	10	3	0.3	SINE$LTR	B1_Mus1$MT2B	P42	intronic
chr4:55064421	ENSMUSG00000060206.11	1	16	3	0.1875	LTR	ORR1C1	P42	intronic
chr4:56818392	ENSMUSG00000038816.14	0	33	15	0.454545	SINE	B3	P42	intronic
chr4:56818470	ENSMUSG00000038816.14	0	19	3	0.157895	SINE	B3	P42	intronic
chr4:56819150	ENSMUSG00000038816.14	0	15	3	0.2	SINE	B3	P42	intronic
chr4:56870174	ENSMUSG00000055296.14	0	192	15	0.078125	SINE	B2_Mm1t	P42	3'-UTR
chr4:56870178	ENSMUSG00000055296.14	0	195	6	0.0307692	SINE	B2_Mm1t	P42	3'-UTR
chr4:56870238	ENSMUSG00000055296.14	0	111	6	0.0540541	SINE	B2_Mm1t	P42	3'-UTR
chr4:56870260	ENSMUSG00000055296.14	0	67	5	0.0746269	SINE	B2_Mm1t	P42	3'-UTR
chr4:56875812	ENSMUSG00000055296.14	0	41	6	0.146341	SINE	B2_Mm1a	P42	3'-UTR
chr4:57893029	ENSMUSG00000038729.24	1	30	4	0.133333	-	-	P42	3'-UTR
chr4:58944650	ENSMUSG00000038630.8	1	13	4	0.307692	SINE	B3	P42	intronic
chr4:58945259	ENSMUSG00000038630.8	1	35	5	0.142857	SINE	B3	P42	intronic
chr4:58945269	ENSMUSG00000038630.8	1	31	8	0.258065	SINE	B3	P42	intronic
chr4:59733100	ENSMUSG00000045071.14	1	13	4	0.307692	SINE	B2_Mm2	P42	intronic
chr4:62342173	ENSMUSG00000066151.11	0	13	3	0.230769	SINE	B3	P42	intronic
chr4:62423987	ENSMUSG00000066148.3	1	57	3	0.0526316	SINE	B1_Mus1	P42	3'-UTR
chr4:62450964	intergenic	0	87	10	0.114943	SINE	MIRb	P42	intergenic
chr4:62451035	intergenic	0	71	3	0.0422535	SINE	MIRb	P42	intergenic
chr4:62451654	ENSMUSG00000028391.16	0	203	12	0.0591133	SINE	B1_Mus1	P42	downstream
chr4:62452749	ENSMUSG00000028391.16	0	62	5	0.0806452	SINE	B1_Mus1	P42	3'-UTR
chr4:62452767	ENSMUSG00000028391.16	0	79	4	0.0506329	SINE	B1_Mus1	P42	3'-UTR
chr4:62453436	ENSMUSG00000028391.16	0	196	26	0.132653	SINE	MIRb	P42	3'-UTR
chr4:62551014	intergenic	1	16	3	0.1875	SINE	B3	P42	intergenic
chr4:63420122	ENSMUSG00000039137.18	0	171	7	0.0409357	-	-	P42	intronic
chr4:74243383	ENSMUSG00000028397.13	1	44	3	0.0681818	LINE	L1Md_F2	P42	intronic
chr4:74245794	ENSMUSG00000028397.13	1	120	4	0.0333333	LINE	L1_Mus2	P42	intronic
chr4:74360298	ENSMUSG00000028397.13	1	103	4	0.038835	SINE	B1_Mur4	P42	intronic
chr4:83458918	ENSMUSG00000028483.13	1	62	4	0.0645161	SINE	B1_Mm	P42	intronic
chr4:86841645	ENSMUSG00000038024.17	1	13	3	0.230769	SINE$LTR	B1_Mur3$MT2B	P42	intronic
chr4:86841687	ENSMUSG00000038024.17	1	43	7	0.162791	SINE$LTR	B1_Mur3$MT2B	P42	intronic
chr4:88101372	ENSMUSG00000038368.16	1	17	5	0.294118	SINE	B3A	P42	intronic
chr4:94505247	ENSMUSG00000028578.8	0	15	3	0.2	SINE	B1_Mus1	P42	intronic
chr4:94606185	intergenic	1	13	3	0.230769	SINE	RSINE1	P42	intergenic
chr4:98117441	ENSMUSG00000028565.18	1	268	20	0.0746269	-	-	P42	3'-UTR
chr4:101348836	ENSMUSG00000086782.2	0	13	6	0.461538	SINE	B1_Mus1	P42	ncRNA
chr4:102364036	ENSMUSG00000028525.16	1	40	4	0.1	SINE	RSINE1	P42	intronic
chr4:102364038	ENSMUSG00000028525.16	1	37	3	0.0810811	SINE	RSINE1	P42	intronic
chr4:102364040	ENSMUSG00000028525.16	1	36	5	0.138889	SINE	RSINE1	P42	intronic
chr4:102791238	ENSMUSG00000028524.21	1	25	3	0.12	-	-	P42	intronic
chr4:102791247	ENSMUSG00000028524.21	1	24	6	0.25	-	-	P42	intronic
chr4:102817918	ENSMUSG00000028524.21	1	33	3	0.0909091	SINE	B3	P42	intronic
chr4:102884844	ENSMUSG00000028524.21	1	94	4	0.0425532	LTR	ORR1A2	P42	intronic
chr4:102893179	ENSMUSG00000028524.21	1	54	3	0.0555556	LTR	ORR1A2	P42	intronic
chr4:102912028	ENSMUSG00000028524.21	1	12	3	0.25	-	-	P42	intronic
chr4:102912029	ENSMUSG00000028524.21	1	12	3	0.25	-	-	P42	intronic
chr4:102912030	ENSMUSG00000028524.21	1	11	4	0.363636	-	-	P42	intronic
chr4:103051485	ENSMUSG00000035126.19	0	51	4	0.0784314	SINE	B1_Mur3	P42	intronic
chr4:103131624	ENSMUSG00000028522.16	1	23	8	0.347826	SINE	PB1D9	P42	intronic
chr4:103132137	ENSMUSG00000028522.16	1	40	16	0.4	SINE	B1_Mus2	P42	intronic
chr4:103132200	ENSMUSG00000028522.16	1	85	13	0.152941	SINE	B1_Mus2	P42	intronic
chr4:103132206	ENSMUSG00000028522.16	1	94	3	0.0319149	SINE	B1_Mus2	P42	intronic
chr4:103132210	ENSMUSG00000028522.16	1	96	3	0.03125	SINE	B1_Mus2	P42	intronic
chr4:103132216	ENSMUSG00000028522.16	1	101	9	0.0891089	SINE	B1_Mus2	P42	intronic
chr4:103144912	ENSMUSG00000028522.16	1	53	7	0.132075	SINE	B1_Mur4	P42	intronic
chr4:107844292	ENSMUSG00000028613.15	1	10	4	0.4	-	-	P42	intronic
chr4:107971692	ENSMUSG00000008932.10	1	49	3	0.0612245	SINE	RSINE1	P42	intronic
chr4:108072692	ENSMUSG00000028600.15	0	10	6	0.6	SINE	B1_Mus2	P42	intronic
chr4:108230620	ENSMUSG00000034636.9	0	225	21	0.0933333	SINE	B1_Mur2	P42	3'-UTR
chr4:108230862	ENSMUSG00000034636.9	0	720	21	0.0291667	SINE	B1_Mus2	P42	3'-UTR
chr4:108230936	ENSMUSG00000034636.9	0	1192	30	0.0251678	SINE	B1_Mus2	P42	3'-UTR
chr4:108232599	ENSMUSG00000034636.9	0	282	6	0.0212766	SINE	B1_Mur2	P42	3'-UTR
chr4:108233293	ENSMUSG00000034636.9	0	109	11	0.100917	SINE	B1_Mus2	P42	3'-UTR
chr4:108233323	ENSMUSG00000034636.9	0	77	7	0.0909091	SINE	B1_Mus2	P42	3'-UTR
chr4:108234791	ENSMUSG00000034636.9	0	160	5	0.03125	SINE	B1F	P42	3'-UTR
chr4:108525743	ENSMUSG00000034610.14	1	41	4	0.097561	SINE	B1_Mus1	P42	intronic
chr4:108525797	ENSMUSG00000034610.14	1	34	6	0.176471	SINE	B1_Mus1	P42	intronic
chr4:108561891	intergenic	0	77	8	0.103896	SINE	B3A	P42	intergenic
chr4:108561894	intergenic	0	78	9	0.115385	SINE	B3A	P42	intergenic
chr4:108561915	intergenic	0	82	11	0.134146	SINE	B3A	P42	intergenic
chr4:108636438	ENSMUSG00000091985.1	1	73	3	0.0410959	SINE$SINE	ID_B1$PB1D11	P42	ncRNA
chr4:108636439	ENSMUSG00000091985.1	1	73	8	0.109589	SINE$SINE	ID_B1$PB1D11	P42	ncRNA
chr4:108637487	ENSMUSG00000034557.14	0	100	4	0.04	SINE	B1_Mus2	P42	3'-UTR
chr4:108637488	ENSMUSG00000034557.14	0	99	3	0.030303	SINE	B1_Mus2	P42	3'-UTR
chr4:108637501	ENSMUSG00000034557.14	0	105	5	0.047619	SINE	B1_Mus2	P42	3'-UTR
chr4:108785444	intergenic	1	12	4	0.333333	SINE	B3A	P42	intergenic
chr4:108786795	intergenic	1	13	3	0.230769	SINE	B1_Mur1	P42	intergenic
chr4:108789941	intergenic	1	22	3	0.136364	SINE	B1_Mur4	P42	intergenic
chr4:108789944	intergenic	1	22	5	0.227273	SINE	B1_Mur4	P42	intergenic
chr4:108803095	intergenic	1	54	14	0.259259	SINE	B1_Mus1	P42	intergenic
chr4:108803097	intergenic	1	51	5	0.0980392	SINE	B1_Mus1	P42	intergenic
chr4:108803101	intergenic	1	50	8	0.16	SINE	B1_Mus1	P42	intergenic
chr4:109078547	ENSMUSG00000028559.17	0	32	8	0.25	SINE	B1_Mur4	P42	intronic
chr4:109078576	ENSMUSG00000028559.17	0	14	6	0.428571	SINE	B1_Mur4	P42	intronic
chr4:109078577	ENSMUSG00000028559.17	0	12	4	0.333333	SINE	B1_Mur4	P42	intronic
chr4:109089768	ENSMUSG00000028559.17	0	18	3	0.166667	SINE	B2_Mm2	P42	intronic
chr4:109114507	ENSMUSG00000028559.17	0	29	6	0.206897	SINE	B1_Mus2	P42	intronic
chr4:109127754	ENSMUSG00000028559.17	0	43	3	0.0697674	SINE	B1_Mur3	P42	intronic
chr4:109127766	ENSMUSG00000028559.17	0	45	4	0.0888889	SINE	B1_Mur3	P42	intronic
chr4:114978684	ENSMUSG00000028719.8	0	48	4	0.0833333	SINE	B3	P42	intronic
chr4:115813439	ENSMUSG00000028710.18	1	224	16	0.0714286	SINE	B1_Mus1	P42	intronic
chr4:116042738	ENSMUSG00000028706.14	0	32	4	0.125	SINE	B2_Mm2	P42	intronic
chr4:116127516	intergenic	1	10	4	0.4	SINE	B1_Mus1	P42	intergenic
chr4:116134342	ENSMUSG00000028701.4	1	38	3	0.0789474	SINE	B1_Mur2	P42	3'-UTR
chr4:116134811	ENSMUSG00000028701.4	0	278	13	0.0467626	SINE	ID_B1	P42	3'-UTR
chr4:116243284	ENSMUSG00000028698.13	1	24	5	0.208333	SINE	B1_Mus2	P42	intronic
chr4:116243309	ENSMUSG00000028698.13	1	23	8	0.347826	SINE	B1_Mus2	P42	intronic
chr4:116247881	ENSMUSG00000028698.13	1	11	5	0.454545	SINE	B1_Mur4	P42	intronic
chr4:116335654	ENSMUSG00000003810.12	0	90	4	0.0444444	SINE	B1_Mur4	P42	intronic
chr4:116335662	ENSMUSG00000003810.12	0	96	3	0.03125	SINE	B1_Mur4	P42	intronic
chr4:116335671	ENSMUSG00000003810.12	0	99	7	0.0707071	SINE	B1_Mur4	P42	intronic
chr4:116384531	ENSMUSG00000003810.12	0	14	4	0.285714	LINE	L1_Mus1	P42	intronic
chr4:116384539	ENSMUSG00000003810.12	0	20	4	0.2	LINE	L1_Mus1	P42	intronic
chr4:116384644	ENSMUSG00000003810.12	0	25	4	0.16	SINE	B1_Mur2	P42	intronic
chr4:116384652	ENSMUSG00000003810.12	0	21	4	0.190476	SINE	B1_Mur2	P42	intronic
chr4:116390051	ENSMUSG00000003810.12	0	78	6	0.0769231	SINE	RSINE1	P42	intronic
chr4:117087566	ENSMUSG00000028683.14	1	14	4	0.285714	SINE	B1_Mus2	P42	downstream
chr4:117554674	ENSMUSG00000033423.16	1	98	4	0.0408163	SINE	PB1D10	P42	intronic
chr4:117669258	ENSMUSG00000033423.16	1	31	3	0.0967742	SINE	B1_Mus1	P42	intronic
chr4:117669297	ENSMUSG00000033423.16	1	52	7	0.134615	SINE	B1_Mus1	P42	intronic
chr4:117837942	ENSMUSG00000091237.1	1	11	7	0.636364	SINE	B1_Mus1	P42	ncRNA
chr4:118626125	ENSMUSG00000028729.15	1	60	6	0.1	SINE	B1_Mur4	P42	3'-UTR
chr4:118626126	ENSMUSG00000028729.15	1	60	15	0.25	SINE	B1_Mur4	P42	3'-UTR
chr4:118626143	ENSMUSG00000028729.15	1	52	9	0.173077	SINE	B1_Mur4	P42	3'-UTR
chr4:118626779	ENSMUSG00000028729.15	1	185	13	0.0702703	SINE	B1_Mur4	P42	3'-UTR
chr4:118626808	ENSMUSG00000028729.15	1	204	114	0.558824	SINE$LTR	B1_Mur4$MT2B2	P42	3'-UTR
chr4:118626823	ENSMUSG00000028729.15	1	228	57	0.25	SINE$LTR	B1_Mur4$MT2B2	P42	3'-UTR
chr4:118626824	ENSMUSG00000028729.15	1	223	12	0.0538117	SINE$LTR	B1_Mur4$MT2B2	P42	3'-UTR
chr4:118626875	ENSMUSG00000028729.15	1	177	40	0.225989	SINE$LTR	B1_Mur4$MT2B2	P42	3'-UTR
chr4:118627116	ENSMUSG00000028729.15	1	260	8	0.0307692	SINE	PB1D7	P42	3'-UTR
chr4:119223471	ENSMUSG00000085626.1	0	168	13	0.077381	SINE	B1_Mur4	P42	ncRNA
chr4:119223522	ENSMUSG00000085626.1	0	119	3	0.0252101	SINE	B1_Mur4	P42	ncRNA
chr4:119223527	ENSMUSG00000085626.1	0	82	4	0.0487805	SINE	B1_Mur4	P42	ncRNA
chr4:119224213	ENSMUSG00000085626.1	0	64	3	0.046875	SINE	B1_Mus1	P42	ncRNA
chr4:119306005	ENSMUSG00000060288.13	0	18	10	0.555556	SINE	B1_Mur4	P42	intronic
chr4:119306034	ENSMUSG00000060288.13	0	12	5	0.416667	SINE	B1_Mur4	P42	intronic
chr4:119306035	ENSMUSG00000060288.13	0	12	3	0.25	SINE	B1_Mur4	P42	intronic
chr4:119308493	ENSMUSG00000060288.13	0	18	4	0.222222	SINE	B1_Mus2	P42	intronic
chr4:119482372	ENSMUSG00000048899.8	0	12	9	0.75	LTR	MTD	P42	intronic
chr4:119485534	ENSMUSG00000048899.8	0	18	6	0.333333	LTR	MTD	P42	intronic
chr4:119485562	ENSMUSG00000048899.8	0	25	3	0.12	LTR	MTD	P42	intronic
chr4:120458715	ENSMUSG00000000085.16	1	40	5	0.125	SINE	B1F	P42	intronic
chr4:123045861	ENSMUSG00000028653.16	1	34	7	0.205882	SINE	B1_Mur4	P42	intronic
chr4:123055348	ENSMUSG00000028653.16	1	24	11	0.458333	SINE	B1_Mus2	P42	downstream
chr4:123055355	ENSMUSG00000028653.16	1	32	7	0.21875	SINE	B1_Mus2	P42	downstream
chr4:123055365	ENSMUSG00000028653.16	1	35	18	0.514286	SINE	B1_Mus2	P42	downstream
chr4:123057655	intergenic	1	24	3	0.125	SINE	B1_Mm	P42	intergenic
chr4:123059100	intergenic	1	16	3	0.1875	SINE	B2_Mm1t	P42	intergenic
chr4:123902326	ENSMUSG00000054304.3	0	44	3	0.0681818	SINE	B2_Mm1t	P42	ncRNA
chr4:123902370	ENSMUSG00000054304.3	0	32	3	0.09375	SINE	B2_Mm1t	P42	ncRNA
chr4:124896922	ENSMUSG00000028876.7	1	12	4	0.333333	SINE	B1F2	P42	intronic
chr4:124938972	ENSMUSG00000028873.16	1	18	3	0.166667	SINE	B1_Mus2	P42	intronic
chr4:124943285	ENSMUSG00000044730.17	1	64	14	0.21875	SINE	B1_Mur1	P42	3'-UTR
chr4:124943288	ENSMUSG00000044730.17	1	49	3	0.0612245	SINE	B1_Mur1	P42	3'-UTR
chr4:124943291	ENSMUSG00000044730.17	1	51	7	0.137255	SINE	B1_Mur1	P42	3'-UTR
chr4:124943300	ENSMUSG00000044730.17	1	51	9	0.176471	SINE	B1_Mur1	P42	3'-UTR
chr4:124943361	ENSMUSG00000044730.17	1	60	6	0.1	SINE	B1_Mur1	P42	3'-UTR
chr4:124944301	ENSMUSG00000044730.17	1	199	67	0.336683	SINE	B1_Mur4	P42	3'-UTR
chr4:124944373	ENSMUSG00000044730.17	1	139	12	0.0863309	SINE	B1_Mur4	P42	3'-UTR
chr4:124944376	ENSMUSG00000044730.17	1	134	33	0.246269	SINE	B1_Mur4	P42	3'-UTR
chr4:124944382	ENSMUSG00000044730.17	1	126	11	0.0873016	SINE	B1_Mur4	P42	3'-UTR
chr4:125082065	ENSMUSG00000086342.1	0	101	5	0.049505	SINE	B3	P42	downstream
chr4:125082150	ENSMUSG00000086342.1	0	60	4	0.0666667	SINE	B3	P42	downstream
chr4:125104406	ENSMUSG00000028863.13	1	66	20	0.30303	SINE	B4A	P42	intronic
chr4:126089157	ENSMUSG00000042616.8	1	16	4	0.25	SINE	PB1D9	P42	3'-UTR
chr4:126091272	ENSMUSG00000042616.8	1	52	8	0.153846	SINE	B1_Mus1	P42	3'-UTR
chr4:126091319	ENSMUSG00000042616.8	1	38	3	0.0789474	SINE	B1_Mus1	P42	3'-UTR
chr4:126914572	ENSMUSG00000042446.16	0	25	4	0.16	SINE	B1_Mus1	P42	intronic
chr4:127038075	ENSMUSG00000085334.7	1	13	3	0.230769	SINE	B1_Mus1	P42	ncRNA
chr4:127040766	ENSMUSG00000085334.7	1	51	3	0.0588235	SINE	B3	P42	ncRNA
chr4:127042192	ENSMUSG00000085334.7	1	93	6	0.0645161	SINE	B3	P42	ncRNA
chr4:127042198	ENSMUSG00000085334.7	1	91	4	0.043956	SINE	B3	P42	ncRNA
chr4:127044256	ENSMUSG00000085334.7	1	11	4	0.363636	SINE	B1_Mur2	P42	ncRNA
chr4:127052165	ENSMUSG00000043872.14	1	23	4	0.173913	SINE	B1_Mur2	P42	intronic
chr4:128706400	ENSMUSG00000028796.17	0	41	3	0.0731707	SINE	B1F	P42	intronic
chr4:128706401	ENSMUSG00000028796.17	0	40	6	0.15	SINE	B1F	P42	intronic
chr4:129156869	ENSMUSG00000040928.15	0	11	3	0.272727	SINE	B1_Mur3	P42	intronic
chr4:129180547	ENSMUSG00000040928.15	0	28	7	0.25	SINE	B1_Mur4	P42	intronic
chr4:129309997	ENSMUSG00000057236.10	0	166	4	0.0240964	-	-	P42	3'-UTR
chr4:129345309	ENSMUSG00000057572.15	1	12	7	0.583333	SINE	B1_Mur2	P42	intronic
chr4:129345338	ENSMUSG00000057572.15	1	22	11	0.5	SINE	B1_Mur2	P42	intronic
chr4:129345339	ENSMUSG00000057572.15	1	22	11	0.5	SINE	B1_Mur2	P42	intronic
chr4:129480233	ENSMUSG00000040859.14	1	10	3	0.3	SINE	B1_Mur4	P42	intronic
chr4:129480457	ENSMUSG00000040859.14	1	16	6	0.375	SINE	B1_Mus1	P42	intronic
chr4:129480460	ENSMUSG00000040859.14	1	16	4	0.25	SINE	B1_Mus1	P42	intronic
chr4:129480488	ENSMUSG00000040859.14	1	16	4	0.25	SINE	B1_Mus1	P42	intronic
chr4:129529521	ENSMUSG00000028800.15	0	14	3	0.214286	SINE	B1_Mur3	P42	intronic
chr4:129531180	ENSMUSG00000028800.15	0	13	3	0.230769	SINE	B1_Mus1	P42	intronic
chr4:129531185	ENSMUSG00000028800.15	0	13	6	0.461538	SINE	B1_Mus1	P42	intronic
chr4:129531192	ENSMUSG00000028800.15	0	13	4	0.307692	SINE	B1_Mus1	P42	intronic
chr4:129835258	ENSMUSG00000028788.14	1	52	3	0.0576923	SINE	B1_Mur2	P42	intronic
chr4:130345512	ENSMUSG00000028772.19	0	16	3	0.1875	SINE	B1_Mur1	P42	intronic
chr4:130345518	ENSMUSG00000028772.19	0	16	6	0.375	SINE	B1_Mur1	P42	intronic
chr4:131876069	ENSMUSG00000028911.16	1	129	9	0.0697674	SINE	B3	P42	intronic
chr4:131876089	ENSMUSG00000028911.16	1	214	10	0.046729	SINE	B3	P42	intronic
chr4:131950918	ENSMUSG00000028906.17	0	86	3	0.0348837	-	-	P42	3'-UTR
chr4:131952655	ENSMUSG00000028906.17	0	137	3	0.0218978	-	-	P42	3'-UTR
chr4:132062941	ENSMUSG00000028906.17	0	115	5	0.0434783	SINE	B1_Mur2	P42	intronic
chr4:132062959	ENSMUSG00000028906.17	0	105	16	0.152381	SINE	B1_Mur2	P42	intronic
chr4:133273533	ENSMUSG00000028857.16	0	84	12	0.142857	SINE	B3A	P42	intronic
chr4:133288995	intergenic	0	23	4	0.173913	SINE	B2_Mm2	P42	intergenic
chr4:133511596	intergenic	1	10	5	0.5	SINE	B3A	P42	intergenic
chr4:133604652	ENSMUSG00000037553.14	0	18	3	0.166667	SINE	B1_Mus2	P42	downstream
chr4:133658653	intergenic	0	76	3	0.0394737	SINE	B2_Mm2	P42	intergenic
chr4:133658873	intergenic	0	184	6	0.0326087	LTR	RMER17C	P42	intergenic
chr4:133658923	intergenic	0	131	6	0.0458015	LTR	RMER17C	P42	intergenic
chr4:133659178	intergenic	0	35	3	0.0857143	SINE	B1_Mur2	P42	intergenic
chr4:133661581	ENSMUSG00000043257.15	0	186	4	0.0215054	SINE	B1_Mur3	P42	3'-UTR
chr4:133662209	ENSMUSG00000043257.15	0	26	15	0.576923	SINE	B1_Mus1	P42	3'-UTR
chr4:133662211	ENSMUSG00000043257.15	0	26	4	0.153846	SINE	B1_Mus1	P42	3'-UTR
chr4:133973440	ENSMUSG00000012117.13	0	56	4	0.0714286	SINE	B1_Mur4	P42	intronic
chr4:133973456	ENSMUSG00000012117.13	0	59	8	0.135593	SINE	B1_Mur4	P42	intronic
chr4:134147849	ENSMUSG00000037443.13	0	48	13	0.270833	SINE	PB1D9	P42	intronic
chr4:134389808	intergenic	1	13	3	0.230769	SINE	B2_Mm2	P42	intergenic
chr4:134814976	ENSMUSG00000028826.14	0	45	3	0.0666667	SINE	B1_Mur4	P42	intronic
chr4:134815019	ENSMUSG00000028826.14	0	60	19	0.316667	SINE	B1_Mur4	P42	intronic
chr4:135369094	ENSMUSG00000043924.16	0	53	3	0.0566038	SINE	B1_Mur1	P42	downstream
chr4:135369128	ENSMUSG00000043924.16	0	42	30	0.714286	SINE	B1_Mur1	P42	downstream
chr4:135404546	ENSMUSG00000081136.1	0	10	4	0.4	SINE	RSINE1	P42	upstream
chr4:135413142	ENSMUSG00000059713.12	0	233	7	0.0300429	SINE	PB1D10	P42	3'-UTR
chr4:135414670	ENSMUSG00000059713.12	0	117	4	0.034188	SINE	ID_B1	P42	3'-UTR
chr4:135414682	ENSMUSG00000059713.12	0	107	5	0.046729	SINE	ID_B1	P42	3'-UTR
chr4:135416957	ENSMUSG00000059713.12	0	14	4	0.285714	SINE	B1_Mur1	P42	intronic
chr4:135977887	ENSMUSG00000028669.15	0	29	3	0.103448	SINE	B2_Mm2	P42	intronic
chr4:136446211	intergenic	1	68	10	0.147059	SINE	B1_Mur2	P42	intergenic
chr4:136446228	intergenic	1	68	11	0.161765	SINE	B1_Mur2	P42	intergenic
chr4:136565224	ENSMUSG00000036940.15	0	39	12	0.307692	-	-	P42	intronic
chr4:136565262	ENSMUSG00000036940.15	0	50	5	0.1	-	-	P42	intronic
chr4:136599788	ENSMUSG00000036940.15	0	51	5	0.0980392	SINE	B2_Mm1a	P42	intronic
chr4:136599792	ENSMUSG00000036940.15	0	52	7	0.134615	SINE	B2_Mm1a	P42	intronic
chr4:136599804	ENSMUSG00000036940.15	0	62	4	0.0645161	SINE	B2_Mm1a	P42	intronic
chr4:136600145	ENSMUSG00000036940.15	0	28	3	0.107143	SINE	B2_Mm2	P42	intronic
chr4:136641079	ENSMUSG00000103119.1	1	341	224	0.656891	SINE	B3A	P42	ncRNA
chr4:136641081	ENSMUSG00000103119.1	1	345	69	0.2	SINE	B3A	P42	ncRNA
chr4:136641099	ENSMUSG00000103119.1	1	455	27	0.0593407	SINE	B3A	P42	ncRNA
chr4:136641100	ENSMUSG00000103119.1	1	560	14	0.025	SINE	B3A	P42	ncRNA
chr4:136641105	ENSMUSG00000103119.1	1	742	26	0.0350404	SINE	B3A	P42	ncRNA
chr4:136641120	ENSMUSG00000103119.1	1	801	158	0.197253	SINE	B3A	P42	ncRNA
chr4:136641158	ENSMUSG00000103119.1	1	815	58	0.0711656	SINE	B3A	P42	ncRNA
chr4:136641528	ENSMUSG00000103119.1	1	1607	48	0.0298693	SINE	B2_Mm1a	P42	ncRNA
chr4:136641557	ENSMUSG00000103119.1	1	1464	95	0.0648907	SINE	B2_Mm1a	P42	ncRNA
chr4:136641558	ENSMUSG00000103119.1	1	1479	147	0.0993915	SINE	B2_Mm1a	P42	ncRNA
chr4:136641566	ENSMUSG00000103119.1	1	1406	120	0.0853485	SINE	B2_Mm1a	P42	ncRNA
chr4:136642793	ENSMUSG00000103119.1	1	33	5	0.151515	SINE	B1_Mus1	P42	downstream
chr4:136642857	ENSMUSG00000103119.1	1	54	14	0.259259	SINE	B1_Mus1	P42	downstream
chr4:136642866	ENSMUSG00000103119.1	1	53	4	0.0754717	SINE	B1_Mus1	P42	downstream
chr4:136642872	ENSMUSG00000103119.1	1	52	3	0.0576923	SINE	B1_Mus1	P42	downstream
chr4:136650184	ENSMUSG00000028664.14	0	18	3	0.166667	SINE	ID_B1	P42	3'-UTR
chr4:136650207	ENSMUSG00000028664.14	0	23	5	0.217391	SINE	ID_B1	P42	3'-UTR
chr4:136650208	ENSMUSG00000028664.14	0	23	12	0.521739	SINE	ID_B1	P42	3'-UTR
chr4:136650217	ENSMUSG00000028664.14	0	19	15	0.789474	SINE	ID_B1	P42	3'-UTR
chr4:137634688	ENSMUSG00000043411.15	1	131	3	0.0229008	SINE	B1_Mur2	P42	intronic
chr4:137634689	ENSMUSG00000043411.15	1	131	3	0.0229008	SINE	B1_Mur2	P42	intronic
chr4:138060880	ENSMUSG00000028760.16	1	19	4	0.210526	SINE	B2_Mm2	P42	intronic
chr4:138260030	ENSMUSG00000045349.15	1	107	7	0.0654206	SINE	B1_Mur4	P42	3'-UTR
chr4:138260043	ENSMUSG00000045349.15	1	93	19	0.204301	SINE	B1_Mur4	P42	3'-UTR
chr4:138260046	ENSMUSG00000045349.15	1	94	3	0.0319149	SINE	B1_Mur4	P42	3'-UTR
chr4:138260050	ENSMUSG00000045349.15	1	90	4	0.0444444	SINE	B1_Mur4	P42	3'-UTR
chr4:138260127	ENSMUSG00000045349.15	1	26	7	0.269231	SINE	B1_Mur4	P42	3'-UTR
chr4:139113041	ENSMUSG00000050608.11	0	42	4	0.0952381	SINE	B3	P42	intronic
chr4:139113194	ENSMUSG00000050608.11	0	65	7	0.107692	SINE	B2_Mm2	P42	intronic
chr4:139113195	ENSMUSG00000050608.11	0	65	3	0.0461538	SINE	B2_Mm2	P42	intronic
chr4:139113219	ENSMUSG00000050608.11	0	84	10	0.119048	SINE	B2_Mm2	P42	intronic
chr4:139113288	ENSMUSG00000050608.11	0	53	8	0.150943	SINE	B2_Mm2	P42	intronic
chr4:139612145	ENSMUSG00000041025.15	1	20	3	0.15	SINE	B3	P42	intronic
chr4:139612164	ENSMUSG00000041025.15	1	20	6	0.3	SINE	B3	P42	intronic
chr4:139612165	ENSMUSG00000041025.15	1	20	7	0.35	SINE	B3	P42	intronic
chr4:139612166	ENSMUSG00000041025.15	1	20	8	0.4	SINE	B3	P42	intronic
chr4:140050786	ENSMUSG00000040972.8	0	22	3	0.136364	LTR	ORR1C2	P42	intronic
chr4:140951161	ENSMUSG00000087698.1	1	405	38	0.0938272	SINE	B3	P42	ncRNA
chr4:140951518	ENSMUSG00000087698.1	1	418	64	0.15311	SINE	B2_Mm2	P42	ncRNA
chr4:140951582	ENSMUSG00000087698.1	1	302	151	0.5	SINE	B2_Mm2	P42	ncRNA
chr4:140951612	ENSMUSG00000087698.1	1	217	8	0.0368664	SINE	B2_Mm2	P42	ncRNA
chr4:141023017	ENSMUSG00000040860.16	0	194	29	0.149485	SINE	B3	P42	intronic
chr4:141023019	ENSMUSG00000040860.16	0	181	37	0.20442	SINE	B3	P42	intronic
chr4:141023038	ENSMUSG00000040860.16	0	196	8	0.0408163	SINE	B3	P42	intronic
chr4:141024934	ENSMUSG00000040860.16	0	89	10	0.11236	SINE	B3	P42	intronic
chr4:141146264	intergenic	0	27	5	0.185185	SINE	B3A	P42	intergenic
chr4:141186034	ENSMUSG00000028920.9	1	23	5	0.217391	LTR	ORR1B1	P42	intronic
chr4:141186041	ENSMUSG00000028920.9	1	23	7	0.304348	LTR	ORR1B1	P42	intronic
chr4:141186047	ENSMUSG00000028920.9	1	22	4	0.181818	LTR	ORR1B1	P42	intronic
chr4:141191879	ENSMUSG00000028920.9	1	18	4	0.222222	SINE	B1_Mur4	P42	intronic
chr4:141191903	ENSMUSG00000028920.9	1	17	7	0.411765	SINE	B1_Mur4	P42	intronic
chr4:141191911	ENSMUSG00000028920.9	1	17	5	0.294118	SINE	B1_Mur4	P42	intronic
chr4:141191917	ENSMUSG00000028920.9	1	15	5	0.333333	SINE	B1_Mur4	P42	intronic
chr4:141192640	ENSMUSG00000028920.9	1	18	6	0.333333	SINE	B1_Mus2	P42	intronic
chr4:141221609	intergenic	1	12	3	0.25	SINE	B2_Mm2	P42	intergenic
chr4:141221631	intergenic	1	11	4	0.363636	SINE	B2_Mm2	P42	intergenic
chr4:141221655	intergenic	1	27	6	0.222222	SINE	B2_Mm2	P42	intergenic
chr4:141221727	intergenic	1	48	10	0.208333	SINE	B2_Mm2	P42	intergenic
chr4:141480464	ENSMUSG00000040761.16	0	10	3	0.3	SINE	B1_Mur4	P42	intronic
chr4:141480468	ENSMUSG00000040761.16	0	10	4	0.4	SINE	B1_Mur4	P42	intronic
chr4:141662348	ENSMUSG00000028917.14	0	14	4	0.285714	SINE	B1_Mur3	P42	intronic
chr4:141696669	ENSMUSG00000078515.4	0	27	16	0.592593	SINE	B1_Mur3	P42	intronic
chr4:141696670	ENSMUSG00000078515.4	0	27	23	0.851852	SINE	B1_Mur3	P42	intronic
chr4:141696676	ENSMUSG00000078515.4	0	27	19	0.703704	SINE	B1_Mur3	P42	intronic
chr4:145468853	ENSMUSG00000087076.2	1	17	3	0.176471	LINE	Lx	P42	downstream
chr4:145478196	intergenic	1	10	4	0.4	SINE	B3	P42	intergenic
chr4:147813283	intergenic	0	15	9	0.6	LINE	L1Md_F2	P42	intergenic
chr4:147823258	ENSMUSG00000059423.13	0	15	4	0.266667	SINE	B1_Mus2	P42	3'-UTR
chr4:147823296	ENSMUSG00000059423.13	0	25	4	0.16	SINE	B1_Mus2	P42	3'-UTR
chr4:147823313	ENSMUSG00000059423.13	0	23	17	0.73913	SINE	B1_Mus2	P42	3'-UTR
chr4:147823318	ENSMUSG00000059423.13	0	24	10	0.416667	SINE	B1_Mus2	P42	3'-UTR
chr4:147831170	ENSMUSG00000059423.13	0	26	3	0.115385	SINE	B1_Mus1	P42	intronic
chr4:148084108	ENSMUSG00000029007.8	0	10	4	0.4	SINE	B1_Mur4	P42	intronic
chr4:148529350	ENSMUSG00000028991.15	1	18	8	0.444444	SINE	B3	P42	intronic
chr4:148529352	ENSMUSG00000028991.15	1	19	5	0.263158	SINE	B3	P42	intronic
chr4:148529468	ENSMUSG00000028991.15	1	28	3	0.107143	SINE	B3	P42	intronic
chr4:148597867	intergenic	1	48	3	0.0625	SINE	B3	P42	intergenic
chr4:148597884	intergenic	1	67	5	0.0746269	SINE	B3	P42	intergenic
chr4:148598274	intergenic	1	29	3	0.103448	SINE	B1_Mur4	P42	intergenic
chr4:148598278	intergenic	1	27	12	0.444444	SINE	B1_Mur4	P42	intergenic
chr4:148855429	ENSMUSG00000028977.17	1	62	8	0.129032	SINE	B1_Mur4	P42	intronic
chr4:149114060	ENSMUSG00000028974.13	1	44	4	0.0909091	SINE	B1_Mur1	P42	intronic
chr4:149114061	ENSMUSG00000028974.13	1	44	4	0.0909091	SINE	B1_Mur1	P42	intronic
chr4:149118148	ENSMUSG00000028974.13	1	80	6	0.075	SINE	B1_Mur4	P42	3'-UTR
chr4:149118153	ENSMUSG00000028974.13	1	76	7	0.0921053	SINE	B1_Mur4	P42	3'-UTR
chr4:149118197	ENSMUSG00000028974.13	1	93	6	0.0645161	SINE	B1_Mur4	P42	3'-UTR
chr4:149198235	ENSMUSG00000063077.15	0	119	5	0.0420168	SINE	B1_Mur2	P42	intronic
chr4:149198244	ENSMUSG00000063077.15	0	117	13	0.111111	SINE	B1_Mur2	P42	intronic
chr4:149198255	ENSMUSG00000063077.15	0	103	4	0.038835	SINE	B1_Mur2	P42	intronic
chr4:149199772	ENSMUSG00000063077.15	0	55	11	0.2	SINE	B2_Mm2	P42	intronic
chr4:149201654	ENSMUSG00000063077.15	0	18	3	0.166667	SINE	B1_Mur4	P42	intronic
chr4:149240679	ENSMUSG00000063077.15	0	69	13	0.188406	SINE	B1_Mur4	P42	intronic
chr4:149240680	ENSMUSG00000063077.15	0	69	22	0.318841	SINE	B1_Mur4	P42	intronic
chr4:149248263	ENSMUSG00000063077.15	0	34	4	0.117647	SINE	B1_Mur1	P42	intronic
chr4:149324436	intergenic	1	50	3	0.06	-	-	P42	intergenic
chr4:149356056	ENSMUSG00000085819.7	1	21	8	0.380952	SINE	PB1D9	P42	ncRNA
chr4:149468178	ENSMUSG00000028992.13	0	76	16	0.210526	SINE	B3	P42	3'-UTR
chr4:149468234	ENSMUSG00000028992.13	0	20	4	0.2	SINE	B3	P42	3'-UTR
chr4:149502071	intergenic	1	32	4	0.125	SINE	B2_Mm2	P42	intergenic
chr4:149502084	intergenic	1	32	3	0.09375	SINE	B2_Mm2	P42	intergenic
chr4:149503140	intergenic	1	28	11	0.392857	SINE	B3A	P42	intergenic
chr4:149616918	ENSMUSG00000039953.13	1	21	4	0.190476	SINE	B3	P42	intronic
chr4:149619932	ENSMUSG00000039953.13	1	30	5	0.166667	SINE	B2_Mm2	P42	intronic
chr4:149619987	ENSMUSG00000039953.13	1	36	8	0.222222	SINE	B2_Mm2	P42	intronic
chr4:149620017	ENSMUSG00000039953.13	1	29	3	0.103448	SINE	B2_Mm2	P42	intronic
chr4:149764628	ENSMUSG00000028982.9	0	21	4	0.190476	SINE	B1_Mus1	P42	intronic
chr4:150345692	ENSMUSG00000039852.17	1	15	7	0.466667	SINE	B1_Mus1	P42	intronic
chr4:150439693	ENSMUSG00000039852.17	1	12	9	0.75	-	-	P42	intronic
chr4:150439719	ENSMUSG00000039852.17	1	12	7	0.583333	-	-	P42	intronic
chr4:150989771	ENSMUSG00000014592.20	0	18	8	0.444444	SINE	B2_Mm2	P42	intronic
chr4:151037336	ENSMUSG00000014592.20	0	45	3	0.0666667	SINE	B1_Mur3	P42	intronic
chr4:152278653	ENSMUSG00000042804.13	1	25	10	0.4	SINE	B2_Mm1t	P42	intronic
chr4:153702930	intergenic	1	23	3	0.130435	LTR	MTC	P42	intergenic
chr4:153702931	intergenic	1	23	16	0.695652	LTR	MTC	P42	intergenic
chr4:153702938	intergenic	1	23	10	0.434783	LTR	MTC	P42	intergenic
chr4:153703236	intergenic	1	40	7	0.175	LTR	MTD	P42	intergenic
chr4:153703245	intergenic	1	38	22	0.578947	LTR	MTD	P42	intergenic
chr4:155073248	ENSMUSG00000029047.13	1	24	4	0.166667	SINE	B1_Mur4	P42	downstream
chr4:155499284	ENSMUSG00000029064.15	1	127	3	0.023622	SINE$SINE	B1_Mm$B4A	P42	intronic
chr4:155499991	ENSMUSG00000029064.15	1	108	21	0.194444	SINE	B1_Mm	P42	intronic
chr4:155499994	ENSMUSG00000029064.15	1	108	8	0.0740741	SINE	B1_Mm	P42	intronic
chr4:155500005	ENSMUSG00000029064.15	1	104	8	0.0769231	SINE	B1_Mur4	P42	intronic
chr4:155504109	ENSMUSG00000029064.15	1	16	4	0.25	SINE	B1_Mur2	P42	intronic
chr4:155504116	ENSMUSG00000029064.15	1	17	4	0.235294	SINE	B1_Mur2	P42	intronic
chr4:155507556	ENSMUSG00000029064.15	1	50	13	0.26	SINE	PB1D9	P42	intronic
chr4:155531274	ENSMUSG00000029064.15	1	335	9	0.0268657	SINE	B1_Mm	P42	intronic
chr4:155531337	ENSMUSG00000029064.15	1	233	5	0.0214592	SINE	B1_Mm	P42	intronic
chr4:155544787	ENSMUSG00000029064.15	1	130	4	0.0307692	SINE	B2_Mm2	P42	intronic
chr4:155546446	ENSMUSG00000029064.15	1	197	8	0.0406091	Simple_repeat	(TCTA)n	P42	intronic
chr4:155621026	ENSMUSG00000086682.1	1	123	10	0.0813008	-	-	P42	ncRNA
chr4:155621065	ENSMUSG00000086682.1	1	109	3	0.0275229	SINE	B1_Mus1	P42	ncRNA
chr4:155621108	ENSMUSG00000086682.1	1	154	7	0.0454545	SINE	B1_Mus1	P42	ncRNA
chr4:155621110	ENSMUSG00000086682.1	1	157	5	0.0318471	SINE	B1_Mus1	P42	ncRNA
chr4:155621139	ENSMUSG00000086682.1	1	131	4	0.0305344	SINE	B1_Mus1	P42	ncRNA
chr4:155621897	ENSMUSG00000086682.1	1	238	22	0.092437	SINE	B1_Mur3	P42	ncRNA
chr4:155621903	ENSMUSG00000086682.1	1	199	51	0.256281	SINE	B1_Mur3	P42	ncRNA
chr4:155621904	ENSMUSG00000086682.1	1	202	20	0.0990099	SINE	B1_Mur3	P42	ncRNA
chr4:155621909	ENSMUSG00000086682.1	1	178	4	0.0224719	SINE	B1_Mur3	P42	ncRNA
chr4:155621916	ENSMUSG00000086682.1	1	150	46	0.306667	SINE	B1_Mur3	P42	ncRNA
chr4:155621944	ENSMUSG00000086682.1	1	158	6	0.0379747	SINE	B1_Mur3	P42	ncRNA
chr4:155621965	ENSMUSG00000086682.1	1	170	6	0.0352941	SINE	B1_Mur3	P42	ncRNA
chr4:155621968	ENSMUSG00000086682.1	1	167	6	0.0359281	SINE	B1_Mur3	P42	ncRNA
chr4:155716478	ENSMUSG00000029038.9	1	37	5	0.135135	SINE	B1F	P42	intronic
chr4:155716481	ENSMUSG00000029038.9	1	36	6	0.166667	SINE	B1F	P42	intronic
chr4:155716521	ENSMUSG00000029038.9	1	57	4	0.0701754	SINE	B1F	P42	intronic
chr4:155717054	ENSMUSG00000029038.9	1	82	6	0.0731707	SINE	B1_Mm	P42	intronic
chr4:155717085	ENSMUSG00000029038.9	1	84	4	0.047619	SINE	B1_Mm	P42	intronic
chr4:155720602	ENSMUSG00000029038.9	1	11	3	0.272727	SINE	B1_Mus1	P42	intronic
chr4:155725446	ENSMUSG00000029038.9	1	73	13	0.178082	SINE	B1_Mur4	P42	intronic
chr4:155725449	ENSMUSG00000029038.9	1	72	16	0.222222	SINE	B1_Mur4	P42	intronic
chr4:155725456	ENSMUSG00000029038.9	1	74	17	0.22973	SINE	B1_Mur4	P42	intronic
chr4:155725525	ENSMUSG00000029038.9	1	55	5	0.0909091	SINE	B1_Mur4	P42	intronic
chr4:155816649	ENSMUSG00000029068.16	1	77	3	0.038961	SINE	B4	P42	intronic
chr4:155870709	ENSMUSG00000029034.9	1	11	4	0.363636	SINE	B1_Mus2	P42	intronic
chr4:156010666	ENSMUSG00000029076.14	1	135	45	0.333333	SINE	B1_Mur4	P42	3'-UTR
chr4:156022814	ENSMUSG00000087381.8	0	17	10	0.588235	SINE$SINE	B1_Mus2$B4	P42	ncRNA
chr4:156023462	ENSMUSG00000087381.8	0	79	3	0.0379747	SINE	B3	P42	ncRNA
chr4:156023471	ENSMUSG00000087381.8	0	79	6	0.0759494	SINE	B3	P42	ncRNA
chr4:156023483	ENSMUSG00000087381.8	0	77	22	0.285714	SINE	B3	P42	ncRNA
chr4:156209631	ENSMUSG00000078349.3	1	23	3	0.130435	SINE	B1_Mus1	P42	ncRNA
chr4:156209798	ENSMUSG00000078349.3	1	15	3	0.2	SINE	B1_Mur2	P42	ncRNA
chr4:156209802	ENSMUSG00000078349.3	1	17	3	0.176471	SINE	B1_Mur2	P42	ncRNA
chr5:3572120	ENSMUSG00000008307.11	1	23	7	0.304348	SINE	B1_Mur2	P42	intronic
chr5:3572132	ENSMUSG00000008307.11	1	29	4	0.137931	SINE	B1_Mur2	P42	intronic
chr5:3572171	ENSMUSG00000008307.11	1	58	4	0.0689655	SINE	B1_Mur2	P42	intronic
chr5:3572185	ENSMUSG00000008307.11	1	64	7	0.109375	SINE	B1_Mur2	P42	intronic
chr5:3587091	ENSMUSG00000040302.17	1	33	7	0.212121	SINE	B1_Mur3	P42	intronic
chr5:3630448	ENSMUSG00000104950.1	0	154	19	0.123377	SINE	B1_Mur4	P42	ncRNA
chr5:3630495	ENSMUSG00000104950.1	0	202	86	0.425743	SINE	B1_Mur4	P42	ncRNA
chr5:3630496	ENSMUSG00000104950.1	0	201	6	0.0298507	SINE	B1_Mur4	P42	ncRNA
chr5:3630498	ENSMUSG00000104950.1	0	201	145	0.721393	SINE	B1_Mur4	P42	ncRNA
chr5:3994873	ENSMUSG00000040407.18	1	25	14	0.56	SINE	B1_Mus2	P42	intronic
chr5:3994880	ENSMUSG00000040407.18	1	32	16	0.5	SINE	B1_Mus2	P42	intronic
chr5:5507044	ENSMUSG00000046798.14	0	610	16	0.0262295	SINE	B1_Mur1	P42	3'-UTR
chr5:7105208	ENSMUSG00000092094.5	0	23	5	0.217391	LINE	L1Md_F2	P42	intronic
chr5:7121715	ENSMUSG00000092094.5	0	12	10	0.833333	LINE	L1_Mus3	P42	intronic
chr5:7121727	ENSMUSG00000092094.5	0	13	4	0.307692	LINE	L1_Mus3	P42	intronic
chr5:7195234	ENSMUSG00000092094.5	0	25	4	0.16	LINE	L1_Mus4	P42	intronic
chr5:7195243	ENSMUSG00000092094.5	0	25	7	0.28	LINE	L1_Mus4	P42	intronic
chr5:7195248	ENSMUSG00000092094.5	0	26	6	0.230769	LINE	L1_Mus4	P42	intronic
chr5:7195251	ENSMUSG00000092094.5	0	26	8	0.307692	LINE	L1_Mus4	P42	intronic
chr5:7195255	ENSMUSG00000092094.5	0	26	3	0.115385	LINE	L1_Mus4	P42	intronic
chr5:7195257	ENSMUSG00000092094.5	0	26	6	0.230769	LINE	L1_Mus4	P42	intronic
chr5:7195320	ENSMUSG00000092094.5	0	18	4	0.222222	LINE	L1_Mus4	P42	intronic
chr5:7195342	ENSMUSG00000092094.5	0	12	5	0.416667	LINE	L1_Mus4	P42	intronic
chr5:7195354	ENSMUSG00000092094.5	0	11	11	1	LINE	L1_Mus4	P42	intronic
chr5:7237049	ENSMUSG00000092094.5	0	15	3	0.2	LINE	Lx	P42	intronic
chr5:7237051	ENSMUSG00000092094.5	0	15	3	0.2	LINE	Lx	P42	intronic
chr5:7237113	ENSMUSG00000092094.5	0	11	10	0.909091	LINE	Lx	P42	intronic
chr5:7237116	ENSMUSG00000092094.5	0	11	5	0.454545	LINE	Lx	P42	intronic
chr5:7275577	ENSMUSG00000092094.5	0	43	6	0.139535	LTR	ORR1B2	P42	intronic
chr5:7275578	ENSMUSG00000092094.5	0	44	6	0.136364	LTR	ORR1B2	P42	intronic
chr5:7275593	ENSMUSG00000092094.5	0	32	6	0.1875	LTR	ORR1B2	P42	intronic
chr5:7275598	ENSMUSG00000092094.5	0	26	5	0.192308	LTR	ORR1B2	P42	intronic
chr5:7275612	ENSMUSG00000092094.5	0	25	3	0.12	LTR	ORR1B2	P42	intronic
chr5:8516676	ENSMUSG00000040570.14	0	13	5	0.384615	LINE	Lx5c	P42	intronic
chr5:8843012	ENSMUSG00000028970.9	0	21	4	0.190476	SINE	B3A	P42	intronic
chr5:8979703	ENSMUSG00000003623.4	0	16	3	0.1875	SINE	B1_Mus1	P42	intronic
chr5:8979741	ENSMUSG00000003623.4	0	23	4	0.173913	SINE	B1_Mus1	P42	intronic
chr5:9154930	ENSMUSG00000042508.16	1	57	4	0.0701754	SINE	B2_Mm1t	P42	intronic
chr5:14698078	ENSMUSG00000098233.1	0	226	9	0.039823	LINE	Lx4A	P42	ncRNA
chr5:14709165	ENSMUSG00000098233.1	0	137	3	0.0218978	SINE	B1_Mus2	P42	ncRNA
chr5:19722855	ENSMUSG00000040003.18	1	35	3	0.0857143	LTR	MTD	P42	intronic
chr5:19722963	ENSMUSG00000040003.18	1	40	4	0.1	LTR	MTD	P42	intronic
chr5:19809606	ENSMUSG00000040003.18	1	13	6	0.461538	LTR	MTD	P42	intronic
chr5:20890348	intergenic	1	13	3	0.230769	SINE	B1_Mus1	P42	intergenic
chr5:20906843	ENSMUSG00000039968.9	0	17	4	0.235294	SINE	B1_Mur3	P42	intronic
chr5:21039628	ENSMUSG00000028771.13	0	15	5	0.333333	SINE	B1_Mus2	P42	intronic
chr5:23425894	ENSMUSG00000073147.3	0	164	5	0.0304878	SINE	B1_Mm	P42	ncRNA
chr5:23465304	ENSMUSG00000029004.15	1	50	10	0.2	SINE	B3	P42	intronic
chr5:23544504	ENSMUSG00000062604.11	0	38	11	0.289474	SINE	B2_Mm2	P42	intronic
chr5:23790690	ENSMUSG00000028999.15	1	17	3	0.176471	SINE	B2_Mm2	P42	intronic
chr5:23820166	ENSMUSG00000086697.1	1	121	3	0.0247934	SINE	PB1	P42	ncRNA
chr5:23820167	ENSMUSG00000086697.1	1	121	3	0.0247934	SINE	PB1	P42	ncRNA
chr5:24116269	ENSMUSG00000028986.12	1	34	3	0.0882353	LTR	ORR1B2-int	P42	intronic
chr5:24161110	ENSMUSG00000028986.12	1	14	14	1	SINE	B2_Mm1t	P42	downstream
chr5:24161116	ENSMUSG00000028986.12	1	15	7	0.466667	SINE	B2_Mm1t	P42	downstream
chr5:24161732	ENSMUSG00000028986.12	1	33	6	0.181818	SINE	B3	P42	downstream
chr5:24161749	ENSMUSG00000028986.12	1	33	25	0.757576	SINE	B3	P42	downstream
chr5:24161770	ENSMUSG00000028986.12	1	42	32	0.761905	SINE	B3	P42	downstream
chr5:24832817	ENSMUSG00000028945.9	0	58	5	0.0862069	SINE	B1_Mur3	P42	intronic
chr5:24832818	ENSMUSG00000028945.9	0	58	4	0.0689655	SINE	B1_Mur3	P42	intronic
chr5:25225724	ENSMUSG00000038072.14	1	22	3	0.136364	SINE	B3A	P42	intronic
chr5:25502061	intergenic	1	54	3	0.0555556	SINE	B1_Mur4	P42	intergenic
chr5:25658176	intergenic	0	15	9	0.6	SINE	B1_Mus1	P42	intergenic
chr5:25665287	intergenic	0	45	4	0.0888889	SINE	B4	P42	intergenic
chr5:25679210	intergenic	0	61	4	0.0655738	LTR	ORR1A4	P42	intergenic
chr5:25679289	intergenic	0	153	5	0.0326797	LTR	ORR1A4	P42	intergenic
chr5:25679306	intergenic	0	137	5	0.0364964	LTR	ORR1A4	P42	intergenic
chr5:25679329	intergenic	0	89	4	0.0449438	LTR	ORR1A4	P42	intergenic
chr5:25684441	intergenic	0	25	3	0.12	SINE	B3	P42	intergenic
chr5:25685072	intergenic	0	60	6	0.1	SINE	B3	P42	intergenic
chr5:25689924	ENSMUSG00000028933.11	0	20	4	0.2	LINE	Lx9	P42	3'-UTR
chr5:25690955	ENSMUSG00000028933.11	0	42	3	0.0714286	LTR	MTB_Mm	P42	3'-UTR
chr5:27473275	ENSMUSG00000061576.15	1	10	4	0.4	-	-	P42	intronic
chr5:29228504	intergenic	0	25	3	0.12	SINE	B2_Mm2	P42	intergenic
chr5:29230588	ENSMUSG00000010721.15	0	168	4	0.0238095	SINE	B3	P42	3'-UTR
chr5:29230629	ENSMUSG00000010721.15	0	86	7	0.0813953	SINE	B3	P42	3'-UTR
chr5:29453126	ENSMUSG00000001569.10	1	60	5	0.0833333	SINE	B1_Mur3	P42	3'-UTR
chr5:29453131	ENSMUSG00000001569.10	1	60	31	0.516667	SINE	B1_Mur3	P42	3'-UTR
chr5:30847525	ENSMUSG00000029166.14	1	20	3	0.15	SINE	B1_Mus1	P42	intronic
chr5:30881026	intergenic	1	25	4	0.16	SINE	B2_Mm2	P42	intergenic
chr5:30881139	intergenic	1	83	6	0.0722892	SINE	B2_Mm2	P42	intergenic
chr5:30881149	intergenic	1	73	4	0.0547945	SINE	B2_Mm2	P42	intergenic
chr5:31173480	ENSMUSG00000106864.3	0	91	29	0.318681	SINE	PB1D10	P42	CDS
chr5:31173481	ENSMUSG00000106864.3	0	92	7	0.076087	SINE	PB1D10	P42	CDS
chr5:31555010	ENSMUSG00000029141.16	1	254	18	0.0708661	SINE	B1_Mur2	P42	downstream
chr5:31555029	ENSMUSG00000029141.16	1	225	7	0.0311111	SINE	B1_Mur2	P42	downstream
chr5:31557568	intergenic	1	82	6	0.0731707	SINE	B1_Mus1	P42	intergenic
chr5:32792207	ENSMUSG00000054280.14	0	41	5	0.121951	-	-	P42	3'-UTR
chr5:32992227	ENSMUSG00000037426.18	1	24	6	0.25	SINE	B2_Mm2	P42	3'-UTR
chr5:32992584	ENSMUSG00000037426.18	1	113	5	0.0442478	SINE	B3	P42	3'-UTR
chr5:32992598	ENSMUSG00000037426.18	1	138	4	0.0289855	SINE	B3	P42	3'-UTR
chr5:32992599	ENSMUSG00000037426.18	1	162	18	0.111111	SINE	B3	P42	3'-UTR
chr5:32992625	ENSMUSG00000037426.18	1	189	8	0.042328	SINE	B3	P42	3'-UTR
chr5:32992630	ENSMUSG00000037426.18	1	191	4	0.0209424	SINE	B3	P42	3'-UTR
chr5:33415340	ENSMUSG00000037355.14	1	93	12	0.129032	SINE	B1_Mus2	P42	3'-UTR
chr5:33415383	ENSMUSG00000037355.14	1	182	10	0.0549451	SINE	B1_Mus2	P42	3'-UTR
chr5:33415393	ENSMUSG00000037355.14	1	183	6	0.0327869	SINE	B1_Mus2	P42	3'-UTR
chr5:33415397	ENSMUSG00000037355.14	1	181	4	0.0220994	SINE	B1_Mus2	P42	3'-UTR
chr5:33415401	ENSMUSG00000037355.14	1	176	8	0.0454545	SINE	B1_Mus2	P42	3'-UTR
chr5:33415407	ENSMUSG00000037355.14	1	173	8	0.0462428	SINE	B1_Mus2	P42	3'-UTR
chr5:33416556	ENSMUSG00000037355.14	1	14	4	0.285714	SINE	B1_Mus1	P42	3'-UTR
chr5:33416561	ENSMUSG00000037355.14	1	15	3	0.2	SINE	B1_Mus1	P42	3'-UTR
chr5:33418310	ENSMUSG00000037355.14	1	48	10	0.208333	SINE	B1_Mur4	P42	3'-UTR
chr5:33418317	ENSMUSG00000037355.14	1	49	4	0.0816327	SINE	B1_Mur4	P42	3'-UTR
chr5:33418323	ENSMUSG00000037355.14	1	47	4	0.0851064	SINE	B1_Mur4	P42	3'-UTR
chr5:33418354	ENSMUSG00000037355.14	1	57	3	0.0526316	SINE	B1_Mur4	P42	3'-UTR
chr5:33418367	ENSMUSG00000037355.14	1	64	3	0.046875	SINE	B1_Mur4	P42	3'-UTR
chr5:33418406	ENSMUSG00000037355.14	1	120	6	0.05	SINE	B1_Mur4	P42	3'-UTR
chr5:33604939	ENSMUSG00000037339.17	0	50	8	0.16	SINE	B1_Mur3	P42	3'-UTR
chr5:33756183	ENSMUSG00000005299.6	0	36	4	0.111111	SINE	B1_Mm	P42	intronic
chr5:33756194	ENSMUSG00000005299.6	0	33	5	0.151515	SINE	B1_Mm	P42	intronic
chr5:33776510	ENSMUSG00000005299.6	0	22	7	0.318182	SINE	PB1D9	P42	3'-UTR
chr5:33830919	ENSMUSG00000057406.16	1	12	4	0.333333	SINE	B3	P42	intronic
chr5:33830931	ENSMUSG00000057406.16	1	15	4	0.266667	SINE	B3	P42	intronic
chr5:33996139	ENSMUSG00000048142.9	0	41	8	0.195122	-	-	P42	5'-UTR
chr5:34220048	ENSMUSG00000037224.15	0	28	22	0.785714	LTR	MTD	P42	intronic
chr5:34221000	ENSMUSG00000037224.15	0	29	3	0.103448	LTR	MTA_Mm	P42	intronic
chr5:34221118	ENSMUSG00000037224.15	0	52	6	0.115385	LTR	MTA_Mm	P42	intronic
chr5:34221126	ENSMUSG00000037224.15	0	64	7	0.109375	LTR	MTA_Mm	P42	intronic
chr5:34221127	ENSMUSG00000037224.15	0	64	12	0.1875	LTR	MTA_Mm	P42	intronic
chr5:34221135	ENSMUSG00000037224.15	0	80	9	0.1125	LTR	MTA_Mm	P42	intronic
chr5:34221191	ENSMUSG00000106888.1	0	79	7	0.0886076	LTR	MTA_Mm	P42	ncRNA
chr5:34221210	ENSMUSG00000106888.1	0	87	23	0.264368	LTR	MTA_Mm	P42	ncRNA
chr5:34221291	ENSMUSG00000106888.1	0	21	8	0.380952	LTR	MTA_Mm	P42	ncRNA
chr5:34477808	ENSMUSG00000037210.16	1	36	16	0.444444	LTR	MT2A	P42	intronic
chr5:34477814	ENSMUSG00000037210.16	1	36	8	0.222222	LTR	MT2A	P42	intronic
chr5:34490232	ENSMUSG00000106678.1	1	68	6	0.0882353	LTR	MT2B	P42	downstream
chr5:34490336	ENSMUSG00000106678.1	0	64	7	0.109375	SINE	B1_Mur2	P42	downstream
chr5:34490347	ENSMUSG00000106678.1	0	65	3	0.0461538	SINE	B1_Mur2	P42	downstream
chr5:34612839	ENSMUSG00000029106.14	1	50	4	0.08	SINE	B2_Mm1t	P42	intronic
chr5:34680256	ENSMUSG00000107246.1	1	20	6	0.3	SINE$SINE	B1_Mur4$B4A	P42	ncRNA
chr5:36661072	ENSMUSG00000029190.19	0	10	4	0.4	-	-	P42	intronic
chr5:38557287	ENSMUSG00000005103.12	0	11	4	0.363636	SINE	B1_Mus1	P42	intronic
chr5:41628698	ENSMUSG00000029128.12	0	312	8	0.025641	SINE	B1_Mur1	P42	intronic
chr5:44090848	ENSMUSG00000105264.1	0	95	4	0.0421053	LTR	MTB	P42	ncRNA
chr5:44090901	ENSMUSG00000029086.15	0	33	16	0.484848	LTR	MTB	P42	intronic
chr5:44090909	ENSMUSG00000029086.15	0	30	16	0.533333	LTR	MTB	P42	intronic
chr5:44090911	ENSMUSG00000029086.15	0	32	3	0.09375	LTR	MTB	P42	intronic
chr5:44091923	ENSMUSG00000029086.15	0	11	5	0.454545	LTR	MTC	P42	intronic
chr5:44091926	ENSMUSG00000029086.15	0	11	3	0.272727	LTR	MTC	P42	intronic
chr5:44091927	ENSMUSG00000029086.15	0	11	3	0.272727	LTR	MTC	P42	intronic
chr5:48836535	ENSMUSG00000029088.16	0	10	3	0.3	LINE	L1Md_F2	P42	intronic
chr5:49054851	ENSMUSG00000029088.16	0	12	4	0.333333	LINE	L1_Mur3	P42	intronic
chr5:49054857	ENSMUSG00000029088.16	0	12	4	0.333333	LINE	L1_Mur3	P42	intronic
chr5:49054859	ENSMUSG00000029088.16	0	12	3	0.25	LINE	L1_Mur3	P42	intronic
chr5:49302296	ENSMUSG00000029088.16	0	15	4	0.266667	LINE	Lx2	P42	intronic
chr5:49302313	ENSMUSG00000029088.16	0	15	3	0.2	LINE	Lx2	P42	intronic
chr5:49302325	ENSMUSG00000029088.16	0	18	3	0.166667	LINE	Lx2	P42	intronic
chr5:52198525	ENSMUSG00000097145.5	1	77	6	0.0779221	SINE	B1_Mur3	P42	ncRNA
chr5:52198550	ENSMUSG00000097145.5	1	69	20	0.289855	SINE	B1_Mur3	P42	ncRNA
chr5:52199036	ENSMUSG00000097145.5	1	72	7	0.0972222	SINE	B1_Mur2	P42	ncRNA
chr5:52199037	ENSMUSG00000097145.5	1	72	31	0.430556	SINE	B1_Mur2	P42	ncRNA
chr5:52199081	ENSMUSG00000097145.5	1	81	31	0.382716	SINE	B1_Mur2	P42	ncRNA
chr5:52199084	ENSMUSG00000097145.5	1	92	3	0.0326087	SINE	B1_Mur2	P42	ncRNA
chr5:52851763	ENSMUSG00000029176.13	1	20	5	0.25	SINE	B1_Mus1	P42	intronic
chr5:52851777	ENSMUSG00000029176.13	1	20	11	0.55	SINE	B1_Mus1	P42	intronic
chr5:53868766	ENSMUSG00000039178.9	1	18	4	0.222222	LINE	Lx9	P42	intronic
chr5:53868767	ENSMUSG00000039178.9	1	18	3	0.166667	LINE	Lx9	P42	intronic
chr5:53868788	ENSMUSG00000039178.9	1	24	4	0.166667	LINE	Lx9	P42	intronic
chr5:57957793	ENSMUSG00000029108.14	1	13	3	0.230769	LINE	Lx4A	P42	intronic
chr5:57957803	ENSMUSG00000029108.14	1	11	6	0.545455	LINE	Lx4A	P42	intronic
chr5:57957815	ENSMUSG00000029108.14	1	10	6	0.6	LINE	Lx4A	P42	intronic
chr5:65448046	ENSMUSG00000037822.12	0	74	12	0.162162	SINE	PB1D9	P42	3'-UTR
chr5:65463727	ENSMUSG00000037822.12	0	11	4	0.363636	SINE	B1_Mur1	P42	intronic
chr5:65531318	ENSMUSG00000037822.12	0	10	5	0.5	SINE	B1_Mur3	P42	intronic
chr5:65534311	ENSMUSG00000105601.1	0	68	7	0.102941	SINE	B1_Mur1	P42	ncRNA
chr5:65543773	ENSMUSG00000029203.16	1	29	14	0.482759	SINE	B1_Mur4	P42	intronic
chr5:65543781	ENSMUSG00000029203.16	1	29	3	0.103448	SINE	B1_Mur4	P42	intronic
chr5:65543782	ENSMUSG00000029203.16	1	29	3	0.103448	SINE	B1_Mur4	P42	intronic
chr5:65547370	ENSMUSG00000029203.16	1	46	3	0.0652174	SINE	B2_Mm2	P42	intronic
chr5:65549899	ENSMUSG00000029203.16	1	126	4	0.031746	SINE	B1_Mus2	P42	intronic
chr5:65552539	ENSMUSG00000029203.16	1	22	12	0.545455	SINE	B3	P42	intronic
chr5:65558787	ENSMUSG00000029203.16	1	33	4	0.121212	SINE	B1_Mus1	P42	intronic
chr5:65601865	intergenic	1	25	10	0.4	SINE	B1_Mus2	P42	intergenic
chr5:69572427	ENSMUSG00000029208.16	1	64	4	0.0625	LTR	ORR1C1	P42	3'-UTR
chr5:73310773	ENSMUSG00000029152.13	1	41	6	0.146341	SINE$SINE	B4$B1_Mur4	P42	intronic
chr5:73310778	ENSMUSG00000029152.13	1	39	17	0.435897	SINE$SINE$LTR	B4$B1_Mur4$MT2B	P42	intronic
chr5:73310781	ENSMUSG00000029152.13	1	42	4	0.0952381	SINE$SINE$LTR	B4$B1_Mur4$MT2B	P42	intronic
chr5:73312444	ENSMUSG00000107331.1	1	105	22	0.209524	SINE	B1_Mur4	P42	ncRNA
chr5:74039193	ENSMUSG00000086234.3	1	12	6	0.5	SINE	B2_Mm2	P42	ncRNA
chr5:88587356	ENSMUSG00000029291.11	1	99	4	0.040404	SINE	B3	P42	intronic
chr5:89829492	ENSMUSG00000043635.12	0	16	11	0.6875	Other	RMER1B	P42	intronic
chr5:89829502	ENSMUSG00000043635.12	0	15	4	0.266667	Other	RMER1B	P42	intronic
chr5:89830256	ENSMUSG00000043635.12	0	17	4	0.235294	Other	RMER1B	P42	intronic
chr5:89830267	ENSMUSG00000043635.12	0	15	9	0.6	Other	RMER1B	P42	intronic
chr5:90358285	ENSMUSG00000055204.15	0	24	5	0.208333	-	-	P42	intronic
chr5:90358343	ENSMUSG00000055204.15	0	30	4	0.133333	-	-	P42	intronic
chr5:90359108	ENSMUSG00000055204.15	0	10	3	0.3	-	-	P42	intronic
chr5:92025643	ENSMUSG00000029403.14	0	11	5	0.454545	SINE	B2_Mm1t	P42	intronic
chr5:92025652	ENSMUSG00000029403.14	0	12	3	0.25	SINE	B2_Mm1t	P42	intronic
chr5:92126904	intergenic	0	17	8	0.470588	-	-	P42	intergenic
chr5:92241380	ENSMUSG00000029410.11	0	134	4	0.0298507	SINE	B1_Mus2	P42	intronic
chr5:93179112	ENSMUSG00000107019.1	1	18	3	0.166667	SINE	B1_Mus1	P42	downstream
chr5:93179169	ENSMUSG00000107019.1	1	16	5	0.3125	SINE	B1_Mus1	P42	downstream
chr5:93181587	ENSMUSG00000063015.12	1	29	5	0.172414	SINE$SINE	B4$B1_Mus1	P42	downstream
[truncated: 20,009 more rows]

## Sheet: Table S3 Depths of A-to-I sites
Identifier of editing sites	Developmetal stage	Edited reads in replicate 1	Read coverage in replicate 1	Edited reads in replicate 2	Read coverage in replicate 2	Edited or not
chr1:9730910	E13	1	23	0	0	unedited
chr1:9730911	E13	1	23	0	0	unedited
chr1:10097399	E13	10	28	0	0	unedited
chr1:13625010	E13	1	4	0	0	unedited
chr1:13625741	E13	0	0	1	3	unedited
chr1:16549801	E13	3	6	0	0	unedited
chr1:23875257	E13	6	55	0	0	unedited
chr1:23875266	E13	1	52	0	0	unedited
chr1:24052688	E13	5	44	0	0	unedited
chr1:24052689	E13	9	44	0	0	unedited
chr1:25321513	E13	1	22	0	0	unedited
chr1:25773070	E13	13	103	0	0	unedited
chr1:25773084	E13	1	108	0	0	unedited
chr1:36334905	E13	0	0	1	2	unedited
chr1:36362333	E13	2	45	0	0	unedited
chr1:37984677	E13	2	18	1	5	edited
chr1:38078640	E13	1	22	0	0	unedited
chr1:44622759	E13	1	14	0	0	unedited
chr1:58588083	E13	1	1	0	0	unedited
chr1:63117003	E13	3	5	0	0	unedited
chr1:63117284	E13	1	12	0	0	unedited
chr1:63172475	E13	1	10	0	0	unedited
chr1:63172481	E13	2	11	0	0	unedited
chr1:66733254	E13	0	0	1	3	unedited
chr1:66733658	E13	2	20	0	0	unedited
chr1:82850624	E13	2	22	0	0	unedited
chr1:82887200	E13	5	17	0	0	unedited
chr1:82887598	E13	2	55	0	0	unedited
chr1:84775193	E13	1	25	0	0	unedited
chr1:84775562	E13	2	36	0	0	unedited
chr1:84775563	E13	2	36	0	0	unedited
chr1:86345173	E13	0	0	1	30	unedited
chr1:86345911	E13	2	17	0	0	unedited
chr1:86345916	E13	0	0	1	7	unedited
chr1:86347737	E13	1	32	0	0	unedited
chr1:86350051	E13	4	213	2	200	unedited
chr1:86350105	E13	3	147	1	110	unedited
chr1:86544912	E13	2	8	0	0	unedited
chr1:87247610	E13	1	11	2	8	edited
chr1:93371585	E13	1	23	0	0	unedited
chr1:93371640	E13	1	57	0	0	unedited
chr1:93371642	E13	1	56	0	0	unedited
chr1:93371645	E13	13	56	4	26	edited
chr1:93371671	E13	0	0	1	27	unedited
chr1:93450734	E13	2	10	0	0	unedited
chr1:105740002	E13	1	4	0	0	unedited
chr1:119542747	E13	2	12	0	0	unedited
chr1:128273904	E13	1	30	0	0	unedited
chr1:131175572	E13	2	46	0	0	unedited
chr1:132720142	E13	1	23	0	0	unedited
chr1:134577234	E13	1	39	0	0	unedited
chr1:134779538	E13	1	9	0	0	unedited
chr1:143755378	E13	16	74	3	39	edited
chr1:143755383	E13	1	72	0	0	unedited
chr1:156039573	E13	2	16	0	0	unedited
chr1:156427531	E13	0	0	1	43	unedited
chr1:156427612	E13	6	25	1	12	edited
chr1:156428031	E13	7	21	0	0	unedited
chr1:156600364	E13	16	47	0	0	unedited
chr1:161012364	E13	3	32	0	0	unedited
chr1:161015179	E13	1	59	0	0	unedited
chr1:165231216	E13	1	12	0	0	unedited
chr1:165234341	E13	2	31	0	0	unedited
chr1:165336559	E13	1	23	0	0	unedited
chr1:177207773	E13	2	36	0	0	unedited
chr1:177207782	E13	3	34	0	0	unedited
chr1:182879964	E13	1	2	0	0	unedited
chr1:182880057	E13	0	0	1	1	unedited
chr1:183409775	E13	2	18	2	3	edited
chr1:183409776	E13	0	0	1	2	unedited
chr1:183409863	E13	2	20	0	0	unedited
chr1:184904290	E13	2	52	0	0	unedited
chr1:191017129	E13	1	9	0	0	unedited
chr2:3434650	E13	1	4	0	0	unedited
chr2:12389334	E13	1	3	0	0	unedited
chr2:12936706	E13	2	7	0	0	unedited
chr2:14147987	E13	2	20	0	0	unedited
chr2:14148681	E13	2	6	1	1	unedited
chr2:14148682	E13	2	6	1	1	unedited
chr2:14148749	E13	1	9	0	0	unedited
chr2:14148757	E13	1	8	0	0	unedited
chr2:18129783	E13	1	30	0	0	unedited
chr2:18199102	E13	3	80	0	0	unedited
chr2:18214655	E13	1	16	1	9	unedited
chr2:21216684	E13	4	34	0	0	unedited
chr2:23074227	E13	1	14	0	0	unedited
chr2:25606247	E13	1	27	0	0	unedited
chr2:27263706	E13	1	28	0	0	unedited
chr2:29712995	E13	2	49	0	0	unedited
chr2:29712996	E13	1	49	0	0	unedited
chr2:29713025	E13	8	61	0	0	unedited
chr2:31030384	E13	3	28	1	14	edited
chr2:31030943	E13	2	10	0	0	unedited
chr2:31693479	E13	4	16	0	0	unedited
chr2:32434127	E13	1	7	0	0	unedited
chr2:34823396	E13	9	17	0	0	unedited
chr2:37393562	E13	10	35	0	0	unedited
chr2:37680795	E13	2	43	0	0	unedited
chr2:37701400	E13	2	86	0	0	unedited
chr2:37806075	E13	1	23	0	0	unedited
chr2:38874523	E13	3	17	0	0	unedited
chr2:38875806	E13	1	25	0	0	unedited
chr2:38875828	E13	1	26	0	0	unedited
chr2:38875861	E13	3	41	0	0	unedited
chr2:45035683	E13	2	52	0	0	unedited
chr2:58609214	E13	1	6	0	0	unedited
chr2:58609283	E13	1	8	0	0	unedited
chr2:59938049	E13	2	16	0	0	unedited
chr2:60015912	E13	3	18	0	0	unedited
chr2:60048987	E13	1	102	0	0	unedited
chr2:60094511	E13	1	34	0	0	unedited
chr2:60107504	E13	3	58	0	0	unedited
chr2:69738931	E13	8	13	0	0	unedited
chr2:69876807	E13	3	28	1	11	edited
chr2:69876840	E13	1	15	0	0	unedited
chr2:69876844	E13	1	14	0	0	unedited
chr2:69949810	E13	3	15	0	0	unedited
chr2:71236690	E13	1	32	0	0	unedited
chr2:72981850	E13	1	21	0	0	unedited
chr2:73870442	E13	1	15	0	0	unedited
chr2:74538838	E13	2	16	1	1	edited
chr2:80543797	E13	7	110	0	0	unedited
chr2:80543802	E13	10	113	0	0	unedited
chr2:80543809	E13	4	118	0	0	unedited
chr2:80576405	E13	9	14	0	0	unedited
chr2:90778777	E13	3	21	0	0	unedited
chr2:90778818	E13	2	35	0	0	unedited
chr2:91213287	E13	1	13	0	0	unedited
chr2:91234398	E13	0	0	1	2	unedited
chr2:91293744	E13	2	7	0	0	unedited
chr2:91365154	E13	6	24	0	0	unedited
chr2:91895606	E13	2	43	0	0	unedited
chr2:102333617	E13	4	54	0	0	unedited
chr2:102333618	E13	1	54	0	0	unedited
chr2:102333619	E13	2	54	0	0	unedited
chr2:102334088	E13	2	25	0	0	unedited
chr2:104469073	E13	2	29	0	0	unedited
chr2:104658288	E13	1	27	0	0	unedited
chr2:104668299	E13	0	0	3	14	unedited
chr2:104669953	E13	1	13	0	0	unedited
chr2:104681085	E13	0	0	1	13	unedited
chr2:104996928	E13	2	7	0	0	unedited
chr2:112385889	E13	3	27	0	0	unedited
chr2:112386015	E13	7	50	0	0	unedited
chr2:118869859	E13	1	24	0	0	unedited
chr2:118869918	E13	2	29	0	0	unedited
chr2:118869924	E13	2	29	0	0	unedited
chr2:118869941	E13	4	23	0	0	unedited
chr2:118869942	E13	4	23	0	0	unedited
chr2:120571194	E13	2	14	0	0	unedited
chr2:120733777	E13	0	0	1	12	unedited
chr2:120733821	E13	0	0	1	7	unedited
chr2:120736265	E13	1	11	0	0	unedited
chr2:120736282	E13	1	35	0	0	unedited
chr2:120736294	E13	1	36	1	35	unedited
chr2:120736308	E13	1	37	0	0	unedited
chr2:120736952	E13	6	26	0	0	unedited
chr2:120736975	E13	7	25	0	0	unedited
chr2:120737001	E13	7	30	0	0	unedited
chr2:121542094	E13	1	13	0	0	unedited
chr2:121734637	E13	2	24	1	3	edited
chr2:121981974	E13	2	76	0	0	unedited
chr2:126803777	E13	1	20	0	0	unedited
chr2:126803793	E13	2	18	0	0	unedited
chr2:127272497	E13	1	12	0	0	unedited
chr2:127289699	E13	6	14	0	0	unedited
chr2:128969592	E13	1	11	0	0	unedited
chr2:130562577	E13	1	8	0	0	unedited
chr2:130879644	E13	0	0	1	8	unedited
chr2:130899012	E13	2	12	0	0	unedited
chr2:130899134	E13	2	9	0	0	unedited
chr2:130900320	E13	2	5	0	0	unedited
chr2:132243441	E13	1	3	2	2	unedited
chr2:132243442	E13	1	3	2	2	unedited
chr2:132274061	E13	1	6	0	0	unedited
chr2:150332678	E13	2	52	2	13	edited
chr2:150334879	E13	1	41	0	0	unedited
chr2:150397778	E13	0	0	1	1	unedited
chr2:152273022	E13	1	13	0	0	unedited
chr2:152287126	E13	2	23	0	0	unedited
chr2:152688353	E13	2	34	0	0	unedited
chr2:153253741	E13	0	0	1	1	unedited
chr2:153617306	E13	2	6	0	0	unedited
chr2:154446735	E13	4	118	0	0	unedited
chr2:154798151	E13	2	20	0	0	unedited
chr2:154853111	E13	1	14	0	0	unedited
chr2:156226703	E13	2	26	0	0	unedited
chr2:156352079	E13	3	4	0	0	unedited
chr2:156352080	E13	2	4	0	0	unedited
chr2:157013791	E13	0	0	1	147	unedited
chr2:157371177	E13	2	16	0	0	unedited
chr2:157558140	E13	22	74	2	24	edited
chr2:157558149	E13	38	78	4	24	edited
chr2:157558645	E13	10	15	2	3	edited
chr2:158488610	E13	1	10	0	0	unedited
chr2:165031851	E13	2	44	0	0	unedited
chr2:165031861	E13	3	48	0	0	unedited
chr2:166882672	E13	1	7	0	0	unedited
chr2:166921655	E13	2	60	0	0	unedited
chr2:167496216	E13	0	0	1	1	unedited
chr2:167496217	E13	0	0	1	1	unedited
chr2:167504645	E13	2	6	0	0	unedited
chr2:168234910	E13	1	5	3	3	unedited
chr2:173674881	E13	4	24	0	0	unedited
chr2:174327901	E13	2	10	0	0	unedited
chr2:175123635	E13	1	6	0	0	unedited
chr2:175123636	E13	1	6	0	0	unedited
chr2:175285690	E13	9	9	2	2	edited
chr2:175790472	E13	11	11	0	0	unedited
chr2:176728695	E13	0	0	1	2	unedited
chr2:177186071	E13	2	19	0	0	unedited
chr2:177186083	E13	1	16	0	0	unedited
chr2:177938627	E13	1	6	0	0	unedited
chr2:178296807	E13	1	4	0	0	unedited
chr2:181284161	E13	4	23	3	5	edited
chr2:181530863	E13	2	67	0	0	unedited
chr2:181868697	E13	0	0	1	49	unedited
chr2:181873128	E13	3	4	0	0	unedited
chr2:181876159	E13	15	28	2	3	edited
chr2:181876225	E13	1	6	0	0	unedited
chr3:16195872	E13	1	46	0	0	unedited
chr3:32419295	E13	4	51	0	0	unedited
chr3:35807522	E13	2	14	0	0	unedited
chr3:36092451	E13	1	6	7	13	edited
chr3:51235561	E13	3	11	0	0	unedited
chr3:51287581	E13	2	45	0	0	unedited
chr3:51979440	E13	8	54	0	0	unedited
chr3:51979442	E13	19	54	0	0	unedited
chr3:57645937	E13	1	8	0	0	unedited
chr3:58451451	E13	6	29	0	0	unedited
chr3:58632443	E13	1	2	0	0	unedited
chr3:58644426	E13	1	8	0	0	unedited
chr3:64187642	E13	2	2	0	0	unedited
chr3:68994123	E13	1	16	0	0	unedited
chr3:69120822	E13	5	17	2	2	edited
chr3:80706912	E13	2	2	0	0	unedited
chr3:87875784	E13	2	29	0	0	unedited
chr3:87921451	E13	1	33	1	6	unedited
chr3:87921682	E13	1	8	1	3	unedited
chr3:87921687	E13	1	8	0	0	unedited
chr3:88352181	E13	4	27	0	0	unedited
chr3:88352191	E13	13	29	0	0	unedited
chr3:88703307	E13	3	23	0	0	unedited
chr3:88818102	E13	3	45	0	0	unedited
chr3:88818103	E13	3	45	0	0	unedited
chr3:88818111	E13	0	0	1	13	unedited
chr3:89025240	E13	11	39	0	0	unedited
chr3:89025301	E13	5	49	0	0	unedited
chr3:89744048	E13	1	16	0	0	unedited
chr3:90060617	E13	1	21	1	2	unedited
chr3:90060713	E13	2	58	0	0	unedited
chr3:95116225	E13	2	9	2	3	edited
chr3:95183561	E13	3	19	0	0	unedited
chr3:95183582	E13	0	0	1	22	unedited
chr3:95463237	E13	3	56	0	0	unedited
chr3:95463253	E13	2	57	0	0	unedited
chr3:95463518	E13	2	34	0	0	unedited
chr3:95886980	E13	4	10	0	0	unedited
chr3:96044710	E13	6	19	0	0	unedited
chr3:96044778	E13	4	25	2	12	edited
chr3:96044846	E13	3	7	0	0	unedited
chr3:96583346	E13	1	7	0	0	unedited
chr3:96632460	E13	2	21	3	26	edited
chr3:103066090	E13	13	632	0	239	unedited
chr3:103334201	E13	4	65	0	0	unedited
chr3:103334234	E13	7	54	1	3	edited
chr3:103334236	E13	12	52	1	3	edited
chr3:103334242	E13	4	47	0	0	unedited
chr3:103334244	E13	2	47	1	3	edited
chr3:104503853	E13	2	52	0	0	unedited
chr3:104927369	E13	4	9	1	3	edited
chr3:104928035	E13	1	15	0	0	unedited
chr3:113603260	E13	1	17	0	0	unedited
chr3:113603281	E13	3	21	0	0	unedited
chr3:116578661	E13	2	12	0	0	unedited
chr3:116580457	E13	2	6	0	0	unedited
chr3:116676859	E13	1	6	0	0	unedited
chr3:116676877	E13	4	5	1	1	unedited
chr3:116681920	E13	2	9	0	0	unedited
chr3:116744084	E13	2	57	0	0	unedited
chr3:116744096	E13	3	42	0	0	unedited
chr3:116744097	E13	2	37	0	0	unedited
chr3:116744163	E13	1	17	1	13	unedited
chr3:116744693	E13	0	0	2	14	unedited
chr3:116744704	E13	1	27	0	0	unedited
chr3:129541028	E13	3	137	0	0	unedited
chr3:129541045	E13	1	134	0	0	unedited
chr3:129541074	E13	2	109	0	0	unedited
chr3:129635031	E13	0	0	1	3	unedited
chr3:145123979	E13	1	22	0	0	unedited
chr3:156709884	E13	1	12	0	0	unedited
chr3:158034872	E13	2	24	0	0	unedited
chr4:11236954	E13	2	22	0	0	unedited
chr4:21834757	E13	2	54	0	0	unedited
chr4:32022582	E13	1	52	0	0	unedited
chr4:32022742	E13	0	0	1	63	unedited
chr4:33019420	E13	0	0	1	42	unedited
chr4:33020417	E13	1	16	1	8	unedited
chr4:34620541	E13	1	21	0	0	unedited
chr4:34620558	E13	4	18	0	0	unedited
chr4:34620588	E13	1	15	0	0	unedited
chr4:34622959	E13	1	3	0	0	unedited
chr4:34631774	E13	4	36	0	0	unedited
chr4:43905503	E13	2	74	0	0	unedited
chr4:44007177	E13	3	5	0	0	unedited
chr4:44007228	E13	1	7	0	0	unedited
chr4:44024429	E13	3	16	0	0	unedited
chr4:44024430	E13	1	16	0	0	unedited
chr4:45377142	E13	0	0	1	10	unedited
chr4:45405032	E13	6	60	0	0	unedited
chr4:45405038	E13	4	63	0	0	unedited
chr4:45405070	E13	5	72	0	0	unedited
chr4:45405123	E13	2	38	0	0	unedited
chr4:55064421	E13	2	31	0	0	unedited
chr4:56818392	E13	1	18	0	0	unedited
chr4:56818470	E13	1	11	0	0	unedited
chr4:58945259	E13	2	4	2	7	edited
chr4:58945269	E13	0	0	2	6	unedited
chr4:86841687	E13	1	30	0	0	unedited
chr4:102791247	E13	4	19	0	0	unedited
chr4:102912028	E13	1	8	1	1	unedited
chr4:102912029	E13	0	0	1	1	unedited
chr4:103132137	E13	1	23	0	0	unedited
chr4:103132216	E13	1	53	0	0	unedited
chr4:103144912	E13	4	30	0	0	unedited
chr4:108230620	E13	1	34	0	0	unedited
chr4:108636439	E13	0	0	2	6	unedited
chr4:109078547	E13	2	64	0	0	unedited
chr4:109078577	E13	1	32	0	0	unedited
chr4:109127754	E13	2	49	0	0	unedited
chr4:109127766	E13	2	49	0	0	unedited
chr4:116243309	E13	3	83	0	0	unedited
chr4:116247881	E13	2	23	0	0	unedited
chr4:116335662	E13	2	38	0	0	unedited
chr4:116384531	E13	1	18	0	0	unedited
chr4:116384539	E13	2	22	0	0	unedited
chr4:116384644	E13	1	15	0	0	unedited
chr4:116384652	E13	4	15	0	0	unedited
chr4:116390051	E13	3	64	0	0	unedited
chr4:117669297	E13	2	28	0	0	unedited
chr4:117837942	E13	1	1	0	0	unedited
chr4:118626143	E13	2	13	0	0	unedited
chr4:118626808	E13	4	21	1	12	edited
chr4:119224213	E13	0	0	1	14	unedited
chr4:119306005	E13	2	6	0	0	unedited
chr4:119306034	E13	1	3	0	0	unedited
chr4:120458715	E13	2	28	0	0	unedited
chr4:123045861	E13	2	29	0	0	unedited
chr4:124943300	E13	1	15	0	0	unedited
chr4:124944301	E13	4	28	5	26	edited
chr4:124944373	E13	0	0	1	19	unedited
chr4:124944376	E13	2	26	1	19	edited
chr4:124944382	E13	1	23	0	0	unedited
chr4:125082150	E13	1	10	0	0	unedited
chr4:125104406	E13	5	54	0	0	unedited
chr4:126091319	E13	2	8	0	0	unedited
chr4:126914572	E13	1	31	0	0	unedited
chr4:129156869	E13	1	24	0	0	unedited
chr4:129180547	E13	3	17	0	0	unedited
chr4:129345309	E13	4	20	0	0	unedited
chr4:129345338	E13	6	35	2	2	edited
chr4:129835258	E13	2	34	0	0	unedited
chr4:131876069	E13	1	72	0	0	unedited
chr4:133662209	E13	0	0	1	2	unedited
chr4:133973456	E13	2	25	0	0	unedited
chr4:134147849	E13	6	22	1	5	edited
chr4:134814976	E13	1	26	0	0	unedited
chr4:134815019	E13	5	36	0	0	unedited
chr4:135977887	E13	1	8	0	0	unedited
chr4:136650217	E13	11	50	2	48	edited
chr4:138260030	E13	0	0	2	6	unedited
chr4:139113041	E13	0	0	1	2	unedited
chr4:139113194	E13	1	32	0	0	unedited
chr4:139113288	E13	1	30	0	0	unedited
chr4:139612164	E13	0	0	2	2	unedited
chr4:140951582	E13	1	1	0	0	unedited
chr4:141023017	E13	3	25	0	0	unedited
chr4:141023019	E13	2	21	0	0	unedited
chr4:141024934	E13	1	13	0	0	unedited
chr4:141186034	E13	2	22	0	0	unedited
chr4:141191903	E13	2	10	0	0	unedited
chr4:141191917	E13	2	9	0	0	unedited
chr4:141480468	E13	2	13	0	0	unedited
chr4:141662348	E13	3	5	0	0	unedited
chr4:141696669	E13	7	18	0	0	unedited
chr4:141696670	E13	10	18	0	0	unedited
chr4:141696676	E13	6	18	0	0	unedited
chr4:148529350	E13	4	14	0	0	unedited
chr4:149199772	E13	1	9	0	0	unedited
chr4:149201654	E13	1	6	0	0	unedited
chr4:149240680	E13	1	40	0	0	unedited
chr4:149248263	E13	1	13	0	0	unedited
chr4:155499991	E13	2	54	0	0	unedited
chr4:155499994	E13	2	53	0	0	unedited
chr4:155500005	E13	2	54	0	0	unedited
chr4:155504109	E13	1	22	0	0	unedited
chr4:155507556	E13	3	17	0	0	unedited
chr4:155531274	E13	3	74	0	0	unedited
chr4:155546446	E13	1	12	0	0	unedited
chr4:155621026	E13	2	21	0	0	unedited
chr4:155621897	E13	0	0	1	34	unedited
chr4:155621903	E13	4	54	1	27	edited
chr4:155621916	E13	0	0	1	15	unedited
chr4:155725446	E13	1	45	0	0	unedited
chr4:155725456	E13	1	43	0	0	unedited
chr4:155725525	E13	2	40	0	0	unedited
chr4:156010666	E13	4	23	0	0	unedited
chr5:3572120	E13	1	22	0	0	unedited
chr5:3572132	E13	1	22	0	0	unedited
chr5:3630448	E13	1	22	0	0	unedited
chr5:3630495	E13	4	29	4	16	edited
chr5:3630498	E13	12	31	11	16	edited
chr5:3994873	E13	5	35	0	0	unedited
chr5:3994880	E13	3	48	0	0	unedited
chr5:5507044	E13	1	98	0	0	unedited
chr5:7105208	E13	2	5	0	0	unedited
chr5:7195354	E13	1	3	0	0	unedited
chr5:7237113	E13	1	3	0	0	unedited
chr5:7237116	E13	1	3	0	0	unedited
chr5:7275598	E13	1	7	0	0	unedited
chr5:19722963	E13	2	15	0	0	unedited
chr5:20906843	E13	1	13	0	0	unedited
chr5:23790690	E13	1	18	0	0	unedited
chr5:24116269	E13	2	73	0	0	unedited
chr5:24161110	E13	2	5	0	0	unedited
chr5:24161749	E13	1	6	0	0	unedited
chr5:25658176	E13	5	14	0	0	unedited
chr5:25679289	E13	1	145	0	0	unedited
chr5:29453131	E13	6	23	4	9	edited
chr5:31173480	E13	1	53	0	0	unedited
chr5:33415393	E13	2	38	0	0	unedited
chr5:33604939	E13	3	11	0	0	unedited
chr5:33830919	E13	4	44	0	0	unedited
chr5:34477808	E13	5	48	0	0	unedited
chr5:34477814	E13	4	48	0	0	unedited
chr5:44090901	E13	3	8	0	0	unedited
chr5:44090909	E13	2	7	0	0	unedited
chr5:52198550	E13	2	7	0	0	unedited
chr5:52199081	E13	1	6	0	0	unedited
chr5:52851763	E13	5	37	0	0	unedited
chr5:52851777	E13	2	35	0	0	unedited
chr5:53868766	E13	2	12	0	0	unedited
chr5:53868788	E13	5	15	0	0	unedited
chr5:57957803	E13	2	40	0	0	unedited
chr5:57957815	E13	3	39	0	0	unedited
chr5:65463727	E13	1	1	0	0	unedited
chr5:65549899	E13	4	118	0	0	unedited
chr5:65552539	E13	5	45	0	0	unedited
chr5:73310773	E13	1	4	0	0	unedited
chr5:90358285	E13	2	71	0	0	unedited
chr5:92126904	E13	2	14	0	0	unedited
chr5:100521846	E13	1	12	0	0	unedited
chr5:101998122	E13	5	38	0	0	unedited
chr5:108071370	E13	3	48	1	10	edited
chr5:108071378	E13	2	46	0	0	unedited
chr5:110131076	E13	2	6	0	0	unedited
chr5:110702738	E13	1	34	0	0	unedited
chr5:113087811	E13	2	11	0	0	unedited
chr5:113087827	E13	3	11	0	0	unedited
chr5:113087834	E13	1	8	0	0	unedited
chr5:114053899	E13	3	14	0	0	unedited
chr5:114756040	E13	2	28	0	0	unedited
chr5:115314449	E13	1	1	0	0	unedited
chr5:115314450	E13	1	1	0	0	unedited
chr5:121524253	E13	0	0	1	5	unedited
chr5:121803532	E13	1	7	0	0	unedited
chr5:121805535	E13	3	24	0	0	unedited
chr5:121805541	E13	2	24	0	0	unedited
chr5:123248666	E13	1	45	2	32	edited
chr5:123704980	E13	7	11	0	0	unedited
chr5:123742066	E13	1	5	0	0	unedited
chr5:124282937	E13	3	7	0	0	unedited
chr5:125456605	E13	1	26	0	0	unedited
chr5:125457477	E13	0	0	1	47	unedited
chr5:129718757	E13	1	3	1	5	unedited
chr5:129720759	E13	7	15	5	9	edited
chr5:129780386	E13	1	12	0	0	unedited
chr5:129780427	E13	1	6	0	0	unedited
chr5:129972865	E13	10	64	1	6	edited
chr5:129984998	E13	0	0	2	87	unedited
chr5:129985466	E13	0	0	1	15	unedited
chr5:129986950	E13	2	17	0	0	unedited
chr5:134207968	E13	3	7	0	0	unedited
chr5:135226067	E13	1	15	0	0	unedited
chr5:138649823	E13	1	11	0	0	unedited
chr5:142669235	E13	3	74	4	88	edited
chr5:142669236	E13	3	80	0	0	unedited
chr5:142669275	E13	1	105	0	0	unedited
chr5:142669292	E13	9	129	0	0	unedited
chr5:142870076	E13	7	27	1	31	edited
chr5:143021696	E13	1	5	0	0	unedited
chr5:143397070	E13	1	1	0	0	unedited
chr5:145146333	E13	2	20	0	0	unedited
chr5:145239179	E13	4	22	1	7	edited
chr5:146280210	E13	4	32	0	0	unedited
chr5:146400855	E13	1	12	0	0	unedited
chr5:146400878	E13	1	11	0	0	unedited
chr5:146401236	E13	0	0	1	1	unedited
chr5:146401241	E13	7	27	1	1	edited
chr5:146401651	E13	2	23	0	0	unedited
chr6:4636430	E13	1	50	0	0	unedited
chr6:4943942	E13	2	30	0	0	unedited
chr6:8237682	E13	2	8	0	0	unedited
chr6:8237705	E13	1	19	0	0	unedited
chr6:8240192	E13	0	0	1	4	unedited
chr6:8240226	E13	0	0	1	5	unedited
chr6:30078796	E13	1	16	0	0	unedited
chr6:31515665	E13	4	32	0	0	unedited
chr6:31515667	E13	2	32	1	7	edited
chr6:35512678	E13	1	11	0	0	unedited
chr6:37970181	E13	0	0	3	9	unedited
chr6:38288902	E13	2	175	0	0	unedited
chr6:39335154	E13	1	50	0	0	unedited
chr6:39676686	E13	2	69	0	0	unedited
chr6:47858009	E13	2	24	0	0	unedited
chr6:47869459	E13	2	17	0	0	unedited
chr6:47869481	E13	1	16	0	0	unedited
chr6:47871360	E13	5	73	0	0	unedited
chr6:47871415	E13	4	71	0	0	unedited
chr6:47871439	E13	1	63	0	0	unedited
chr6:47871725	E13	3	11	0	0	unedited
chr6:47871926	E13	0	0	1	7	unedited
chr6:47872008	E13	1	31	0	0	unedited
chr6:47872292	E13	0	0	2	18	unedited
chr6:47872312	E13	0	0	2	23	unedited
chr6:48080301	E13	3	34	0	0	unedited
chr6:48080306	E13	1	32	0	0	unedited
chr6:48398301	E13	1	11	0	0	unedited
chr6:48525201	E13	0	0	1	1	unedited
chr6:48525205	E13	0	0	1	1	unedited
chr6:48603409	E13	1	3	0	0	unedited
chr6:49254628	E13	2	30	1	8	edited
chr6:49254769	E13	1	45	0	0	unedited
chr6:49258830	E13	1	63	0	0	unedited
chr6:49259125	E13	7	102	1	10	edited
chr6:49259846	E13	2	33	0	0	unedited
chr6:49260965	E13	0	227	0	0	unedited
chr6:49260979	E13	2	224	0	0	unedited
chr6:49261022	E13	2	171	0	0	unedited
chr6:49379724	E13	1	15	0	0	unedited
chr6:51568366	E13	2	15	0	0	unedited
chr6:51577313	E13	0	0	1	1	unedited
chr6:52764459	E13	1	3	0	0	unedited
chr6:52764501	E13	1	3	0	0	unedited
chr6:57748409	E13	1	8	0	0	unedited
chr6:57809931	E13	1	32	0	0	unedited
chr6:57809955	E13	1	36	0	0	unedited
chr6:57809995	E13	2	48	0	0	unedited
chr6:57810014	E13	23	52	1	1	edited
chr6:57810738	E13	2	8	0	0	unedited
chr6:65707439	E13	1	1	0	0	unedited
chr6:65707458	E13	1	1	0	0	unedited
chr6:65710604	E13	1	8	0	0	unedited
chr6:65710605	E13	1	8	0	0	unedited
chr6:66540081	E13	0	0	1	5	unedited
chr6:66540126	E13	7	44	1	18	edited
chr6:66540128	E13	1	46	1	17	unedited
chr6:66540144	E13	1	47	0	0	unedited
chr6:66540190	E13	2	84	0	0	unedited
chr6:66540191	E13	2	84	0	0	unedited
chr6:66540212	E13	6	78	0	0	unedited
chr6:66540213	E13	3	77	1	33	edited
chr6:66540214	E13	9	74	3	32	edited
chr6:66540215	E13	3	74	3	32	edited
chr6:66540651	E13	3	45	1	13	edited
chr6:66540722	E13	1	147	0	0	unedited
chr6:66540725	E13	1	148	0	0	unedited
chr6:66540744	E13	1	146	1	32	unedited
chr6:66540753	E13	3	150	2	37	edited
chr6:66540754	E13	2	156	1	40	unedited
chr6:66540755	E13	5	157	2	40	edited
chr6:66540791	E13	0	263	2	69	unedited
chr6:66540795	E13	3	259	0	0	unedited
chr6:67050828	E13	4	6	0	0	unedited
chr6:67050871	E13	10	10	0	0	unedited
chr6:67050884	E13	1	11	0	0	unedited
chr6:67050897	E13	2	8	0	0	unedited
chr6:67050899	E13	2	8	0	0	unedited
chr6:67050900	E13	3	8	0	0	unedited
chr6:67059363	E13	2	2	0	0	unedited
chr6:83920889	E13	4	141	0	0	unedited
chr6:85618497	E13	13	48	0	0	unedited
chr6:85632694	E13	8	24	1	1	edited
chr6:85632695	E13	9	25	0	0	unedited
chr6:85632700	E13	2	26	0	0	unedited
chr6:85954818	E13	0	0	1	3	unedited
chr6:85958374	E13	3	26	0	0	unedited
chr6:85958389	E13	1	30	0	0	unedited
chr6:85958400	E13	3	33	0	0	unedited
chr6:86406948	E13	2	61	0	0	unedited
chr6:86406971	E13	2	63	0	0	unedited
chr6:86406988	E13	1	63	2	4	edited
chr6:86416063	E13	1	87	0	0	unedited
chr6:87807586	E13	1	2	0	0	unedited
chr6:87807593	E13	1	2	0	0	unedited
chr6:88863762	E13	5	32	2	3	edited
chr6:112619612	E13	0	0	1	22	unedited
chr6:113074097	E13	1	43	0	0	unedited
chr6:114291934	E13	2	4	0	0	unedited
chr6:115846247	E13	1	25	0	0	unedited
chr6:115847297	E13	1	55	0	0	unedited
chr6:122474930	E13	3	67	2	4	edited
chr6:124740289	E13	1	26	0	0	unedited
chr6:124740293	E13	4	27	0	0	unedited
chr6:125117743	E13	0	0	2	46	unedited
chr6:125197404	E13	1	8	0	0	unedited
chr6:125197412	E13	1	10	0	0	unedited
chr6:128404478	E13	0	0	2	5	unedited
chr6:128404495	E13	4	22	3	6	edited
chr6:136538333	E13	1	38	0	0	unedited
chr6:136538347	E13	1	39	0	0	unedited
chr6:140539056	E13	1	34	0	0	unedited
chr6:140539057	E13	3	36	0	0	unedited
chr6:140539119	E13	2	63	0	0	unedited
chr6:146623969	E13	2	19	0	0	unedited
chr6:146624035	E13	2	15	0	0	unedited
chr6:148884779	E13	1	11	0	0	unedited
chr6:148884792	E13	1	16	0	0	unedited
chr6:148884796	E13	3	17	0	0	unedited
chr6:148884801	E13	5	17	0	0	unedited
chr6:148885474	E13	1	5	0	0	unedited
chr6:148888445	E13	1	7	1	2	unedited
chr6:149150901	E13	1	5	0	0	unedited
chr7:3698860	E13	1	7	0	0	unedited
chr7:5025978	E13	2	21	0	0	unedited
chr7:5026577	E13	5	20	2	6	edited
chr7:6176456	E13	1	9	0	0	unedited
chr7:6176464	E13	1	3	0	0	unedited
chr7:6177348	E13	2	91	0	0	unedited
chr7:6966452	E13	1	8	0	0	unedited
chr7:7184914	E13	0	0	1	1	unedited
chr7:7184922	E13	3	8	0	0	unedited
chr7:15877847	E13	1	8	0	0	unedited
chr7:15877849	E13	1	8	0	0	unedited
chr7:24548528	E13	2	38	0	0	unedited
chr7:25075411	E13	6	8	0	0	unedited
chr7:27821531	E13	0	0	2	9	unedited
chr7:28195758	E13	0	0	2	15	unedited
chr7:28196357	E13	1	32	0	0	unedited
chr7:28196381	E13	6	34	1	12	edited
chr7:28196404	E13	1	31	0	0	unedited
chr7:28281699	E13	0	0	1	13	unedited
chr7:30747841	E13	1	9	0	0	unedited
chr7:34151655	E13	1	19	0	0	unedited
chr7:38003730	E13	2	27	0	0	unedited
chr7:43569727	E13	2	26	0	0	unedited
chr7:57473326	E13	3	8	0	0	unedited
chr7:68037315	E13	6	72	0	0	unedited
chr7:79924479	E13	3	5	2	3	unedited
chr7:80241948	E13	4	16	4	12	edited
chr7:80241949	E13	1	17	1	12	unedited
chr7:80241960	E13	0	0	2	13	unedited
chr7:80665373	E13	2	14	0	0	unedited
chr7:80984681	E13	2	15	0	0	unedited
chr7:80992141	E13	1	4	0	0	unedited
chr7:80992189	E13	4	7	0	0	unedited
chr7:81525494	E13	2	59	0	0	unedited
chr7:81525535	E13	0	0	1	8	unedited
chr7:81525550	E13	1	48	0	0	unedited
chr7:81525558	E13	0	0	1	6	unedited
chr7:97715713	E13	2	25	0	0	unedited
chr7:100459246	E13	1	18	0	0	unedited
chr7:100459257	E13	2	17	1	4	edited
chr7:100459260	E13	1	17	1	4	unedited
chr7:101922429	E13	2	5	0	0	unedited
chr7:101924105	E13	1	4	0	0	unedited
chr7:102169981	E13	19	72	1	3	edited
chr7:102170040	E13	2	42	0	0	unedited
chr7:102170057	E13	6	36	1	2	edited
chr7:113531266	E13	4	42	0	0	unedited
chr7:122035939	E13	1	8	0	0	unedited
chr7:122037007	E13	1	4	0	0	unedited
chr7:123128163	E13	1	40	0	0	unedited
chr7:123129168	E13	15	37	0	0	unedited
chr7:126555224	E13	1	35	0	0	unedited
chr7:126555261	E13	5	38	0	0	unedited
chr7:126933905	E13	2	5	0	0	unedited
chr7:126971183	E13	1	2	0	0	unedited
chr7:127018538	E13	1	17	0	0	unedited
chr7:127450588	E13	1	33	0	0	unedited
chr7:127455428	E13	2	28	0	0	unedited
chr7:127459123	E13	6	44	2	19	edited
chr7:127465967	E13	2	24	2	7	edited
chr7:127466000	E13	1	16	0	0	unedited
chr7:127520429	E13	9	12	0	0	unedited
chr7:127520491	E13	4	24	0	0	unedited
chr7:127526721	E13	3	42	0	0	unedited
chr7:127526736	E13	7	74	2	7	edited
chr7:127579006	E13	2	28	0	0	unedited
chr7:127658135	E13	2	12	0	0	unedited
chr7:130489400	E13	6	48	1	3	edited
chr7:131396300	E13	1	28	0	0	unedited
chr7:132839325	E13	1	3	2	2	unedited
chr7:132847002	E13	2	26	0	0	unedited
chr7:132847070	E13	1	36	0	0	unedited
chr7:140811110	E13	1	2	0	0	unedited
chr7:141309739	E13	1	29	0	0	unedited
chr7:141632474	E13	0	0	1	56	unedited
chr7:142029753	E13	4	41	0	0	unedited
chr7:142054888	E13	2	18	1	1	edited
chr7:142056031	E13	1	28	0	0	unedited
chr8:3540654	E13	1	5	0	0	unedited
chr8:4088349	E13	65	65	44	44	edited
chr8:4292066	E13	0	0	1	6	unedited
chr8:4292186	E13	7	60	1	8	edited
chr8:4292228	E13	14	36	3	7	edited
chr8:4292231	E13	2	37	0	0	unedited
chr8:4292240	E13	1	40	0	0	unedited
chr8:4293941	E13	1	12	0	0	unedited
chr8:4293950	E13	0	0	1	2	unedited
chr8:11811889	E13	2	16	0	0	unedited
chr8:13184085	E13	1	3	0	0	unedited
chr8:13299505	E13	5	11	1	4	edited
chr8:19682444	E13	2	30	3	15	edited
chr8:19694078	E13	31	40	3	5	edited
chr8:19706614	E13	1	10	0	0	unedited
chr8:20141754	E13	0	0	1	20	unedited
chr8:20145616	E13	3	9	0	0	unedited
chr8:20148228	E13	2	16	0	0	unedited
chr8:20266923	E13	3	23	2	4	edited
chr8:20283316	E13	3	17	1	8	edited
chr8:20567594	E13	2	13	0	0	unedited
chr8:20590694	E13	4	7	0	0	unedited
chr8:22143407	E13	2	36	0	0	unedited
chr8:25816115	E13	0	0	1	23	unedited
chr8:25816158	E13	0	0	2	31	unedited
chr8:25816159	E13	0	0	6	31	unedited
chr8:25816272	E13	1	30	0	0	unedited
chr8:25816273	E13	2	30	0	0	unedited
chr8:25816276	E13	0	0	2	23	unedited
chr8:26132424	E13	2	16	0	0	unedited
chr8:33779696	E13	1	15	0	0	unedited
chr8:40917777	E13	0	0	1	3	unedited
chr8:40917799	E13	1	31	0	0	unedited
chr8:40917812	E13	0	0	1	11	unedited
chr8:40917833	E13	4	46	0	0	unedited
chr8:40920556	E13	1	6	1	11	unedited
chr8:66058007	E13	1	2	0	0	unedited
chr8:69305414	E13	6	27	0	0	unedited
chr8:69305415	E13	5	28	0	0	unedited
chr8:69305420	E13	2	29	1	13	edited
chr8:69313922	E13	0	0	2	13	unedited
chr8:69562595	E13	5	11	0	0	unedited
chr8:69747410	E13	0	0	1	3	unedited
chr8:69748530	E13	3	12	0	0	unedited
chr8:69748531	E13	3	10	0	0	unedited
chr8:69752089	E13	4	5	0	0	unedited
chr8:69757025	E13	2	33	0	0	unedited
chr8:69758541	E13	4	17	0	0	unedited
chr8:70044796	E13	2	14	0	0	unedited
chr8:70179727	E13	1	2	0	0	unedited
chr8:71400524	E13	1	33	0	0	unedited
chr8:71400576	E13	0	0	1	4	unedited
chr8:72182097	E13	1	29	0	0	unedited
chr8:72223582	E13	2	45	4	26	edited
chr8:72376760	E13	3	26	0	0	unedited
chr8:72480343	E13	2	7	1	8	edited
chr8:72480355	E13	1	7	0	0	unedited
chr8:72553839	E13	1	19	0	0	unedited
chr8:83680627	E13	1	6	0	0	unedited
chr8:84269157	E13	0	0	1	8	unedited
chr8:86732114	E13	4	69	0	0	unedited
chr8:86732115	E13	4	69	0	0	unedited
chr8:91459255	E13	1	5	0	0	unedited
chr8:91459339	E13	1	6	0	0	unedited
chr8:94017312	E13	2	7	0	0	unedited
chr8:94017315	E13	4	7	2	6	edited
chr8:94017320	E13	0	0	1	7	unedited
chr8:94018368	E13	2	197	0	0	unedited
chr8:94605301	E13	4	60	0	0	unedited
chr8:94665555	E13	0	0	1	3	unedited
chr8:104424300	E13	1	12	0	0	unedited
chr8:104424311	E13	3	8	0	0	unedited
chr8:104424313	E13	1	8	0	0	unedited
chr8:104424314	E13	4	8	0	0	unedited
chr8:104425106	E13	1	2	0	0	unedited
chr8:105562222	E13	2	16	0	0	unedited
chr8:105562223	E13	2	15	0	0	unedited
chr8:105634798	E13	2	18	0	0	unedited
chr8:106187829	E13	1	10	0	0	unedited
chr8:106422562	E13	1	14	0	0	unedited
chr8:106964597	E13	1	6	0	0	unedited
chr8:107335106	E13	8	34	0	0	unedited
chr8:110974412	E13	1	40	0	0	unedited
chr8:111005126	E13	1	37	0	0	unedited
chr8:111119211	E13	1	8	0	0	unedited
chr8:111131522	E13	1	21	0	0	unedited
chr8:111131526	E13	2	23	0	0	unedited
chr8:111663778	E13	1	1	0	0	unedited
chr8:111665253	E13	1	30	0	0	unedited
chr8:111778150	E13	1	14	0	0	unedited
chr8:121962319	E13	1	59	0	0	unedited
chr8:124894122	E13	0	0	1	7	unedited
chr8:124894190	E13	0	0	1	3	unedited
chr8:129286867	E13	1	11	0	0	unedited
chr9:14297916	E13	1	9	0	0	unedited
chr9:20602547	E13	1	5	0	0	unedited
chr9:21682781	E13	8	64	5	18	edited
chr9:21683062	E13	1	31	0	0	unedited
chr9:21683083	E13	1	27	1	9	unedited
chr9:25260440	E13	1	76	0	0	unedited
chr9:25260441	E13	6	74	0	0	unedited
chr9:25260452	E13	5	65	0	0	unedited
chr9:25270528	E13	1	8	0	0	unedited
chr9:29375818	E13	2	8	0	0	unedited
chr9:35218595	E13	0	0	2	4	unedited
chr9:35246885	E13	4	13	0	0	unedited
chr9:36791852	E13	1	5	0	0	unedited
chr9:44294829	E13	2	75	0	0	unedited
chr9:44754964	E13	2	31	0	0	unedited
chr9:45967507	E13	1	147	0	0	unedited
chr9:47636711	E13	9	123	0	0	unedited
chr9:47636712	E13	5	122	0	0	unedited
chr9:47636726	E13	1	116	0	0	unedited
chr9:54398931	E13	2	7	0	0	unedited
chr9:54947212	E13	1	6	0	0	unedited
chr9:56491078	E13	0	0	2	11	unedited
chr9:56491094	E13	1	8	0	0	unedited
chr9:56491118	E13	1	14	0	0	unedited
chr9:56491748	E13	9	21	3	8	edited
chr9:56491763	E13	1	20	1	8	unedited
chr9:56491764	E13	3	20	2	8	edited
chr9:56491769	E13	1	21	1	8	unedited
chr9:57585966	E13	2	17	0	0	unedited
chr9:58663833	E13	2	4	0	0	unedited
chr9:58663854	E13	2	5	0	0	unedited
chr9:59398351	E13	2	31	0	0	unedited
chr9:64987584	E13	0	0	2	18	unedited
chr9:65312762	E13	4	66	0	0	unedited
chr9:65314012	E13	1	13	0	0	unedited
chr9:65841038	E13	1	1	0	0	unedited
chr9:66013861	E13	1	29	0	0	unedited
chr9:66362228	E13	6	22	0	0	unedited
chr9:66362255	E13	6	43	0	0	unedited
chr9:66373543	E13	5	23	0	0	unedited
chr9:66373597	E13	2	21	0	0	unedited
chr9:66582809	E13	3	66	0	0	unedited
chr9:66582812	E13	2	64	0	0	unedited
chr9:68799615	E13	1	8	0	0	unedited
chr9:70551195	E13	5	45	1	1	edited
chr9:72055088	E13	12	53	0	0	unedited
chr9:72475113	E13	23	34	2	3	edited
chr9:72475135	E13	1	37	0	0	unedited
chr9:72665636	E13	4	437	0	0	unedited
chr9:72665661	E13	23	377	2	61	edited
chr9:72670266	E13	18	102	1	7	edited
chr9:72670273	E13	36	95	3	7	edited
chr9:72675988	E13	3	52	2	7	edited
chr9:72727334	E13	2	158	0	0	unedited
chr9:72727349	E13	2	214	0	0	unedited
chr9:77437894	E13	3	15	0	0	unedited
chr9:77460325	E13	1	11	0	0	unedited
chr9:78150088	E13	0	0	1	1	unedited
chr9:83432533	E13	3	33	0	0	unedited
chr9:83432558	E13	4	42	0	0	unedited
chr9:86551392	E13	4	12	3	10	edited
chr9:86551411	E13	1	14	0	0	unedited
chr9:86552323	E13	0	0	2	5	unedited
chr9:88850668	E13	6	12	2	2	edited
chr9:97098634	E13	2	20	0	0	unedited
chr9:100648866	E13	2	84	0	0	unedited
chr9:100675845	E13	10	38	0	0	unedited
chr9:103304705	E13	3	9	0	0	unedited
chr9:104017297	E13	2	6	1	1	unedited
chr9:106253445	E13	0	0	1	2	unedited
chr9:106442106	E13	2	4	0	0	unedited
chr9:106442110	E13	1	4	0	0	unedited
chr9:107819337	E13	1	37	0	0	unedited
chr9:107825982	E13	2	30	0	0	unedited
chr9:107825983	E13	3	30	0	0	unedited
chr9:107857794	E13	2	47	0	0	unedited
chr9:108040367	E13	2	22	0	0	unedited
chr9:108337130	E13	2	190	0	0	unedited
chr9:109824342	E13	1	4	0	0	unedited
chr9:110074058	E13	2	13	0	0	unedited
chr9:121966428	E13	2	4	0	0	unedited
chr9:122860478	E13	1	16	0	0	unedited
chr9:122860623	E13	1	29	0	0	unedited
chr9:122873999	E13	0	0	1	3	unedited
chr9:122876088	E13	3	5	1	1	unedited
chr9:122896277	E13	0	0	1	8	unedited
chr9:122896913	E13	1	3	1	4	unedited
chr9:123037615	E13	1	1	0	0	unedited
chr10:4401240	E13	8	67	0	0	unedited
chr10:4428257	E13	10	14	0	0	unedited
chr10:13531122	E13	3	21	0	0	unedited
chr10:20253056	E13	1	47	0	0	unedited
chr10:20253095	E13	1	86	0	0	unedited
chr10:20253112	E13	1	94	0	0	unedited
chr10:20253113	E13	2	93	0	0	unedited
chr10:20254468	E13	1	46	0	0	unedited
chr10:20254619	E13	1	71	0	0	unedited
chr10:20255564	E13	2	14	0	0	unedited
chr10:29333502	E13	4	13	0	0	unedited
chr10:39676922	E13	12	64	1	1	edited
chr10:39676923	E13	5	65	0	0	unedited
chr10:39730099	E13	2	15	1	1	edited
chr10:49250403	E13	2	10	0	0	unedited
chr10:49250442	E13	2	14	0	0	unedited
chr10:57507167	E13	2	25	0	0	unedited
chr10:58407765	E13	1	25	0	0	unedited
chr10:58419743	E13	2	21	0	0	unedited
chr10:58419748	E13	2	21	0	0	unedited
chr10:59985231	E13	0	0	1	6	unedited
chr10:59985548	E13	1	7	0	0	unedited
chr10:62743684	E13	4	24	0	0	unedited
chr10:62767944	E13	1	70	0	0	unedited
chr10:62809763	E13	3	40	0	0	unedited
chr10:62997189	E13	2	31	0	0	unedited
chr10:69688421	E13	8	165	0	0	unedited
chr10:70547928	E13	1	1	0	0	unedited
chr10:70547942	E13	1	1	0	0	unedited
chr10:80300425	E13	1	23	0	0	unedited
chr10:81653651	E13	0	0	1	1	unedited
chr10:82703889	E13	1	13	0	0	unedited
chr10:82704956	E13	1	31	0	0	unedited
chr10:82705015	E13	2	42	0	0	unedited
chr10:84953552	E13	1	2	0	0	unedited
chr10:91105548	E13	2	2	0	0	unedited
chr10:91105554	E13	2	2	0	0	unedited
chr10:91105560	E13	2	2	0	0	unedited
chr10:98926476	E13	1	3	0	0	unedited
chr10:108531968	E13	1	9	0	0	unedited
chr10:108531973	E13	1	10	0	0	unedited
chr10:108723581	E13	2	16	0	0	unedited
chr10:108723586	E13	2	16	0	0	unedited
chr10:108774918	E13	1	50	0	0	unedited
chr10:108810707	E13	1	69	0	0	unedited
chr10:108842601	E13	1	6	0	0	unedited
chr10:115464987	E13	2	17	0	0	unedited
chr10:117689551	E13	1	22	0	0	unedited
chr10:117689553	E13	0	0	5	27	unedited
chr10:122690718	E13	6	16	0	0	unedited
chr10:127067880	E13	2	151	0	0	unedited
chr10:127067882	E13	2	155	3	128	unedited
chr10:127227674	E13	0	0	1	10	unedited
chr10:128103533	E13	2	59	0	0	unedited
chr10:128330019	E13	0	0	2	6	unedited
chr10:128367449	E13	1	4	0	0	unedited
chr11:3304758	E13	2	15	0	0	unedited
chr11:3318235	E13	1	76	0	0	unedited
chr11:3318236	E13	2	76	0	0	unedited
chr11:3319531	E13	0	0	1	21	unedited
chr11:4142067	E13	0	0	1	12	unedited
chr11:4142790	E13	0	0	1	3	unedited
chr11:4809956	E13	3	21	0	0	unedited
chr11:20702920	E13	2	9	0	0	unedited
chr11:22167827	E13	1	30	0	0	unedited
chr11:23271963	E13	1	47	0	0	unedited
chr11:23387451	E13	1	20	0	0	unedited
chr11:29530924	E13	1	11	0	0	unedited
chr11:45930598	E13	0	0	1	3	unedited
chr11:50276535	E13	2	25	2	4	edited
chr11:50399429	E13	1	2	0	0	unedited
chr11:51599243	E13	0	457	0	0	unedited
chr11:51599256	E13	0	490	0	0	unedited
chr11:51600462	E13	1	104	1	98	unedited
chr11:54469894	E13	2	36	0	0	unedited
chr11:57796351	E13	1	10	0	0	unedited
chr11:57799937	E13	2	2	0	0	unedited
chr11:58108856	E13	2	15	0	0	unedited
chr11:58324973	E13	1	31	0	0	unedited
chr11:58327471	E13	2	85	0	0	unedited
chr11:60322052	E13	1	7	0	0	unedited
chr11:61240784	E13	0	0	1	1	unedited
chr11:61240788	E13	0	0	1	1	unedited
chr11:67710429	E13	1	1	0	0	unedited
chr11:67710436	E13	1	1	0	0	unedited
chr11:67710460	E13	1	1	0	0	unedited
chr11:70032664	E13	1	13	0	0	unedited
chr11:70033095	E13	1	7	0	0	unedited
chr11:70033139	E13	1	3	0	0	unedited
chr11:70034998	E13	1	4	0	0	unedited
chr11:70037043	E13	3	9	0	0	unedited
chr11:70037153	E13	1	27	0	0	unedited
chr11:70037188	E13	2	40	0	0	unedited
chr11:70643471	E13	1	5	0	0	unedited
chr11:70643771	E13	0	0	1	4	unedited
chr11:74716244	E13	2	41	0	0	unedited
chr11:74716323	E13	3	54	0	0	unedited
chr11:74927008	E13	3	45	0	0	unedited
chr11:74927070	E13	1	37	0	0	unedited
chr11:75176432	E13	2	34	0	0	unedited
chr11:75177363	E13	2	36	0	0	unedited
chr11:75300560	E13	1	62	0	0	unedited
chr11:75300577	E13	40	58	18	32	edited
chr11:75300578	E13	23	58	12	32	edited
chr11:75300582	E13	4	59	1	34	edited
chr11:75300584	E13	18	60	5	34	edited
chr11:75300593	E13	3	70	1	41	edited
chr11:75300618	E13	3	86	0	0	unedited
chr11:75300623	E13	1	88	0	0	unedited
chr11:75300631	E13	0	0	1	47	unedited
chr11:75300999	E13	0	0	1	11	unedited
chr11:75301015	E13	29	44	35	52	edited
chr11:75301024	E13	2	54	1	63	edited
chr11:75700919	E13	3	8	0	0	unedited
chr11:77341501	E13	1	16	1	1	unedited
chr11:78297927	E13	0	0	1	2	unedited
chr11:78297928	E13	0	0	1	2	unedited
chr11:78469683	E13	1	4	0	0	unedited
chr11:78840596	E13	1	14	0	0	unedited
chr11:79486779	E13	1	69	0	0	unedited
chr11:79486782	E13	5	67	0	0	unedited
chr11:79571308	E13	3	13	0	0	unedited
chr11:79571339	E13	2	16	0	0	unedited
chr11:80260415	E13	1	43	0	0	unedited
chr11:80414929	E13	1	11	0	0	unedited
chr11:80470878	E13	2	20	0	0	unedited
chr11:82874290	E13	1	5	0	0	unedited
chr11:84096737	E13	2	21	1	1	edited
chr11:85034699	E13	4	43	0	0	unedited
chr11:86509985	E13	1	22	0	0	unedited
chr11:86589220	E13	1	5	0	0	unedited
chr11:87342106	E13	1	13	0	0	unedited
chr11:87343592	E13	2	16	0	0	unedited
chr11:87349348	E13	3	22	0	0	unedited
chr11:87351086	E13	1	20	0	0	unedited
chr11:88376874	E13	2	45	0	0	unedited
chr11:88376890	E13	0	0	1	7	unedited
chr11:94072459	E13	3	19	0	0	unedited
chr11:94072460	E13	4	20	0	0	unedited
chr11:94093914	E13	2	44	2	6	edited
chr11:96816311	E13	0	0	2	4	unedited
chr11:97216611	E13	3	12	0	0	unedited
chr11:97329851	E13	0	0	1	6	unedited
chr11:97515463	E13	2	12	0	0	unedited
chr11:97846089	E13	1	8	0	0	unedited
chr11:98830773	E13	0	0	1	1	unedited
chr11:100499365	E13	1	41	0	0	unedited
chr11:101031741	E13	2	16	0	0	unedited
chr11:101054355	E13	1	14	0	0	unedited
chr11:101198731	E13	1	10	0	0	unedited
chr11:101198771	E13	1	5	0	0	unedited
chr11:101198976	E13	2	4	0	0	unedited
chr11:102515627	E13	1	48	0	0	unedited
chr11:102515628	E13	1	48	0	0	unedited
chr11:102515629	E13	1	49	0	0	unedited
chr11:102698430	E13	1	5	0	0	unedited
chr11:102698514	E13	1	5	0	0	unedited
chr11:102866935	E13	3	16	0	0	unedited
chr11:103024423	E13	1	3	0	0	unedited
chr11:103125874	E13	2	13	0	0	unedited
chr11:103127452	E13	0	0	1	2	unedited
chr11:104527697	E13	2	56	0	0	unedited
chr11:104529201	E13	1	12	0	0	unedited
chr11:105169142	E13	1	2	0	0	unedited
chr11:105169144	E13	1	2	0	0	unedited
chr11:105169160	E13	1	2	0	0	unedited
chr11:105928080	E13	1	11	0	0	unedited
chr11:115500141	E13	1	25	0	0	unedited
chr11:116177790	E13	1	19	0	0	unedited
chr11:116177798	E13	1	19	0	0	unedited
chr11:116404908	E13	1	18	0	0	unedited
chr11:116410022	E13	1	36	0	0	unedited
chr11:116410023	E13	2	36	0	0	unedited
chr11:116581137	E13	0	0	1	34	unedited
chr11:117143029	E13	1	7	0	0	unedited
chr11:117670921	E13	2	37	0	0	unedited
chr11:117671474	E13	2	39	0	0	unedited
chr11:118233649	E13	1	21	0	0	unedited
chr11:121303911	E13	0	0	1	1	unedited
chr12:3288155	E13	1	16	0	0	unedited
chr12:3421185	E13	1	17	2	3	edited
chr12:3490350	E13	3	45	0	0	unedited
chr12:3726853	E13	2	10	0	0	unedited
chr12:3726860	E13	5	10	0	0	unedited
chr12:3727680	E13	3	10	0	0	unedited
chr12:5016094	E13	0	0	1	2	unedited
chr12:8717175	E13	2	28	0	0	unedited
chr12:21086793	E13	2	2	0	0	unedited
chr12:21094072	E13	1	5	0	0	unedited
chr12:21398885	E13	2	94	0	0	unedited
chr12:25054650	E13	0	0	1	2	unedited
chr12:40210542	E13	1	6	0	0	unedited
chr12:46708091	E13	2	45	3	28	edited
chr12:46708169	E13	21	90	4	33	edited
chr12:46708195	E13	8	118	1	35	edited
chr12:51690154	E13	5	65	0	0	unedited
chr12:51725954	E13	1	14	0	0	unedited
chr12:51732540	E13	1	14	0	0	unedited
chr12:51834565	E13	1	1	0	0	unedited
chr12:55268520	E13	1	12	0	0	unedited
chr12:55746580	E13	2	7	0	0	unedited
chr12:59058695	E13	1	14	0	0	unedited
chr12:66674922	E13	1	3	0	0	unedited
chr12:66674926	E13	1	3	0	0	unedited
chr12:66998515	E13	1	2	0	0	unedited
chr12:69361299	E13	5	17	16	51	edited
chr12:69361429	E13	1	25	0	0	unedited
chr12:69590030	E13	4	11	2	2	edited
chr12:69613618	E13	2	32	0	0	unedited
chr12:69643757	E13	1	13	0	0	unedited
chr12:70988256	E13	0	0	1	2	unedited
chr12:70994629	E13	4	35	0	0	unedited
chr12:70995129	E13	1	10	0	0	unedited
chr12:70995180	E13	0	0	2	18	unedited
chr12:70995210	E13	1	27	5	17	edited
chr12:70995214	E13	1	27	0	0	unedited
chr12:72902233	E13	1	2	0	0	unedited
chr12:72905614	E13	1	19	0	0	unedited
chr12:72905618	E13	1	19	0	0	unedited
chr12:72959530	E13	4	65	0	0	unedited
chr12:73928840	E13	3	55	0	0	unedited
chr12:75458027	E13	0	0	1	6	unedited
chr12:76340759	E13	1	17	2	4	edited
chr12:76340760	E13	1	17	0	0	unedited
chr12:78544846	E13	1	4	0	0	unedited
chr12:80723704	E13	1	33	0	0	unedited
chr12:80723705	E13	1	33	0	0	unedited
chr12:80723710	E13	1	35	0	0	unedited
chr12:80723736	E13	2	50	4	23	edited
chr12:80723749	E13	2	46	0	0	unedited
chr12:80723768	E13	0	0	2	17	unedited
chr12:80723797	E13	1	31	0	0	unedited
chr12:82442302	E13	2	20	0	0	unedited
chr12:83250323	E13	2	9	0	0	unedited
chr12:83436663	E13	1	5	0	0	unedited
chr12:83458866	E13	5	32	0	0	unedited
chr12:83468967	E13	2	69	0	0	unedited
chr12:83637515	E13	4	108	0	0	unedited
chr12:83637724	E13	2	200	2	12	unedited
chr12:83637742	E13	30	271	1	14	edited
chr12:83637743	E13	19	271	6	14	edited
chr12:83639671	E13	4	63	0	0	unedited
chr12:83819593	E13	1	17	0	0	unedited
chr12:83822958	E13	6	68	1	2	edited
chr12:84581276	E13	1	53	0	0	unedited
chr12:85067486	E13	1	18	0	0	unedited
chr12:87261829	E13	1	4	0	0	unedited
chr12:87262848	E13	1	10	0	0	unedited
chr12:88978173	E13	1	13	0	0	unedited
chr12:89644409	E13	5	18	0	0	unedited
chr12:89644410	E13	1	17	0	0	unedited
chr12:89644412	E13	5	17	0	0	unedited
chr12:89773797	E13	1	13	0	0	unedited
chr12:89773828	E13	1	14	0	0	unedited
chr12:91822916	E13	1	60	0	0	unedited
chr12:91822926	E13	4	60	0	0	unedited
chr12:91822928	E13	2	60	0	0	unedited
chr12:100343057	E13	2	9	0	0	unedited
chr12:100343058	E13	2	9	0	0	unedited
chr12:100343097	E13	1	5	0	0	unedited
chr12:105788829	E13	9	56	0	0	unedited
chr12:111631031	E13	2	20	0	0	unedited
chr12:111649474	E13	1	27	0	0	unedited
chr12:111737851	E13	1	10	0	0	unedited
chr12:112958189	E13	8	14	3	12	edited
chr12:112958239	E13	2	17	3	13	edited
chr12:112958242	E13	6	15	7	13	edited
chr13:3603677	E13	1	22	0	0	unedited
chr13:3605350	E13	2	41	0	0	unedited
chr13:8865100	E13	3	40	0	0	unedited
chr13:14010886	E13	10	21	0	0	unedited
chr13:17804122	E13	0	0	1	19	unedited
chr13:17804156	E13	4	28	0	0	unedited
chr13:17804157	E13	2	28	0	0	unedited
chr13:17804344	E13	9	11	18	18	edited
chr13:17804365	E13	1	9	0	0	unedited
chr13:19122107	E13	0	0	1	1	unedited
chr13:19123714	E13	1	2	0	0	unedited
chr13:21389904	E13	0	0	1	24	unedited
chr13:21389906	E13	3	94	1	24	edited
chr13:21389922	E13	1	78	0	0	unedited
chr13:21389933	E13	1	74	0	0	unedited
chr13:21389934	E13	1	74	0	0	unedited
chr13:21389999	E13	4	65	0	0	unedited
chr13:21390018	E13	1	73	0	0	unedited
chr13:21390055	E13	2	52	0	0	unedited
chr13:21392337	E13	4	100	0	0	unedited
chr13:21392338	E13	3	100	0	0	unedited
chr13:21392342	E13	2	101	0	0	unedited
chr13:21392375	E13	1	70	0	0	unedited
chr13:21392406	E13	1	70	0	0	unedited
chr13:21392421	E13	3	57	0	0	unedited
chr13:21392445	E13	1	36	0	0	unedited
chr13:21392480	E13	2	43	0	0	unedited
chr13:24997809	E13	1	47	0	0	unedited
chr13:24997818	E13	1	41	0	0	unedited
chr13:43449147	E13	1	11	0	0	unedited
chr13:43449148	E13	1	11	0	0	unedited
chr13:48873879	E13	7	13	0	0	unedited
chr13:52506908	E13	2	3	3	12	edited
chr13:54659400	E13	2	23	0	0	unedited
chr13:55626261	E13	1	15	0	0	unedited
chr13:55715553	E13	1	11	0	0	unedited
chr13:58164989	E13	1	7	1	1	unedited
chr13:58166035	E13	0	0	1	6	unedited
chr13:58167087	E13	0	0	2	4	unedited
chr13:58167102	E13	0	0	1	6	unedited
chr13:59628471	E13	2	34	0	0	unedited
chr13:60734688	E13	1	35	0	0	unedited
chr13:60734742	E13	1	72	0	0	unedited
chr13:74644305	E13	2	4	0	0	unedited
chr13:97079182	E13	1	8	0	0	unedited
chr13:97157581	E13	1	9	2	2	edited
chr13:98757648	E13	1	17	0	0	unedited
chr13:99426225	E13	1	29	0	0	unedited
chr13:99471547	E13	5	158	0	0	unedited
chr13:100702818	E13	0	0	1	5	unedited
chr13:118379389	E13	1	7	0	0	unedited
chr14:12475056	E13	2	7	0	0	unedited
chr14:14119277	E13	1	12	1	2	unedited
chr14:17976434	E13	2	6	0	0	unedited
chr14:20357271	E13	1	13	0	0	unedited
chr14:20568618	E13	2	15	0	0	unedited
chr14:20642795	E13	2	13	0	0	unedited
chr14:21796764	E13	2	12	2	2	edited
chr14:21796765	E13	1	12	0	0	unedited
chr14:27483446	E13	1	26	0	0	unedited
chr14:31700662	E13	4	46	0	0	unedited
chr14:31700663	E13	0	0	2	42	unedited
chr14:34315831	E13	2	67	0	0	unedited
chr14:45262419	E13	1	25	0	0	unedited
chr14:48698947	E13	2	4	0	0	unedited
chr14:48698948	E13	1	4	0	0	unedited
chr14:50873122	E13	2	5	0	0	unedited
chr14:50874112	E13	1	7	2	2	unedited
chr14:52093114	E13	1	84	0	0	unedited
chr14:52093205	E13	3	74	0	0	unedited
chr14:52294216	E13	1	65	0	0	unedited
chr14:54891081	E13	1	15	0	0	unedited
chr14:56650583	E13	2	2	0	0	unedited
chr14:59215405	E13	2	11	0	0	unedited
chr14:63854893	E13	1	9	0	0	unedited
chr14:65197180	E13	2	162	1	113	unedited
chr14:65197191	E13	1	145	0	0	unedited
chr14:65197192	E13	0	0	1	88	unedited
chr14:70234036	E13	0	0	1	1	unedited
chr14:70234041	E13	0	0	1	1	unedited
chr14:76090165	E13	0	0	1	6	unedited
chr14:93664188	E13	2	33	0	0	unedited
chr14:93782156	E13	0	0	1	1	unedited
chr14:93841719	E13	2	10	0	0	unedited
chr14:105135727	E13	1	94	0	0	unedited
chr15:7451941	E13	1	2	0	0	unedited
chr15:8112978	E13	8	77	2	7	edited
chr15:8158190	E13	3	166	1	48	unedited
chr15:31314675	E13	1	12	0	0	unedited
chr15:31315663	E13	1	11	0	0	unedited
chr15:31315664	E13	1	11	0	0	unedited
chr15:31315672	E13	5	11	0	0	unedited
chr15:31315677	E13	4	11	0	0	unedited
chr15:31315702	E13	2	6	0	0	unedited
chr15:31322636	E13	1	7	0	0	unedited
chr15:31322637	E13	1	7	0	0	unedited
chr15:31333352	E13	2	13	0	0	unedited
chr15:31333470	E13	1	7	0	0	unedited
chr15:31527643	E13	1	43	0	0	unedited
chr15:31527648	E13	2	43	0	0	unedited
chr15:34104534	E13	9	75	0	0	unedited
chr15:34613283	E13	1	2	0	0	unedited
chr15:39592500	E13	1	17	0	0	unedited
chr15:39592522	E13	1	18	0	0	unedited
chr15:39664385	E13	2	19	0	0	unedited
chr15:43499310	E13	6	42	0	0	unedited
chr15:66637520	E13	2	37	0	0	unedited
chr15:72795811	E13	2	3	0	0	unedited
chr15:72795834	E13	2	3	0	0	unedited
chr15:75651868	E13	1	5	0	0	unedited
chr15:75655333	E13	2	15	0	0	unedited
chr15:75927901	E13	2	3	0	0	unedited
chr15:80725531	E13	1	8	0	0	unedited
chr15:81444434	E13	1	6	0	0	unedited
chr15:81456130	E13	1	7	0	0	unedited
chr15:81456160	E13	2	6	0	0	unedited
chr15:81456896	E13	6	16	1	7	edited
chr15:81456904	E13	1	15	1	7	unedited
chr15:81868808	E13	1	26	0	0	unedited
chr15:82006897	E13	5	12	0	0	unedited
chr15:82006909	E13	2	13	0	0	unedited
chr15:82009874	E13	1	4	0	0	unedited
chr15:82131560	E13	2	25	0	0	unedited
chr15:83145557	E13	2	63	0	0	unedited
chr15:88807287	E13	3	15	0	0	unedited
chr15:98558321	E13	12	30	0	0	unedited
chr15:98737112	E13	1	53	2	27	edited
chr15:98910261	E13	2	16	0	0	unedited
chr15:99728168	E13	2	8	0	0	unedited
chr15:100520473	E13	1	34	0	0	unedited
chr15:102609464	E13	1	10	0	0	unedited
chr15:103325809	E13	2	8	0	0	unedited
chr16:3924797	E13	1	14	0	0	unedited
chr16:8860222	E13	2	95	0	0	unedited
chr16:11144244	E13	106	259	157	333	edited
chr16:13702581	E13	3	51	0	0	unedited
chr16:13758780	E13	1	3	0	0	unedited
chr16:13904966	E13	1	55	0	0	unedited
chr16:13904987	E13	5	50	0	0	unedited
chr16:13904988	E13	1	50	0	0	unedited
chr16:17041443	E13	0	0	2	5	unedited
chr16:17678579	E13	4	59	0	0	unedited
chr16:17678580	E13	1	59	0	0	unedited
chr16:17678586	E13	10	61	0	0	unedited
chr16:18834928	E13	3	104	2	56	edited
chr16:20123739	E13	2	78	0	0	unedited
chr16:20123748	E13	4	79	0	0	unedited
chr16:21667844	E13	1	3	0	0	unedited
chr16:32300288	E13	0	0	1	23	unedited
chr16:32300332	E13	2	27	1	19	edited
chr16:32988688	E13	1	40	0	0	unedited
chr16:33011794	E13	0	0	3	9	unedited
chr16:33952655	E13	1	17	0	0	unedited
chr16:36846460	E13	6	59	0	0	unedited
chr16:36846488	E13	1	65	0	0	unedited
chr16:37884343	E13	0	0	2	161	unedited
chr16:38951650	E13	1	51	0	0	unedited
chr16:56131079	E13	1	57	0	0	unedited
chr16:67042392	E13	1	17	0	0	unedited
chr16:67042395	E13	3	17	0	0	unedited
chr16:67042408	E13	2	13	0	0	unedited
chr16:67277922	E13	1	15	0	0	unedited
chr16:67338570	E13	1	9	0	0	unedited
chr16:67488055	E13	4	12	0	0	unedited
chr16:67539533	E13	1	19	0	0	unedited
chr16:67547969	E13	1	17	0	0	unedited
chr16:67583973	E13	2	29	0	0	unedited
chr16:74938971	E13	1	95	0	0	unedited
chr16:74984052	E13	13	83	0	0	unedited
chr16:75038513	E13	2	194	0	0	unedited
chr16:84853357	E13	1	13	0	0	unedited
chr16:87502232	E13	1	6	0	0	unedited
chr16:87502459	E13	0	0	1	3	unedited
chr16:90286563	E13	0	0	1	9	unedited
chr16:91656070	E13	3	284	1	139	unedited
chr16:91656089	E13	3	278	0	0	unedited
chr16:91656133	E13	2	233	2	118	unedited
chr16:93839413	E13	2	98	0	0	unedited
chr16:94495179	E13	0	0	1	1	unedited
chr16:94495180	E13	0	0	1	1	unedited
chr16:94623001	E13	1	59	0	0	unedited
chr17:6451063	E13	1	7	0	0	unedited
chr17:6822286	E13	2	15	0	0	unedited
chr17:6822296	E13	2	17	0	0	unedited
chr17:17260211	E13	6	26	0	0	unedited
chr17:17260216	E13	3	27	0	0	unedited
chr17:17260267	E13	1	40	0	0	unedited
chr17:21724309	E13	3	22	0	0	unedited
chr17:22731060	E13	3	28	0	0	unedited
chr17:23769878	E13	0	0	1	11	unedited
chr17:24051482	E13	4	38	0	0	unedited
chr17:24407148	E13	2	9	1	1	edited
chr17:24407165	E13	4	11	0	0	unedited
chr17:28195577	E13	6	23	0	0	unedited
chr17:28266587	E13	2	11	0	0	unedited
chr17:31514596	E13	8	20	4	5	edited
chr17:31516980	E13	7	15	3	3	edited
chr17:32047384	E13	2	13	0	0	unedited
chr17:32796508	E13	6	140	0	0	unedited
chr17:32796511	E13	0	0	1	51	unedited
chr17:32819218	E13	1	16	0	0	unedited
chr17:33688737	E13	1	12	0	0	unedited
chr17:33688855	E13	0	0	1	2	unedited
chr17:33747527	E13	0	0	1	106	unedited
chr17:33759569	E13	0	0	1	5	unedited
chr17:35857734	E13	5	37	3	19	edited
chr17:35861813	E13	4	15	1	4	edited
chr17:36000036	E13	1	116	0	0	unedited
chr17:37076739	E13	1	12	0	0	unedited
chr17:42800906	E13	1	13	0	0	unedited
chr17:42813928	E13	2	5	0	0	unedited
chr17:42813934	E13	1	5	0	0	unedited
chr17:42817697	E13	1	13	0	0	unedited
chr17:42817703	E13	2	13	0	0	unedited
chr17:45662949	E13	1	6	0	0	unedited
chr17:46499378	E13	6	34	3	20	edited
chr17:46499864	E13	1	16	0	0	unedited
chr17:46774930	E13	1	58	0	0	unedited
chr17:46952158	E13	2	8	0	0	unedited
chr17:47677478	E13	0	0	1	7	unedited
chr17:47677488	E13	2	25	0	0	unedited
chr17:56247069	E13	2	3	0	0	unedited
chr17:56558371	E13	0	0	1	1	unedited
chr17:56558400	E13	0	0	1	1	unedited
chr17:56558401	E13	0	0	1	1	unedited
chr17:56560932	E13	1	34	0	0	unedited
chr17:57010791	E13	3	15	0	0	unedited
chr17:62808558	E13	2	195	0	0	unedited
chr17:63052618	E13	7	19	4	12	edited
chr17:63052626	E13	0	0	2	12	unedited
chr17:63052628	E13	2	22	2	12	edited
chr17:63052742	E13	2	13	3	11	edited
chr17:63052785	E13	0	0	2	15	unedited
chr17:63052797	E13	0	0	2	15	unedited
chr17:63054359	E13	1	3	0	0	unedited
chr17:63054374	E13	2	4	0	0	unedited
chr17:65993377	E13	1	12	0	0	unedited
chr17:66046172	E13	3	17	0	0	unedited
chr17:71851553	E13	1	2	0	0	unedited
chr17:74193359	E13	2	25	0	0	unedited
chr17:74251702	E13	2	27	1	2	edited
chr17:74251706	E13	7	27	1	2	edited
chr17:74306747	E13	2	5	0	0	unedited
chr17:74410857	E13	6	16	0	0	unedited
chr17:85006585	E13	2	31	1	8	edited
chr17:85006598	E13	1	11	0	0	unedited
chr17:85013119	E13	1	44	0	0	unedited
chr18:4198525	E13	5	86	0	0	unedited
chr18:4198532	E13	4	102	1	54	edited
chr18:4198657	E13	1	105	0	0	unedited
chr18:6502184	E13	5	56	0	0	unedited
chr18:10074706	E13	1	4	0	0	unedited
chr18:10078464	E13	1	41	0	0	unedited
chr18:10078465	E13	1	40	0	0	unedited
chr18:11968630	E13	1	1	0	0	unedited
chr18:14645102	E13	1	31	0	0	unedited
chr18:23960379	E13	1	40	0	0	unedited
chr18:23960622	E13	0	0	1	37	unedited
chr18:23960636	E13	0	0	1	33	unedited
chr18:23964950	E13	2	30	0	0	unedited
chr18:23964979	E13	2	25	0	0	unedited
chr18:23964980	E13	3	24	0	0	unedited
chr18:23982277	E13	4	7	0	0	unedited
chr18:23982390	E13	2	9	0	0	unedited
chr18:24009340	E13	1	11	1	2	unedited
chr18:25456138	E13	5	8	0	0	unedited
chr18:32086151	E13	2	25	0	0	unedited
chr18:32102528	E13	2	88	0	0	unedited
chr18:32102542	E13	9	92	0	0	unedited
chr18:32102555	E13	5	132	0	0	unedited
chr18:32102590	E13	0	0	2	33	unedited
chr18:32102599	E13	12	101	4	29	edited
chr18:35602062	E13	4	110	0	0	unedited
chr18:35607397	E13	2	73	0	0	unedited
chr18:35684787	E13	1	2	0	0	unedited
chr18:35685760	E13	1	2	0	0	unedited
chr18:35777927	E13	18	96	0	0	unedited
chr18:38262286	E13	0	0	2	194	unedited
chr18:38266571	E13	0	0	1	4	unedited
chr18:38266588	E13	0	0	1	4	unedited
chr18:38456691	E13	3	64	0	0	unedited
chr18:38456692	E13	6	64	1	2	edited
chr18:38456698	E13	3	63	0	0	unedited
chr18:38456708	E13	3	56	1	2	edited
chr18:44888318	E13	1	50	0	0	unedited
chr18:49936463	E13	1	10	0	0	unedited
chr18:56529964	E13	2	11	0	0	unedited
chr18:56746143	E13	7	54	1	2	edited
chr18:56956484	E13	1	6	1	1	unedited
chr18:56956504	E13	3	10	1	2	edited
chr18:56956548	E13	1	9	0	0	unedited
chr18:56956559	E13	2	12	0	0	unedited
chr18:56956926	E13	1	5	0	0	unedited
chr18:60562336	E13	1	27	0	0	unedited
chr18:60562359	E13	1	20	0	0	unedited
chr18:65477077	E13	4	11	2	4	edited
chr18:76233100	E13	1	12	0	0	unedited
chr18:76233101	E13	1	12	0	0	unedited
chr18:76233115	E13	1	11	0	0	unedited
chr18:76233128	E13	1	13	0	0	unedited
chr18:76233130	E13	1	13	0	0	unedited
chr18:76233135	E13	7	13	0	0	unedited
chr18:76233254	E13	3	9	2	2	edited
chr18:76290438	E13	20	112	0	0	unedited
chr18:76974921	E13	0	0	2	2	unedited
chr18:76974942	E13	0	0	1	1	unedited
chr18:77071020	E13	3	16	0	0	unedited
chr18:77074708	E13	6	27	0	0	unedited
chr19:3463321	E13	1	50	0	0	unedited
chr19:3463322	E13	3	48	0	0	unedited
chr19:3463326	E13	2	32	0	0	unedited
chr19:3518721	E13	3	26	0	0	unedited
chr19:4760994	E13	2	48	0	0	unedited
chr19:4767143	E13	2	4	0	0	unedited
chr19:7332172	E13	1	27	0	0	unedited
chr19:7455162	E13	1	43	0	0	unedited
chr19:8816929	E13	11	44	2	9	edited
chr19:10427817	E13	2	11	0	0	unedited
chr19:22736761	E13	3	259	0	0	unedited
chr19:22736787	E13	0	251	0	0	unedited
chr19:24117706	E13	1	8	0	0	unedited
chr19:24117743	E13	1	8	0	0	unedited
chr19:24128121	E13	1	16	0	0	unedited
chr19:27231668	E13	1	19	0	0	unedited
chr19:27995135	E13	2	199	0	0	unedited
chr19:27995140	E13	2	197	0	0	unedited
chr19:27995145	E13	2	200	0	0	unedited
chr19:27995151	E13	31	205	0	0	unedited
chr19:27995152	E13	4	206	0	0	unedited
chr19:31554591	E13	1	104	0	0	unedited
chr19:32838176	E13	6	19	0	0	unedited
chr19:32838183	E13	4	23	0	0	unedited
chr19:36376601	E13	1	10	0	0	unedited
chr19:36882942	E13	4	71	0	0	unedited
chr19:45005288	E13	1	25	0	0	unedited
chr19:45008426	E13	10	18	2	2	edited
chr19:45008427	E13	1	20	0	0	unedited
chr19:45008481	E13	2	28	0	0	unedited
chr19:45524764	E13	2	19	0	0	unedited
chr19:45525717	E13	1	7	0	0	unedited
chr19:45525732	E13	3	14	0	0	unedited
chr19:45525770	E13	1	16	0	0	unedited
chr19:45526776	E13	2	15	0	0	unedited
chr19:45526786	E13	6	16	2	5	edited
chr19:45526791	E13	5	15	0	0	unedited
chr19:46172002	E13	19	40	0	0	unedited
chr19:46277028	E13	2	17	0	0	unedited
chr19:46371200	E13	0	0	3	8	unedited
chr19:46371226	E13	0	0	1	7	unedited
chr19:46697740	E13	1	15	0	0	unedited
chr19:47249951	E13	2	3	0	0	unedited
chr19:60822718	E13	1	8	0	0	unedited
chrX:8194791	E13	2	7	0	0	unedited
chrX:8194805	E13	2	7	0	0	unedited
chrX:13087658	E13	2	36	0	0	unedited
chrX:13090645	E13	5	20	0	0	unedited
chrX:13090653	E13	2	21	0	0	unedited
chrX:36626925	E13	1	7	0	0	unedited
chrX:36626935	E13	2	8	0	0	unedited
chrX:42077865	E13	1	12	0	0	unedited
chrX:74145316	E13	2	3	0	0	unedited
chrX:94102760	E13	1	26	0	0	unedited
chrX:100780798	E13	2	99	0	0	unedited
chrX:101166450	E13	2	15	0	0	unedited
chrX:101208762	E13	1	9	0	0	unedited
chrX:103582512	E13	2	21	0	0	unedited
chrX:103582515	E13	5	21	0	0	unedited
chrX:103582533	E13	2	23	0	0	unedited
chrX:106202193	E13	2	19	0	0	unedited
chrX:135788873	E13	1	7	0	0	unedited
chrX:135789019	E13	1	25	0	0	unedited
chrX:135789039	E13	3	26	0	0	unedited
chrX:135789048	E13	5	25	0	0	unedited
chrX:135789059	E13	6	24	2	2	edited
chrX:135789064	E13	6	24	0	0	unedited
chrX:150985529	E13	1	29	0	0	unedited
chrX:151827223	E13	1	12	0	0	unedited
chrX:152323941	E13	1	9	0	0	unedited
chrX:152323947	E13	1	9	0	0	unedited
chrX:159264368	E13	3	20	0	0	unedited
chrX:162826484	E13	11	30	0	0	unedited
chrY:1048551	E13	3	33	0	0	unedited
chrY:1048565	E13	3	31	0	0	unedited
chrY:1048726	E13	1	25	0	0	unedited
chrY:1115259	E13	1	20	0	0	unedited
GL456216.1:35756	E13	69	69	23	23	edited
GL456233.1:103223	E13	2	2	1	1	unedited
JH584304.1:48409	E13	3	3	0	0	unedited
JH584304.1:53270	E13	0	0	1	1	unedited
JH584304.1:55455	E13	1	1	0	0	unedited
JH584304.1:60051	E13	4	4	0	0	unedited
JH584304.1:60765	E13	2	2	0	0	unedited
KV575236.1:72451	E13	0	0	1	4	unedited
chr1:10098535	E13	2	25	1	1	edited
chr1:24051529	E13	3	10	3	4	edited
chr1:24051550	E13	3	11	1	4	edited
chr1:82887188	E13	3	18	2	2	edited
chr1:89803760	E13	3	11	1	1	edited
chr1:102628205	E13	37	37	28	28	edited
chr1:102628328	E13	27	27	20	20	edited
chr1:132424951	E13	2	9	1	1	edited
chr2:18189523	E13	2	23	1	1	edited
chr2:18189524	E13	4	23	1	1	edited
chr2:31030932	E13	1	10	3	11	edited
chr2:54588375	E13	8	29	1	1	edited
chr2:60116849	E13	3	174	2	3	edited
chr2:119107353	E13	2	40	1	12	edited
chr2:119107379	E13	4	51	2	18	edited
chr2:119107393	E13	2	46	3	17	edited
chr2:119107437	E13	3	31	2	12	edited
chr2:153056998	E13	1	54	2	45	edited
chr2:155208241	E13	2	8	2	2	edited
chr2:177475479	E13	2	17	6	10	edited
chr2:181284184	E13	2	13	1	3	edited
chr3:17665284	E13	8	70	2	2	edited
chr3:17756268	E13	2	123	1	9	edited
chr3:25756152	E13	29	100	1	1	edited
chr3:88352647	E13	3	11	1	6	edited
chr3:124385866	E13	1	3	2	25	edited
chr3:127207653	E13	3	18	1	1	edited
chr3:127320211	E13	3	99	1	4	edited
chr4:4787488	E13	2	20	1	1	edited
chr4:11186284	E13	2	12	1	2	edited
chr4:14914062	E13	1	65	2	77	edited
chr4:86590444	E13	4	27	1	4	edited
chr4:136680597	E13	7	13	2	4	edited
chr4:150350371	E13	2	23	1	2	edited
chr4:150356254	E13	7	39	2	2	edited
chr4:155573767	E13	1	11	3	3	edited
chr5:8400777	E13	3	60	1	9	edited
chr5:24116266	E13	2	74	1	5	edited
chr5:30670879	E13	14	199	1	22	edited
chr5:30670886	E13	23	191	2	20	edited
chr5:30670887	E13	8	191	2	20	edited
chr5:30762867	E13	2	14	1	1	edited
chr5:34371994	E13	2	12	1	2	edited
chr5:34490935	E13	14	18	3	3	edited
chr5:84190505	E13	3	22	1	2	edited
chr5:101998961	E13	3	15	1	1	edited
chr5:101998985	E13	6	13	2	2	edited
chr5:129733957	E13	1	31	2	3	edited
chr5:135918885	E13	2	17	1	1	edited
chr5:135918891	E13	2	17	1	1	edited
chr6:30875438	E13	2	14	1	1	edited
chr6:39471628	E13	2	10	1	1	edited
chr6:47947521	E13	7	10	2	2	edited
chr6:47947589	E13	7	19	2	4	edited
chr6:47947590	E13	4	19	1	4	edited
chr6:47947596	E13	14	18	4	4	edited
chr6:66540740	E13	6	146	2	32	edited
chr7:25010643	E13	2	14	1	4	edited
chr7:34151675	E13	1	22	2	3	edited
chr7:44993613	E13	2	26	3	9	edited
chr7:112466433	E13	2	25	1	3	edited
chr7:126790601	E13	2	9	1	2	edited
chr7:126884205	E13	2	55	1	42	edited
chr7:127520489	E13	3	24	2	6	edited
chr7:127521176	E13	4	8	2	2	edited
chr7:127521180	E13	1	8	2	2	edited
chr8:14028025	E13	2	6	1	5	edited
chr8:20267750	E13	1	19	2	4	edited
chr8:72376359	E13	2	35	1	10	edited
chr8:79702793	E13	1	14	2	2	edited
chr8:85629512	E13	2	61	1	8	edited
chr8:111583352	E13	9	37	1	2	edited
chr9:56223652	E13	12	30	10	26	edited
chr9:61950450	E13	1	10	2	2	edited
chr9:77436724	E13	2	12	2	2	edited
chr9:97097861	E13	7	50	1	4	edited
chr9:110236317	E13	2	12	2	3	edited
chr10:28099837	E13	4	12	1	2	edited
chr10:28099838	E13	3	12	1	2	edited
chr10:79079872	E13	1	36	3	4	edited
chr10:79968471	E13	1	34	2	42	edited
chr10:92126317	E13	5	41	1	4	edited
chr10:117689547	E13	1	17	3	21	edited
chr10:128031374	E13	2	7	2	6	edited
chr10:128845252	E13	2	58	1	3	edited
chr11:6616194	E13	1	52	2	33	edited
chr11:19935531	E13	3	46	1	4	edited
chr11:33395234	E13	1	17	3	3	edited
chr11:50276534	E13	2	25	1	4	edited
chr11:62651615	E13	3	22	2	5	edited
chr11:75739726	E13	1	74	2	10	edited
chr11:75739727	E13	6	74	2	10	edited
chr11:94093898	E13	5	35	1	4	edited
chr11:102813019	E13	2	50	1	4	edited
chr12:4220421	E13	3	21	1	2	edited
chr12:20898411	E13	2	44	1	22	edited
chr12:27335764	E13	4	119	4	199	edited
chr12:46708065	E13	5	71	1	31	edited
chr12:69159345	E13	3	56	3	86	edited
chr12:110692694	E13	3	108	2	73	edited
chr12:117220990	E13	6	49	1	1	edited
chr13:112969217	E13	1	74	2	25	edited
chr15:31476845	E13	2	11	3	3	edited
chr15:73101912	E13	1	8	2	21	edited
chr15:101232196	E13	1	17	3	43	edited
chr16:8612450	E13	4	12	1	1	edited
chr16:10848225	E13	8	20	1	4	edited
chr16:16880872	E13	2	20	1	4	edited
chr16:16880873	E13	2	20	1	4	edited
chr16:16880918	E13	2	23	2	5	edited
chr16:34542887	E13	1	49	2	4	edited
chr16:37833439	E13	3	17	1	1	edited
chr16:91018239	E13	3	23	1	2	edited
chr17:6122636	E13	7	15	3	7	edited
chr17:6123078	E13	5	17	1	14	edited
chr17:6123082	E13	3	18	2	15	edited
chr17:26031620	E13	2	34	2	2	edited
chr17:32263221	E13	6	40	1	3	edited
chr17:33759576	E13	2	42	1	6	edited
chr17:33828202	E13	1	43	2	12	edited
chr17:39846431	E13	4	143	5	135	edited
chr17:46499879	E13	4	15	1	8	edited
chr17:56658623	E13	3	10	1	2	edited
chr17:62809102	E13	3	95	1	2	edited
chr17:86975796	E13	2	9	1	1	edited
chr17:87978399	E13	2	10	1	2	edited
chr17:94758928	E13	8	28	4	11	edited
chr18:14646389	E13	2	55	1	3	edited
chr18:14646394	E13	4	59	2	4	edited
chr18:14646403	E13	2	61	1	4	edited
chr18:14646411	E13	4	68	2	5	edited
chr18:24499458	E13	3	9	1	1	edited
chr18:31678896	E13	3	12	1	1	edited
chr18:32086103	E13	2	16	1	1	edited
chr18:33796927	E13	1	30	2	29	edited
chr18:35225153	E13	5	14	2	2	edited
chr18:38456703	E13	2	57	1	2	edited
chr18:54936720	E13	3	17	1	2	edited
chr18:77071076	E13	3	17	1	1	edited
chr19:5238185	E13	2	15	1	1	edited
chr19:5290717	E13	3	15	1	2	edited
chr19:5290866	E13	5	8	2	4	edited
chr19:19023081	E13	4	80	1	1	edited
chr19:19023092	E13	5	72	1	1	edited
chr19:19080142	E13	10	166	1	10	edited
chr19:24561700	E13	4	8	2	3	edited
chr19:30140114	E13	3	13	1	1	edited
chr19:31554630	E13	4	85	1	1	edited
chr19:47037779	E13	5	6	1	4	edited
chr19:47037780	E13	5	6	1	4	edited
chr19:53608082	E13	2	9	1	1	edited
chrX:101824911	E13	7	7	4	4	edited
chr1:10097393	E13	2	28	0	0	unedited
chr1:34835604	E13	1	8	0	0	unedited
chr1:59688866	E13	4	40	0	0	unedited
chr1:59688879	E13	1	43	0	0	unedited
chr1:60374458	E13	1	18	0	0	unedited
chr1:93371629	E13	0	0	1	28	unedited
chr1:133089162	E13	1	24	0	0	unedited
chr1:156439138	E13	2	14	0	0	unedited
chr1:160236913	E13	1	2	0	0	unedited
chr1:162543937	E13	1	13	0	0	unedited
chr1:171413402	E13	6	22	0	0	unedited
chr2:14148049	E13	1	15	0	0	unedited
chr2:24915948	E13	3	37	0	0	unedited
chr2:26382627	E13	1	13	0	0	unedited
chr2:31030405	E13	1	23	0	0	unedited
chr2:31999583	E13	2	12	0	0	unedited
chr2:37511282	E13	2	84	0	0	unedited
chr2:54588972	E13	5	41	0	0	unedited
chr2:69738936	E13	2	13	0	0	unedited
chr2:80543866	E13	1	75	0	0	unedited
chr2:91300007	E13	1	19	0	0	unedited
chr2:119106991	E13	2	32	0	0	unedited
chr2:119107335	E13	2	38	0	0	unedited
chr2:119107337	E13	1	38	0	0	unedited
chr2:121913465	E13	1	24	0	0	unedited
chr2:125090467	E13	6	33	0	0	unedited
chr2:152864270	E13	3	44	0	0	unedited
chr2:157558640	E13	1	15	0	0	unedited
chr2:157558652	E13	0	0	2	3	unedited
chr3:25651750	E13	2	43	0	0	unedited
chr3:25905599	E13	3	71	0	0	unedited
chr3:28587845	E13	2	8	0	0	unedited
chr3:28587849	E13	5	8	0	0	unedited
chr3:28587865	E13	1	5	0	0	unedited
chr3:88352235	E13	1	19	0	0	unedited
chr3:95116280	E13	0	0	1	4	unedited
chr3:95314607	E13	1	17	1	3	unedited
chr3:96240101	E13	0	0	1	7	unedited
chr3:96625806	E13	1	61	0	0	unedited
chr3:105738221	E13	8	19	0	0	unedited
chr3:106576871	E13	1	7	1	1	unedited
chr3:116577005	E13	0	0	1	1	unedited
chr3:116629562	E13	0	0	1	3	unedited
chr3:116629563	E13	0	0	1	3	unedited
chr3:117634889	E13	1	5	0	0	unedited
chr3:117634890	E13	1	5	0	0	unedited
chr4:44007260	E13	2	6	0	0	unedited
chr4:45377141	E13	0	0	1	10	unedited
chr4:48467273	E13	1	11	0	0	unedited
chr4:55063574	E13	2	37	0	0	unedited
chr4:56766887	E13	1	11	1	1	unedited
chr4:94631910	E13	2	11	0	0	unedited
chr4:100165162	E13	6	36	0	0	unedited
chr4:116094788	E13	0	0	2	22	unedited
chr4:116982877	E13	4	21	0	0	unedited
chr4:126365164	E13	2	19	0	0	unedited
chr4:129716976	E13	4	39	0	0	unedited
chr4:132189505	E13	1	42	0	0	unedited
chr4:136651995	E13	1	46	0	0	unedited
chr4:139126466	E13	2	21	0	0	unedited
chr4:148134461	E13	3	16	0	0	unedited
chr5:3587143	E13	1	21	0	0	unedited
chr5:20876781	E13	3	16	0	0	unedited
chr5:30670928	E13	5	128	0	0	unedited
chr5:104582501	E13	8	18	0	0	unedited
chr5:106976478	E13	2	11	0	0	unedited
chr5:106976488	E13	4	12	0	0	unedited
chr5:108344621	E13	1	15	0	0	unedited
chr5:113087812	E13	2	11	0	0	unedited
chr5:122486033	E13	2	72	0	0	unedited
chr5:134634013	E13	1	28	0	0	unedited
chr5:139217248	E13	1	22	0	0	unedited
chr6:4636387	E13	2	31	0	0	unedited
chr6:4636458	E13	1	47	0	0	unedited
chr6:35093302	E13	3	16	0	0	unedited
chr6:56788101	E13	1	6	0	0	unedited
chr6:66540281	E13	1	64	0	0	unedited
chr6:71502405	E13	4	20	0	0	unedited
chr6:71502406	E13	1	19	0	0	unedited
chr6:113134421	E13	6	16	0	0	unedited
chr6:113134718	E13	1	7	0	0	unedited
chr6:114291928	E13	2	4	0	0	unedited
chr6:114291929	E13	2	4	0	0	unedited
chr6:117911019	E13	3	33	0	0	unedited
chr7:15861780	E13	1	9	0	0	unedited
chr7:16548169	E13	3	25	0	0	unedited
chr7:18973009	E13	1	3	0	0	unedited
chr7:81895953	E13	2	26	0	0	unedited
chr7:97098467	E13	11	15	0	0	unedited
chr7:102170009	E13	2	82	0	0	unedited
chr7:102170618	E13	1	31	0	0	unedited
chr7:113531304	E13	1	15	0	0	unedited
chr7:124208433	E13	1	6	0	0	unedited
chr7:124208442	E13	2	6	0	0	unedited
chr7:127520430	E13	4	12	0	0	unedited
chr7:127520493	E13	1	24	0	0	unedited
chr7:127526668	E13	3	26	0	0	unedited
chr7:127526680	E13	2	31	0	0	unedited
chr7:127526687	E13	4	31	0	0	unedited
chr7:127526711	E13	2	40	0	0	unedited
chr7:128450591	E13	7	17	0	0	unedited
chr7:128450600	E13	1	19	0	0	unedited
chr7:143526074	E13	1	7	0	0	unedited
chr8:19687876	E13	1	2	0	0	unedited
chr8:20008354	E13	0	0	2	7	unedited
chr8:20274146	E13	2	10	0	0	unedited
chr8:20398857	E13	7	13	0	0	unedited
chr8:94044615	E13	2	11	0	0	unedited
chr8:106422561	E13	0	0	1	4	unedited
chr8:107092176	E13	1	10	0	0	unedited
chr8:110974645	E13	2	32	0	0	unedited
chr8:111184282	E13	2	40	0	0	unedited
chr9:13820028	E13	2	37	0	0	unedited
chr9:21682879	E13	1	23	0	0	unedited
chr9:21682980	E13	6	26	0	0	unedited
chr9:30439503	E13	1	6	0	0	unedited
chr9:45967463	E13	0	0	2	68	unedited
chr9:65906717	E13	0	0	3	18	unedited
chr9:66585284	E13	2	94	0	0	unedited
chr9:72474136	E13	6	25	0	0	unedited
chr9:72670277	E13	1	93	0	0	unedited
chr9:72673228	E13	2	28	0	0	unedited
chr9:72673229	E13	8	28	0	0	unedited
chr9:72673234	E13	1	27	0	0	unedited
chr9:78141821	E13	1	22	0	0	unedited
chr9:86551391	E13	1	12	0	0	unedited
chr9:88851498	E13	4	7	0	0	unedited
chr9:95899899	E13	2	13	0	0	unedited
chr9:97097860	E13	1	52	1	4	unedited
chr9:97097863	E13	6	49	0	0	unedited
chr9:97098691	E13	2	17	0	0	unedited
chr9:97098710	E13	1	14	0	0	unedited
chr9:104017298	E13	0	0	1	1	unedited
chr9:104017306	E13	0	0	1	3	unedited
chr9:106240842	E13	4	17	0	0	unedited
chr9:113890804	E13	0	0	1	1	unedited
chr9:122988099	E13	1	24	0	0	unedited
chr9:122988101	E13	3	26	0	0	unedited
chr9:123462054	E13	1	147	2	92	unedited
chr10:45479704	E13	2	33	0	0	unedited
chr10:58407776	E13	1	26	0	0	unedited
chr10:62562399	E13	2	26	0	0	unedited
chr10:82052094	E13	0	0	1	3	unedited
chr10:92116961	E13	26	236	0	0	unedited
chr10:92116962	E13	7	236	0	0	unedited
chr10:117689543	E13	1	14	0	0	unedited
chr10:122690744	E13	3	12	0	0	unedited
chr10:123165590	E13	3	39	0	0	unedited
chr10:128354659	E13	1	3	0	0	unedited
chr11:4168268	E13	2	39	0	0	unedited
chr11:50165566	E13	1	37	0	0	unedited
chr11:54868812	E13	2	52	0	0	unedited
chr11:62651204	E13	4	8	0	0	unedited
chr11:62651205	E13	3	8	0	0	unedited
chr11:62651268	E13	1	9	0	0	unedited
chr11:67065224	E13	0	0	2	8	unedited
chr11:69974775	E13	2	8	0	0	unedited
chr11:78010239	E13	3	25	0	0	unedited
chr11:78010258	E13	7	24	0	0	unedited
chr11:80010739	E13	6	41	0	0	unedited
chr11:80325356	E13	1	6	0	0	unedited
chr11:86314553	E13	4	18	0	0	unedited
chr11:94094404	E13	1	3	0	0	unedited
chr11:98181704	E13	1	14	0	0	unedited
chr11:98829696	E13	2	9	0	0	unedited
chr11:102812092	E13	12	22	0	0	unedited
chr11:102812104	E13	4	21	0	0	unedited
chr11:102813020	E13	2	50	0	0	unedited
chr11:104517782	E13	4	27	0	0	unedited
chr11:104517868	E13	4	10	0	0	unedited
chr11:105276808	E13	2	12	0	0	unedited
chr11:119290488	E13	5	23	0	0	unedited
chr12:3431771	E13	2	8	0	0	unedited
chr12:3431779	E13	2	8	0	0	unedited
chr12:4222632	E13	2	42	0	0	unedited
chr12:17370865	E13	1	15	0	0	unedited
chr12:51636455	E13	1	94	0	0	unedited
chr12:72950895	E13	12	52	0	0	unedited
chr12:78877391	E13	1	22	0	0	unedited
chr12:80723769	E13	1	40	0	0	unedited
chr12:80723807	E13	1	30	0	0	unedited
chr12:91638602	E13	0	0	2	55	unedited
chr12:108504869	E13	2	4	0	0	unedited
chr12:108507335	E13	1	16	0	0	unedited
chr12:111799169	E13	1	44	0	0	unedited
chr13:12475081	E13	2	5	1	2	unedited
chr13:28442392	E13	4	27	0	0	unedited
chr13:54626515	E13	1	48	0	0	unedited
chr13:64137649	E13	0	0	1	2	unedited
chr13:98884826	E13	1	22	0	0	unedited
chr13:100626406	E13	2	7	0	0	unedited
chr13:100714923	E13	3	23	0	0	unedited
chr13:108401686	E13	4	43	0	0	unedited
chr14:14118496	E13	1	8	0	0	unedited
chr14:27456982	E13	7	37	0	0	unedited
chr14:30976162	E13	1	20	0	0	unedited
chr14:31826280	E13	5	40	0	0	unedited
chr14:32081748	E13	0	0	1	19	unedited
chr14:52103167	E13	4	87	0	0	unedited
chr14:57877611	E13	6	22	0	0	unedited
chr15:66639547	E13	1	12	0	0	unedited
chr15:81589278	E13	1	9	0	0	unedited
chr15:82872071	E13	1	25	0	0	unedited
chr15:88721118	E13	0	0	1	7	unedited
chr15:99749843	E13	2	41	0	0	unedited
chr16:13662130	E13	2	18	0	0	unedited
chr16:16880888	E13	0	0	1	4	unedited
chr16:30374036	E13	1	11	0	0	unedited
chr16:30512279	E13	0	0	1	16	unedited
chr16:31256991	E13	0	0	1	4	unedited
chr16:31256993	E13	0	0	1	4	unedited
chr16:32988663	E13	8	43	0	0	unedited
chr16:32989143	E13	1	20	0	0	unedited
chr16:56131095	E13	1	54	0	0	unedited
chr16:56709973	E13	1	8	0	0	unedited
chr16:74985319	E13	5	171	0	0	unedited
chr17:6122608	E13	1	11	0	0	unedited
chr17:6123068	E13	2	15	0	0	unedited
chr17:13830481	E13	1	21	0	0	unedited
chr17:17260201	E13	2	24	0	0	unedited
chr17:21989061	E13	2	11	0	0	unedited
chr17:22731167	E13	1	31	0	0	unedited
chr17:30003385	E13	2	2	0	0	unedited
chr17:32796083	E13	1	28	0	0	unedited
chr17:32796133	E13	1	15	1	8	unedited
chr17:32807326	E13	3	7	0	0	unedited
chr17:32807332	E13	5	5	0	0	unedited
chr17:32819186	E13	2	26	0	0	unedited
chr17:35861847	E13	2	24	0	0	unedited
chr17:36000151	E13	2	198	0	0	unedited
chr17:37077232	E13	2	12	0	0	unedited
chr17:46499925	E13	0	0	1	9	unedited
chr17:65840386	E13	2	21	0	0	unedited
chr17:71555759	E13	1	1	0	0	unedited
chr17:87978400	E13	1	10	0	0	unedited
chr18:4198674	E13	0	0	1	39	unedited
chr18:6060174	E13	2	24	0	0	unedited
chr18:9971663	E13	1	13	0	0	unedited
chr18:9973409	E13	4	4	0	0	unedited
chr18:24609406	E13	4	22	0	0	unedited
chr18:32085723	E13	2	21	0	0	unedited
chr18:35603320	E13	1	72	0	0	unedited
chr18:72158471	E13	4	62	0	0	unedited
chr18:76290439	E13	6	110	0	0	unedited
chr18:76290446	E13	2	111	0	0	unedited
chr18:84750854	E13	9	9	0	0	unedited
chr18:89052176	E13	1	3	0	0	unedited
chr18:89052177	E13	1	3	0	0	unedited
chr19:5290657	E13	3	21	0	0	unedited
chr19:5290658	E13	8	21	0	0	unedited
chr19:7037995	E13	2	10	0	0	unedited
chr19:7381061	E13	1	13	0	0	unedited
chr19:7381062	E13	1	13	0	0	unedited
chr19:7538115	E13	1	27	0	0	unedited
chr19:8975207	E13	1	16	0	0	unedited
chr19:24259451	E13	0	0	2	5	unedited
chr19:45008473	E13	1	29	0	0	unedited
chr19:46371199	E13	0	0	3	8	unedited
chrX:20707742	E13	2	10	0	0	unedited
chrX:74226650	E13	5	36	0	0	unedited
chrX:112380520	E13	1	11	0	0	unedited
chrX:151869927	E13	7	23	0	0	unedited
chr1:4859588	E13	1	19	0	0	unedited
chr1:7108031	E13	7	13	0	0	unedited
chr1:7108032	E13	4	13	0	0	unedited
chr1:7108091	E13	2	24	0	0	unedited
chr1:10031549	E13	2	28	0	0	unedited
chr1:10097410	E13	4	26	0	0	unedited
chr1:10098444	E13	1	40	0	0	unedited
chr1:10098536	E13	2	25	0	0	unedited
chr1:16549779	E13	2	3	0	0	unedited
chr1:23875185	E13	1	39	0	0	unedited
chr1:25390397	E13	2	12	0	0	unedited
chr1:36443343	E13	3	82	0	0	unedited
chr1:37818783	E13	1	5	0	0	unedited
chr1:44559631	E13	2	6	0	0	unedited
chr1:44560522	E13	1	12	0	0	unedited
chr1:55572742	E13	1	3	0	0	unedited
chr1:59210081	E13	6	22	0	0	unedited
chr1:60518821	E13	1	2	0	0	unedited
chr1:63117052	E13	1	4	0	0	unedited
chr1:74503207	E13	1	28	0	0	unedited
chr1:78676193	E13	1	3	0	0	unedited
chr1:86569000	E13	1	5	0	0	unedited
chr1:91392789	E13	3	20	0	0	unedited
chr1:104781732	E13	5	14	0	0	unedited
chr1:127394269	E13	1	14	0	0	unedited
chr1:128192215	E13	1	25	0	0	unedited
chr1:132438412	E13	1	7	0	0	unedited
chr1:132719975	E13	1	5	0	0	unedited
chr1:136321095	E13	0	0	1	1	unedited
chr1:156598190	E13	4	4	0	0	unedited
chr1:156598206	E13	3	4	0	0	unedited
chr1:157490806	E13	2	3	0	0	unedited
chr1:165430427	E13	2	5	0	0	unedited
chr1:167272472	E13	3	36	0	0	unedited
chr1:168377352	E13	3	159	0	0	unedited
chr1:177183869	E13	1	23	0	0	unedited
chr1:180099861	E13	1	21	0	0	unedited
chr1:181224496	E13	2	8	0	0	unedited
chr1:181224511	E13	2	9	0	0	unedited
chr1:186751193	E13	1	15	0	0	unedited
chr2:4442419	E13	2	35	0	0	unedited
chr2:14038794	E13	1	13	0	0	unedited
[truncated: 37,161 more rows]

## Sheet: Table S4 Differential sites
Identifier of editing sites	GenomicFeature	Between-group	DE level	p-value	dRES	Ensembl geneID
chr10:92116962	ncRNA	P0_vs_E13	0.25	0.0475738	up	ENSMUSG00000112117
chr10:92126317	ncRNA	P0_vs_E13	-0.133333	0.0195992	down	ENSMUSG00000112117
chr11:51599256	intronic	P0_vs_E13	0.0214362	0.0498212	up	ENSMUSG00000020359
chr11:85034699	intronic	P0_vs_E13	0.472727	0.0167289	up	ENSMUSG00000000804
chr12:112958239	intergenic	P0_vs_E13	0.333333	0.0322692	up	intergenic
chr12:80723749	3'-UTR	P0_vs_E13	0.356436	0.0105702	up	ENSMUSG00000066438
chr12:83637742	intronic	P0_vs_E13	0.231013	0.00159562	up	ENSMUSG00000010608
chr15:8158190	3'-UTR	P0_vs_E13	0.108392	0.00805405	up	ENSMUSG00000022142
chr16:91656070	CDS	P0_vs_E13	0.047138	0.0232116	up	ENSMUSG00000022961
chr17:32796133	3'-UTR	P0_vs_E13	0.419355	0.0444148	up	ENSMUSG00000055202
chr18:84750854	ncRNA	P0_vs_E13	0.40625	0.0135147	up	ENSMUSG00000118075
chr1:143755378	3'-UTR	P0_vs_E13	0.389235	0.00612899	up	ENSMUSG00000018199
chr1:156427612	3'-UTR	P0_vs_E13	0.568387	0.0132647	up	ENSMUSG00000026600
chr1:24052688	intronic	P0_vs_E13	0.538462	0.0472958	up	ENSMUSG00000026153
chr2:128969592	intronic	P0_vs_E13	0.666667	0.034098	up	ENSMUSG00000042851
chr2:38875861	intronic	P0_vs_E13	0.6	0.0302301	up	ENSMUSG00000063972
chr2:54588375	intronic	P0_vs_E13	-0.3	0.03442	down	ENSMUSG00000060988
chr2:54588972	intronic	P0_vs_E13	0.588235	0.0329802	up	ENSMUSG00000060988
chr3:103066090	3'-UTR	P0_vs_E13	0.0343137	0.0403015	up	ENSMUSG00000027852
chr3:87921451	intronic	P0_vs_E13	0.361702	0.0151379	up	ENSMUSG00000019710
chr4:129180547	intronic	P0_vs_E13	0.769231	0.021954	up	ENSMUSG00000040928
chr4:136650217	3'-UTR	P0_vs_E13	0.241179	0.0420418	up	ENSMUSG00000028664
chr4:136651995	3'-UTR	P0_vs_E13	0.213483	0.0388318	up	ENSMUSG00000028664
chr5:108071370	intronic	P0_vs_E13	0.216749	0.0381832	up	ENSMUSG00000029267
chr5:129972865	intronic	P0_vs_E13	0.453027	0.00556693	up	ENSMUSG00000066735
chr5:142669235	3'-UTR	P0_vs_E13	0.239048	0.0013876	up	ENSMUSG00000029578
chr5:142669236	3'-UTR	P0_vs_E13	0.184615	0.020613	up	ENSMUSG00000029578
chr5:34477808	intronic	P0_vs_E13	0.666667	0.0126718	up	ENSMUSG00000037210
chr5:57957815	intronic	P0_vs_E13	0.833333	0.0165985	up	ENSMUSG00000029108
chr6:66540755	3'-UTR	P0_vs_E13	-0.035533	0.00549193	down	ENSMUSG00000029910
chr7:102169981	intronic	P0_vs_E13	0.417544	0.0162126	up	ENSMUSG00000063550
chr7:127526736	intronic	P0_vs_E13	0.362573	0.0373608	up	ENSMUSG00000053877
chr8:19694078	ncRNA	P0_vs_E13	-0.26317	0.0121657	down	ENSMUSG00000087153
chr9:108337130	ncRNA	P0_vs_E13	0.0788991	0.0154768	up	ENSMUSG00000104208
chr9:97097861	intronic	P0_vs_E13	0.483431	0.016596	up	ENSMUSG00000032449
chr9:97098634	intronic	P0_vs_E13	0.443182	0.0468652	up	ENSMUSG00000032449
chr10:20254468	intronic	P6_vs_P0	-0.168459	0.0466708	down	ENSMUSG00000019996
chr10:44475585	intergenic	P6_vs_P0	0.0481928	0.048401	up	intergenic
chr11:100501674	intronic	P6_vs_P0	-0.352941	0.0290374	down	ENSMUSG00000020917
chr11:101198281	3'-UTR	P6_vs_P0	-0.196078	0.0247716	down	ENSMUSG00000006920
chr11:109234358	intronic	P6_vs_P0	-0.108155	0.0287654	down	ENSMUSG00000020599
chr11:3709977	intronic	P6_vs_P0	0.138889	0.0099483	up	ENSMUSG00000020435
chr11:70037188	3'-UTR	P6_vs_P0	-0.304348	0.0424405	down	ENSMUSG00000020886
chr11:80470875	intronic	P6_vs_P0	-0.380567	0.0201281	down	ENSMUSG00000017428
chr11:85034699	intronic	P6_vs_P0	-0.378133	0.00414925	down	ENSMUSG00000000804
chr12:111737851	intronic	P6_vs_P0	0.137931	0.0275113	up	ENSMUSG00000037787
chr12:116124497	ncRNA	P6_vs_P0	0.266667	0.0176444	up	ENSMUSG00000093765
chr12:46708169	intronic	P6_vs_P0	0.144872	0.0394944	up	ENSMUSG00000021047
chr12:72959530	ncRNA	P6_vs_P0	0.0666667	0.0392805	up	ENSMUSG00000097010
chr12:83637742	intronic	P6_vs_P0	-0.196054	0.00876512	down	ENSMUSG00000010608
chr12:83637743	intronic	P6_vs_P0	-0.16347	0.0301552	down	ENSMUSG00000010608
chr13:17804344	CDS	P6_vs_P0	-0.333333	0.0407224	down	ENSMUSG00000041297
chr14:27456982	intronic	P6_vs_P0	-0.482353	0.0337595	down	ENSMUSG00000040651
chr14:50874112	ncRNA	P6_vs_P0	-0.368421	0.0194434	down	ENSMUSG00000097431
chr14:59235937	3'-UTR	P6_vs_P0	-0.0545906	0.0369346	down	ENSMUSG00000035469
chr15:98910261	intronic	P6_vs_P0	0.310345	0.00782735	up	ENSMUSG00000022999
chr16:13904988	intronic	P6_vs_P0	-0.178101	0.0303285	down	ENSMUSG00000022679
chr16:67546600	intronic	P6_vs_P0	0.142857	0.0122853	up	ENSMUSG00000064115
chr16:8600421	intronic	P6_vs_P0	-0.375	0.0446658	down	ENSMUSG00000057880
chr17:63052745	intergenic	P6_vs_P0	-0.130411	0.0348599	down	intergenic
chr17:74410857	intronic	P6_vs_P0	0.242424	0.0253141	up	ENSMUSG00000024069
chr17:85006585	intronic	P6_vs_P0	-0.206061	0.0193108	down	ENSMUSG00000061130
chr18:32102542	3'-UTR	P6_vs_P0	-0.103962	0.0280589	down	ENSMUSG00000024384
chr18:32102567	3'-UTR	P6_vs_P0	-0.045045	0.0443338	down	ENSMUSG00000024384
chr18:38456698	intronic	P6_vs_P0	-0.130113	0.0411936	down	ENSMUSG00000024425
chr18:38456708	intronic	P6_vs_P0	-0.125781	0.0392381	down	ENSMUSG00000024425
chr18:65477077	3'-UTR	P6_vs_P0	-0.488235	0.00272482	down	ENSMUSG00000032688
chr18:84750854	ncRNA	P6_vs_P0	0.59375	0.0060152	up	ENSMUSG00000118075
chr19:46277820	intronic	P6_vs_P0	-0.469925	0.0219382	down	ENSMUSG00000025224
chr1:143755378	3'-UTR	P6_vs_P0	-0.229791	0.0194489	down	ENSMUSG00000018199
chr1:93371629	3'-UTR	P6_vs_P0	0.0947462	0.0138924	up	ENSMUSG00000026275
chr1:93371645	3'-UTR	P6_vs_P0	0.168985	0.00479731	up	ENSMUSG00000026275
chr2:128969592	intronic	P6_vs_P0	-0.45977	0.0339854	down	ENSMUSG00000042851
chr2:153617285	3'-UTR	P6_vs_P0	0.0655738	0.0295849	up	ENSMUSG00000056941
chr2:34823396	intronic	P6_vs_P0	-0.509091	0.0402713	down	ENSMUSG00000035949
chr3:116681920	intronic	P6_vs_P0	-0.426877	0.0390908	down	ENSMUSG00000027957
chr3:68994123	intronic	P6_vs_P0	-0.488889	0.0440556	down	ENSMUSG00000027778
chr4:129180547	intronic	P6_vs_P0	-0.538462	0.00316953	down	ENSMUSG00000040928
chr4:136565189	intronic	P6_vs_P0	0.178571	0.0407076	up	ENSMUSG00000036940
chr4:136650184	3'-UTR	P6_vs_P0	0.131868	0.0483261	up	ENSMUSG00000028664
chr4:136650217	3'-UTR	P6_vs_P0	0.244589	0.0250813	up	ENSMUSG00000028664
chr4:140951582	ncRNA	P6_vs_P0	-0.197646	0.044169	down	ENSMUSG00000087698
chr4:34620541	intronic	P6_vs_P0	0.112903	0.0377376	up	ENSMUSG00000028292
chr5:108071370	intronic	P6_vs_P0	-0.236332	0.0136969	down	ENSMUSG00000029267
chr5:108071806	intronic	P6_vs_P0	-0.250766	0.0142527	down	ENSMUSG00000029267
chr5:139186113	3'-UTR	P6_vs_P0	-0.0226244	0.0282961	down	ENSMUSG00000025857
chr5:142573122	intronic	P6_vs_P0	0.290323	0.0121881	up	ENSMUSG00000039533
chr5:142669235	3'-UTR	P6_vs_P0	-0.142723	0.0491105	down	ENSMUSG00000029578
chr5:142669236	3'-UTR	P6_vs_P0	-0.134459	0.00425943	down	ENSMUSG00000029578
chr5:145145310	intronic	P6_vs_P0	-0.241039	0.0216082	down	ENSMUSG00000038722
chr5:145146333	intronic	P6_vs_P0	-0.199677	0.0219615	down	ENSMUSG00000038722
chr5:34490232	downstream	P6_vs_P0	-0.287097	0.0414108	down	ENSMUSG00000106678
chr5:65543773	intronic	P6_vs_P0	-0.536585	0.0230841	down	ENSMUSG00000029203
chr6:124740293	intronic	P6_vs_P0	-0.172932	0.0323064	down	ENSMUSG00000072772
chr6:48398301	intronic	P6_vs_P0	0.0714286	0.0390095	up	ENSMUSG00000042810
chr6:67050897	ncRNA	P6_vs_P0	0.121212	0.0279655	up	ENSMUSG00000087231
chr6:8237682	intergenic	P6_vs_P0	-0.291887	0.0348185	down	intergenic
chr7:102169981	intronic	P6_vs_P0	-0.4278	0.0206697	down	ENSMUSG00000063550
chr7:127658135	ncRNA	P6_vs_P0	0.434783	0.0494043	up	ENSMUSG00000108766
chr7:15876944	intronic	P6_vs_P0	-0.0857945	0.0284312	down	ENSMUSG00000041578
chr7:5026544	intronic	P6_vs_P0	0.0495868	0.0493281	up	ENSMUSG00000035228
chr7:55977625	ncRNA	P6_vs_P0	0.0319149	0.0472656	up	ENSMUSG00000087178
chr7:6177348	intronic	P6_vs_P0	-0.0431655	0.0176621	down	ENSMUSG00000044876
chr7:80241949	3'-UTR	P6_vs_P0	-0.161872	0.0353136	down	ENSMUSG00000050973
chr9:106240842	intronic	P6_vs_P0	-0.24	0.0263545	down	ENSMUSG00000032786
chr9:106442106	intronic	P6_vs_P0	-0.318831	0.0444119	down	ENSMUSG00000042210
chr9:108337130	ncRNA	P6_vs_P0	-0.0788991	0.013165	down	ENSMUSG00000104208
chr9:21682781	intronic	P6_vs_P0	-0.19475	0.0285994	down	ENSMUSG00000032187
chr9:21682980	intronic	P6_vs_P0	-0.266198	0.0473077	down	ENSMUSG00000032187
chr9:21683994	intronic	P6_vs_P0	0.040404	0.0217346	up	ENSMUSG00000032187
chr9:56491748	intronic	P6_vs_P0	-0.291968	0.0230786	down	ENSMUSG00000032329
chr9:72670266	intronic	P6_vs_P0	-0.15501	0.018317	down	ENSMUSG00000032216
chr9:72670273	intronic	P6_vs_P0	-0.373399	0.00238898	down	ENSMUSG00000032216
chr9:97097861	intronic	P6_vs_P0	-0.631579	0.0369643	down	ENSMUSG00000032449
chr9:97098634	intronic	P6_vs_P0	-0.370455	0.00715213	down	ENSMUSG00000032449
chr9:97098638	intronic	P6_vs_P0	-0.241758	0.0394025	down	ENSMUSG00000032449
chr9:97098691	intronic	P6_vs_P0	-0.458333	0.0130299	down	ENSMUSG00000032449
chrX:139917920	intronic	P6_vs_P0	0.1875	0.0480364	up	ENSMUSG00000031433
JH584304.1:53270	intergenic	P21_vs_P6	-0.23151	0.023676	down	intergenic
chr10:128872136	intronic	P21_vs_P6	0.165926	0.0343003	up	ENSMUSG00000078427
chr10:20254457	intronic	P21_vs_P6	0.116679	0.0451152	up	ENSMUSG00000019996
chr10:20254468	intronic	P21_vs_P6	0.189987	0.0316419	up	ENSMUSG00000019996
chr10:4428257	intronic	P21_vs_P6	0.44539	0.0045654	up	ENSMUSG00000019763
chr10:57507125	3'-UTR	P21_vs_P6	0.178021	0.00953964	up	ENSMUSG00000019878
chr10:79844316	intergenic	P21_vs_P6	0.333333	0.0182354	up	intergenic
chr10:89898359	intronic	P21_vs_P6	0.125	0.0285485	up	ENSMUSG00000058589
chr10:91118456	ncRNA	P21_vs_P6	0.182398	0.00580586	up	ENSMUSG00000077167
chr10:95976261	intronic	P21_vs_P6	0.180818	0.0322121	up	ENSMUSG00000036499
chr11:101198281	3'-UTR	P21_vs_P6	0.15873	0.0185748	up	ENSMUSG00000006920
chr11:102525681	intronic	P21_vs_P6	0.180995	0.0494239	up	ENSMUSG00000034621
chr11:105169144	intergenic	P21_vs_P6	0.601399	0.0141977	up	intergenic
chr11:114717812	intronic	P21_vs_P6	0.31448	0.0063178	up	ENSMUSG00000034714
chr11:116177790	intronic	P21_vs_P6	0.135745	0.0254329	up	ENSMUSG00000020777
chr11:116177798	intronic	P21_vs_P6	0.172635	0.0409699	up	ENSMUSG00000020777
chr11:23566494	intronic	P21_vs_P6	0.479167	0.0259293	up	ENSMUSG00000042208
chr11:3318988	ncRNA	P21_vs_P6	0.2	0.0228075	up	ENSMUSG00000053263
chr11:43684145	5'-UTR	P21_vs_P6	0.228547	0.0455514	up	ENSMUSG00000044950
chr11:51599256	intronic	P21_vs_P6	0.0446809	0.027573	up	ENSMUSG00000020359
chr11:51600424	3'-UTR	P21_vs_P6	0.0392157	0.0216456	up	ENSMUSG00000020358
chr11:58327471	intronic	P21_vs_P6	0.0742706	0.005654	up	ENSMUSG00000049755
chr11:60790453	intronic	P21_vs_P6	0.142857	0.0489484	up	ENSMUSG00000020534
chr11:67708402	3'-UTR	P21_vs_P6	0.0877205	0.043212	up	ENSMUSG00000049928
chr11:68975275	downstream	P21_vs_P6	0.166667	0.0435817	up	ENSMUSG00000018740
chr11:70033095	3'-UTR	P21_vs_P6	0.20614	0.019182	up	ENSMUSG00000020886
chr11:70037043	3'-UTR	P21_vs_P6	0.370924	0.0378464	up	ENSMUSG00000020886
chr11:75300577	3'-UTR	P21_vs_P6	0.249586	0.00687846	up	ENSMUSG00000000751
chr11:75300578	3'-UTR	P21_vs_P6	0.254163	0.0412294	up	ENSMUSG00000000751
chr11:75300618	3'-UTR	P21_vs_P6	0.162238	0.0155685	up	ENSMUSG00000000751
chr11:77229823	intronic	P21_vs_P6	0.0833333	0.0453467	up	ENSMUSG00000037926
chr11:77536054	3'-UTR	P21_vs_P6	0.0655656	0.0261315	up	ENSMUSG00000017291
chr11:88611884	intronic	P21_vs_P6	-0.443097	0.0200689	down	ENSMUSG00000069769
chr12:100207186	3'-UTR	P21_vs_P6	0.159263	0.000238458	up	ENSMUSG00000001175
chr12:111649474	intronic	P21_vs_P6	0.168675	0.0430986	up	ENSMUSG00000007411
chr12:116124497	ncRNA	P21_vs_P6	0.464103	0.0128109	up	ENSMUSG00000093765
chr12:116124526	ncRNA	P21_vs_P6	0.506579	0.0252747	up	ENSMUSG00000093765
chr12:54671755	3'-UTR	P21_vs_P6	0.151479	0.00358398	up	ENSMUSG00000054302
chr12:54671771	3'-UTR	P21_vs_P6	0.0439189	0.048778	up	ENSMUSG00000054302
chr12:69361429	ncRNA	P21_vs_P6	0.296036	0.0175447	up	ENSMUSG00000099250
chr12:70994629	ncRNA	P21_vs_P6	0.286874	0.00516338	up	ENSMUSG00000085622
chr12:72905618	intronic	P21_vs_P6	0.455255	0.00760181	up	ENSMUSG00000021098
chr12:72909374	3'-UTR	P21_vs_P6	0.259428	0.00220605	up	ENSMUSG00000021098
chr12:72909381	3'-UTR	P21_vs_P6	0.0875	0.012557	up	ENSMUSG00000021098
chr12:72909384	3'-UTR	P21_vs_P6	0.189394	0.00657144	up	ENSMUSG00000021098
chr12:72909387	3'-UTR	P21_vs_P6	-0.15311	0.00339006	down	ENSMUSG00000021098
chr12:76340759	intergenic	P21_vs_P6	0.240108	0.0308063	up	intergenic
chr12:76347060	downstream	P21_vs_P6	0.0688406	0.0242607	up	ENSMUSG00000056459
chr12:80723736	3'-UTR	P21_vs_P6	0.079174	0.0474741	up	ENSMUSG00000066438
chr12:80723738	3'-UTR	P21_vs_P6	0.0779221	0.0125899	up	ENSMUSG00000066438
chr12:80723749	3'-UTR	P21_vs_P6	0.398588	0.000598233	up	ENSMUSG00000066438
chr12:80723768	3'-UTR	P21_vs_P6	0.0776664	0.0400321	up	ENSMUSG00000066438
chr12:80723769	3'-UTR	P21_vs_P6	0.0622635	0.0214404	up	ENSMUSG00000066438
chr12:83480926	intronic	P21_vs_P6	0.030303	0.0352221	up	ENSMUSG00000021221
chr12:87262848	intronic	P21_vs_P6	0.259734	0.0352473	up	ENSMUSG00000021038
chr12:89644037	intronic	P21_vs_P6	0.467742	0.0141482	up	ENSMUSG00000066392
chr12:89644409	intronic	P21_vs_P6	0.459866	0.00971995	up	ENSMUSG00000066392
chr12:89644410	intronic	P21_vs_P6	0.365217	0.0146951	up	ENSMUSG00000066392
chr12:89644412	intronic	P21_vs_P6	0.253913	0.0321591	up	ENSMUSG00000066392
chr13:117766494	intronic	P21_vs_P6	0.0789474	0.020282	up	ENSMUSG00000021730
chr13:14052089	3'-UTR	P21_vs_P6	0.0482955	0.0335515	up	ENSMUSG00000021302
chr13:14484867	intronic	P21_vs_P6	0.148148	0.0492807	up	ENSMUSG00000021301
chr13:14484868	intronic	P21_vs_P6	0.185185	0.046995	up	ENSMUSG00000021301
chr13:17804156	CDS	P21_vs_P6	0.247845	0.0183323	up	ENSMUSG00000041297
chr13:21389999	3'-UTR	P21_vs_P6	0.219048	0.00389464	up	ENSMUSG00000021327
chr13:21390018	3'-UTR	P21_vs_P6	0.151874	0.00942847	up	ENSMUSG00000021327
chr13:21392337	3'-UTR	P21_vs_P6	0.0700935	0.0475687	up	ENSMUSG00000021327
chr13:21392338	3'-UTR	P21_vs_P6	0.0704225	0.0458129	up	ENSMUSG00000021327
chr13:28404822	ncRNA	P21_vs_P6	0.123894	0.0417959	up	ENSMUSG00000113216
chr13:43136182	3'-UTR	P21_vs_P6	0.0740741	0.0414819	up	ENSMUSG00000054728
chr13:54380508	3'-UTR	P21_vs_P6	0.031477	0.0176579	up	ENSMUSG00000025867
chr13:58167118	intergenic	P21_vs_P6	0.25	0.0352587	up	intergenic
chr13:60734742	intronic	P21_vs_P6	0.148438	0.0451654	up	ENSMUSG00000021559
chr14:21785511	intronic	P21_vs_P6	0.175	0.0306546	up	ENSMUSG00000021770
chr14:31700626	3'-UTR	P21_vs_P6	0.111332	0.0425213	up	ENSMUSG00000014496
chr14:48699012	ncRNA	P21_vs_P6	0.0333333	0.0307838	up	ENSMUSG00000098682
chr14:48817619	ncRNA	P21_vs_P6	0.454861	0.00736248	up	ENSMUSG00000098682
chr14:50874112	ncRNA	P21_vs_P6	0.3	0.00775342	up	ENSMUSG00000097431
chr14:52142935	intronic	P21_vs_P6	0.0346021	0.0457153	up	ENSMUSG00000057132
chr14:52293454	3'-UTR	P21_vs_P6	0.0659898	0.0299931	up	ENSMUSG00000016831
chr14:65197180	3'-UTR	P21_vs_P6	0.18226	0.00899498	up	ENSMUSG00000007989
chr14:65197191	3'-UTR	P21_vs_P6	0.399448	0.00215887	up	ENSMUSG00000007989
chr14:65197192	3'-UTR	P21_vs_P6	0.158753	0.0129267	up	ENSMUSG00000007989
chr14:70235003	ncRNA	P21_vs_P6	0.295575	0.0253972	up	ENSMUSG00000115186
chr14:76088233	3'-UTR	P21_vs_P6	0.0235043	0.022993	up	ENSMUSG00000022008
chr15:36089238	intronic	P21_vs_P6	0.170359	0.0423131	up	ENSMUSG00000037627
chr15:7451958	intergenic	P21_vs_P6	0.0651316	0.016787	up	intergenic
chr15:7451960	intergenic	P21_vs_P6	0.106855	0.0173043	up	intergenic
chr15:8112978	intronic	P21_vs_P6	0.357576	0.0158988	up	ENSMUSG00000022142
chr15:8158190	3'-UTR	P21_vs_P6	0.16047	0.00970965	up	ENSMUSG00000022142
chr15:81816439	intronic	P21_vs_P6	0.0511811	0.0256691	up	ENSMUSG00000022389
chr15:81819284	intronic	P21_vs_P6	0.385589	0.0301594	up	ENSMUSG00000022389
chr15:96411269	downstream	P21_vs_P6	0.625	0.0276882	up	ENSMUSG00000033228
chr15:98737112	3'-UTR	P21_vs_P6	0.158631	0.0351687	up	ENSMUSG00000051853
chr16:13702581	3'-UTR	P21_vs_P6	0.118519	0.0180113	up	ENSMUSG00000022684
chr16:13904988	intronic	P21_vs_P6	0.126819	0.00593533	up	ENSMUSG00000022679
chr16:18834928	3'-UTR	P21_vs_P6	0.089642	0.00504025	up	ENSMUSG00000005262
chr16:20123739	3'-UTR	P21_vs_P6	0.0788542	0.00997317	up	ENSMUSG00000062901
chr16:20123748	3'-UTR	P21_vs_P6	0.218522	0.014908	up	ENSMUSG00000062901
chr16:32840221	intronic	P21_vs_P6	0.31764	0.0432009	up	ENSMUSG00000035629
chr16:33011794	ncRNA	P21_vs_P6	0.101604	0.0325602	up	ENSMUSG00000078489
chr16:36846488	intronic	P21_vs_P6	0.277228	0.0297323	up	ENSMUSG00000022837
chr16:67190932	intronic	P21_vs_P6	0.0806452	0.0239194	up	ENSMUSG00000064115
chr16:67427473	intronic	P21_vs_P6	0.25	0.0211712	up	ENSMUSG00000064115
chr16:67487987	intronic	P21_vs_P6	0.109589	0.0407577	up	ENSMUSG00000064115
chr16:91656089	CDS	P21_vs_P6	0.109989	0.00222221	up	ENSMUSG00000022961
chr17:15475865	3'-UTR	P21_vs_P6	0.136421	0.0188245	up	ENSMUSG00000014769
chr17:21989061	intronic	P21_vs_P6	0.576923	0.0479524	up	ENSMUSG00000053347
chr17:33687299	3'-UTR	P21_vs_P6	0.312693	0.0311376	up	ENSMUSG00000079557
chr17:33688737	intronic	P21_vs_P6	0.206866	0.00632135	up	ENSMUSG00000079557
chr17:39845853	ncRNA	P21_vs_P6	0.243243	0.0269754	up	ENSMUSG00000097971
chr17:6122608	intronic	P21_vs_P6	0.408511	0.0437049	up	ENSMUSG00000034377
chr17:63052530	intergenic	P21_vs_P6	0.410661	0.0093185	up	intergenic
chr17:63052618	intergenic	P21_vs_P6	0.406027	0.0153844	up	intergenic
chr17:63052626	intergenic	P21_vs_P6	0.158879	0.0376999	up	intergenic
chr17:63052736	intergenic	P21_vs_P6	0.184262	0.0119701	up	intergenic
chr17:63052785	intergenic	P21_vs_P6	0.251417	0.0125286	up	intergenic
chr17:63054131	intergenic	P21_vs_P6	0.294892	0.017675	up	intergenic
chr17:94760392	ncRNA	P21_vs_P6	0.197942	0.0296825	up	ENSMUSG00000066057
chr18:23960405	CDS	P21_vs_P6	0.0872398	0.0233627	up	ENSMUSG00000024276
chr18:32102504	3'-UTR	P21_vs_P6	0.091253	0.042347	up	ENSMUSG00000024384
chr18:32102542	3'-UTR	P21_vs_P6	0.335488	0.00298986	up	ENSMUSG00000024384
chr18:32102567	3'-UTR	P21_vs_P6	0.0727969	0.00561166	up	ENSMUSG00000024384
chr18:32102590	3'-UTR	P21_vs_P6	0.110663	0.00528658	up	ENSMUSG00000024384
chr18:32102599	3'-UTR	P21_vs_P6	0.28233	0.000721406	up	ENSMUSG00000024384
chr18:34293981	intronic	P21_vs_P6	0.181818	0.0468177	up	ENSMUSG00000005871
chr18:35602061	intronic	P21_vs_P6	0.0973451	0.00642376	up	ENSMUSG00000037058
chr18:35602062	intronic	P21_vs_P6	0.255964	0.0040426	up	ENSMUSG00000037058
chr18:35602063	intronic	P21_vs_P6	0.0986547	0.0257249	up	ENSMUSG00000037058
chr18:35674360	3'-UTR	P21_vs_P6	0.0759162	0.0108301	up	ENSMUSG00000024350
chr18:38262286	3'-UTR	P21_vs_P6	0.039499	0.00470707	up	ENSMUSG00000024442
chr18:38456691	intronic	P21_vs_P6	0.0799442	0.0444717	up	ENSMUSG00000024425
chr18:76233135	intergenic	P21_vs_P6	0.326007	0.0152645	up	intergenic
chr18:76233254	intergenic	P21_vs_P6	0.573529	0.0123936	up	intergenic
chr19:10951703	intergenic	P21_vs_P6	-0.496178	0.00699772	down	intergenic
chr19:20000078	intergenic	P21_vs_P6	0.298246	0.0207888	up	intergenic
chr19:20001052	intergenic	P21_vs_P6	0.399167	0.00116117	up	intergenic
chr19:20001057	intergenic	P21_vs_P6	0.36	0.0377889	up	intergenic
chr19:45008426	intronic	P21_vs_P6	0.266144	0.0497154	up	ENSMUSG00000025209
chr19:45524743	intronic	P21_vs_P6	0.213436	0.000811578	up	ENSMUSG00000025217
chr19:45525433	intronic	P21_vs_P6	0.197675	0.000928595	up	ENSMUSG00000025217
chr19:45525711	intronic	P21_vs_P6	0.121194	0.0420632	up	ENSMUSG00000025217
chr19:45525717	intronic	P21_vs_P6	0.247722	0.0018343	up	ENSMUSG00000025217
chr19:45525722	intronic	P21_vs_P6	0.216368	0.00277298	up	ENSMUSG00000025217
chr19:45525732	intronic	P21_vs_P6	0.416416	0.000959231	up	ENSMUSG00000025217
chr19:45525792	intronic	P21_vs_P6	0.0767677	0.0104741	up	ENSMUSG00000025217
chr19:45526776	intronic	P21_vs_P6	0.202929	0.0193313	up	ENSMUSG00000025217
chr19:45526786	intronic	P21_vs_P6	0.268367	0.0213535	up	ENSMUSG00000025217
chr19:8808361	downstream	P21_vs_P6	0.257862	0.0237057	up	ENSMUSG00000071660
chr19:8808367	downstream	P21_vs_P6	0.121622	0.0452376	up	ENSMUSG00000071660
chr19:8816929	intronic	P21_vs_P6	0.368421	0.020734	up	ENSMUSG00000071660
chr1:132719975	intronic	P21_vs_P6	0.15625	0.032875	up	ENSMUSG00000026442
chr1:161015179	3'-UTR	P21_vs_P6	0.0880282	0.0153759	up	ENSMUSG00000043467
chr1:181224511	intergenic	P21_vs_P6	0.267857	0.0160702	up	intergenic
chr1:59874208	3'-UTR	P21_vs_P6	0.0771418	0.0300456	up	ENSMUSG00000067336
chr1:86348806	3'-UTR	P21_vs_P6	0.165231	0.0311182	up	ENSMUSG00000026234
chr1:86350105	3'-UTR	P21_vs_P6	0.0949367	0.031763	up	ENSMUSG00000026234
chr1:87247610	intergenic	P21_vs_P6	0.302317	0.0482475	up	intergenic
chr1:87247661	intergenic	P21_vs_P6	0.25	0.0491299	up	intergenic
chr1:87247662	intergenic	P21_vs_P6	0.208333	0.034442	up	intergenic
chr1:93371640	3'-UTR	P21_vs_P6	0.0718163	0.017633	up	ENSMUSG00000026275
chr1:93371645	3'-UTR	P21_vs_P6	0.260316	0.00188916	up	ENSMUSG00000026275
chr2:102317637	intronic	P21_vs_P6	0.157895	0.039329	up	ENSMUSG00000027189
chr2:104680727	3'-UTR	P21_vs_P6	0.0780488	0.0300939	up	ENSMUSG00000027175
chr2:104680756	3'-UTR	P21_vs_P6	0.213675	0.00157652	up	ENSMUSG00000027175
chr2:118869941	intronic	P21_vs_P6	0.325335	0.00412042	up	ENSMUSG00000027332
chr2:118869942	intronic	P21_vs_P6	0.149897	0.0199617	up	ENSMUSG00000027332
chr2:120736952	3'-UTR	P21_vs_P6	0.213126	0.034435	up	ENSMUSG00000090100
chr2:132309880	3'-UTR	P21_vs_P6	0.414257	0.00163471	up	ENSMUSG00000058793
chr2:14148681	3'-UTR	P21_vs_P6	0.333931	0.0322981	up	ENSMUSG00000026718
chr2:150332678	intronic	P21_vs_P6	0.125341	0.0047335	up	ENSMUSG00000063364
chr2:150334879	intronic	P21_vs_P6	0.128673	0.00759875	up	ENSMUSG00000063364
chr2:154537930	3'-UTR	P21_vs_P6	0.189489	0.0169749	up	ENSMUSG00000038533
chr2:156985369	intronic	P21_vs_P6	0.0440529	0.0235379	up	ENSMUSG00000027634
chr2:157558140	CDS	P21_vs_P6	0.4039	0.0420272	up	ENSMUSG00000067787
chr2:157558149	CDS	P21_vs_P6	0.129121	0.0222688	up	ENSMUSG00000067787
chr2:158383951	3'-UTR	P21_vs_P6	0.16405	0.00734649	up	ENSMUSG00000044349
chr2:158383976	3'-UTR	P21_vs_P6	0.0876578	0.00639983	up	ENSMUSG00000044349
chr2:158384953	3'-UTR	P21_vs_P6	0.153758	0.0275645	up	ENSMUSG00000044349
chr2:181868697	3'-UTR	P21_vs_P6	0.0787402	0.0325672	up	ENSMUSG00000038628
chr2:181873128	intergenic	P21_vs_P6	0.351852	0.0349373	up	intergenic
chr2:31030364	3'-UTR	P21_vs_P6	0.235298	0.0127843	up	ENSMUSG00000075415
chr2:31030369	3'-UTR	P21_vs_P6	0.150538	0.0135572	up	ENSMUSG00000075415
chr2:31030384	3'-UTR	P21_vs_P6	0.212636	0.0149964	up	ENSMUSG00000075415
chr2:37806075	intronic	P21_vs_P6	0.149766	0.0193549	up	ENSMUSG00000035392
chr2:4942532	downstream	P21_vs_P6	0.162791	0.00522818	up	ENSMUSG00000086670
chr2:69876807	intronic	P21_vs_P6	0.19084	0.0410052	up	ENSMUSG00000051730
chr2:91721422	3'-UTR	P21_vs_P6	0.53003	0.0205889	up	ENSMUSG00000027243
chr3:103066090	3'-UTR	P21_vs_P6	0.139978	0.000219241	up	ENSMUSG00000027852
chr3:103066122	3'-UTR	P21_vs_P6	0.0209924	0.00867541	up	ENSMUSG00000027852
chr3:108802400	intronic	P21_vs_P6	0.166667	0.0401033	up	ENSMUSG00000027882
chr3:116676859	intronic	P21_vs_P6	-0.308853	0.044878	down	ENSMUSG00000027957
chr3:116744084	3'-UTR	P21_vs_P6	0.105412	0.0122845	up	ENSMUSG00000033400
chr3:116744097	3'-UTR	P21_vs_P6	0.206439	0.00220335	up	ENSMUSG00000033400
chr3:116744704	3'-UTR	P21_vs_P6	0.151464	0.0219913	up	ENSMUSG00000033400
chr3:28587849	intronic	P21_vs_P6	0.869565	0.0477955	up	ENSMUSG00000027692
chr3:36092451	3'-UTR	P21_vs_P6	0.385396	0.0353779	up	ENSMUSG00000027710
chr3:36092494	3'-UTR	P21_vs_P6	0.619048	0.0317808	up	ENSMUSG00000027710
chr3:88818103	ncRNA	P21_vs_P6	0.230159	0.0377517	up	ENSMUSG00000078684
chr3:88819172	ncRNA	P21_vs_P6	0.460474	0.00989488	up	ENSMUSG00000078684
chr3:94363048	intronic	P21_vs_P6	0.306507	0.0142322	up	ENSMUSG00000091648
chr3:96194788	3'-UTR	P21_vs_P6	0.0298834	0.0151379	up	ENSMUSG00000038486
chr4:108230620	3'-UTR	P21_vs_P6	0.0779661	0.0441039	up	ENSMUSG00000034636
chr4:108230862	3'-UTR	P21_vs_P6	0.0240811	0.0442346	up	ENSMUSG00000034636
chr4:108230936	3'-UTR	P21_vs_P6	0.025	0.000502445	up	ENSMUSG00000034636
chr4:123055365	downstream	P21_vs_P6	0.335821	0.0201246	up	ENSMUSG00000028653
chr4:124944301	3'-UTR	P21_vs_P6	0.166715	0.016295	up	ENSMUSG00000044730
chr4:124944376	3'-UTR	P21_vs_P6	0.151008	0.0451796	up	ENSMUSG00000044730
chr4:125104406	intronic	P21_vs_P6	0.235116	0.00907103	up	ENSMUSG00000028863
chr4:134815019	intronic	P21_vs_P6	0.179945	0.0429775	up	ENSMUSG00000028826
chr4:136565189	intronic	P21_vs_P6	0.457792	0.0374659	up	ENSMUSG00000036940
chr4:136565190	intronic	P21_vs_P6	0.528256	0.0166048	up	ENSMUSG00000036940
chr4:136641079	ncRNA	P21_vs_P6	0.431148	0.00360036	up	ENSMUSG00000103119
chr4:136641081	ncRNA	P21_vs_P6	0.162534	0.0163059	up	ENSMUSG00000103119
chr4:136641558	ncRNA	P21_vs_P6	0.0855746	0.00109885	up	ENSMUSG00000103119
chr4:136641566	ncRNA	P21_vs_P6	0.0551181	0.00216378	up	ENSMUSG00000103119
chr4:136650217	3'-UTR	P21_vs_P6	-0.618421	0.0416192	down	ENSMUSG00000028664
chr4:139612166	intronic	P21_vs_P6	0.583333	0.0398427	up	ENSMUSG00000041025
chr4:140951582	ncRNA	P21_vs_P6	-0.0880682	0.00661918	down	ENSMUSG00000087698
chr4:141023017	intronic	P21_vs_P6	0.100609	0.0298346	up	ENSMUSG00000040860
chr4:141023019	intronic	P21_vs_P6	0.130518	0.0282083	up	ENSMUSG00000040860
chr4:148134531	intronic	P21_vs_P6	-0.166667	0.0337188	down	ENSMUSG00000029003
chr4:148136477	intronic	P21_vs_P6	-0.0447761	0.00394222	down	ENSMUSG00000029003
chr4:153703245	intergenic	P21_vs_P6	0.532564	0.0020023	up	intergenic
chr4:155621903	ncRNA	P21_vs_P6	0.0910342	0.0470259	up	ENSMUSG00000086682
chr4:155621916	ncRNA	P21_vs_P6	0.128345	0.0279288	up	ENSMUSG00000086682
chr4:156010666	3'-UTR	P21_vs_P6	0.157028	0.0252476	up	ENSMUSG00000029076
chr4:21834782	3'-UTR	P21_vs_P6	0.151543	0.00909004	up	ENSMUSG00000040455
chr4:32022582	3'-UTR	P21_vs_P6	0.0837696	0.0206476	up	ENSMUSG00000028284
chr4:43905508	intronic	P21_vs_P6	0.110822	0.00695418	up	ENSMUSG00000028476
chr4:45405032	intronic	P21_vs_P6	0.464514	0.00169321	up	ENSMUSG00000045973
chr4:45405038	intronic	P21_vs_P6	0.410959	0.0182789	up	ENSMUSG00000045973
chr4:45405041	intronic	P21_vs_P6	0.130277	0.0195023	up	ENSMUSG00000045973
chr4:45405070	intronic	P21_vs_P6	0.284325	0.00294649	up	ENSMUSG00000045973
chr4:45405118	intronic	P21_vs_P6	0.14179	0.0117347	up	ENSMUSG00000045973
chr4:56818392	intronic	P21_vs_P6	0.284242	0.0187175	up	ENSMUSG00000038816
chr4:97572913	intronic	P21_vs_P6	0.339939	0.0345186	up	ENSMUSG00000048747
chr4:97572931	intronic	P21_vs_P6	0.447552	0.0268048	up	ENSMUSG00000048747
chr5:109890494	ncRNA	P21_vs_P6	0.221304	0.0351592	up	ENSMUSG00000097140
chr5:113087813	3'-UTR	P21_vs_P6	0.136364	0.0380995	up	ENSMUSG00000051339
chr5:113087827	3'-UTR	P21_vs_P6	0.445732	0.00203234	up	ENSMUSG00000051339
chr5:113087834	3'-UTR	P21_vs_P6	0.321206	0.00846397	up	ENSMUSG00000051339
chr5:124394694	intronic	P21_vs_P6	1	0.0361275	up	ENSMUSG00000038095
chr5:125456605	3'-UTR	P21_vs_P6	0.526667	0.00234456	up	ENSMUSG00000037905
chr5:125456906	3'-UTR	P21_vs_P6	0.220498	0.00196811	up	ENSMUSG00000037905
chr5:125456907	3'-UTR	P21_vs_P6	0.208955	0.00426772	up	ENSMUSG00000037905
chr5:125457476	3'-UTR	P21_vs_P6	0.111893	0.0133381	up	ENSMUSG00000037905
chr5:125457477	3'-UTR	P21_vs_P6	0.421832	0.00012768	up	ENSMUSG00000037905
chr5:125457478	3'-UTR	P21_vs_P6	0.0694737	0.00451958	up	ENSMUSG00000037905
chr5:125457531	3'-UTR	P21_vs_P6	0.0230088	0.00546115	up	ENSMUSG00000037905
chr5:125457542	3'-UTR	P21_vs_P6	0.111821	0.00108436	up	ENSMUSG00000037905
chr5:129984998	3'-UTR	P21_vs_P6	0.0376884	0.0285076	up	ENSMUSG00000066735
chr5:134207968	intronic	P21_vs_P6	-0.705882	0.0145887	down	ENSMUSG00000015942
chr5:142669249	3'-UTR	P21_vs_P6	0.0942545	0.0107922	up	ENSMUSG00000029578
chr5:142669275	3'-UTR	P21_vs_P6	0.0481651	0.0100646	up	ENSMUSG00000029578
chr5:142745005	intronic	P21_vs_P6	0.666667	0.0297461	up	ENSMUSG00000039477
chr5:142870076	3'-UTR	P21_vs_P6	0.276639	0.0228322	up	ENSMUSG00000066640
chr5:143392049	ncRNA	P21_vs_P6	0.136364	0.0357104	up	ENSMUSG00000093720
chr5:145145310	intronic	P21_vs_P6	0.174614	0.0184567	up	ENSMUSG00000038722
chr5:145146333	intronic	P21_vs_P6	0.184397	0.0274882	up	ENSMUSG00000038722
chr5:146205161	upstream	P21_vs_P6	0.260274	0.0275203	up	ENSMUSG00000105636
chr5:148985785	ncRNA	P21_vs_P6	0.17284	0.00390812	up	ENSMUSG00000085237
chr5:29453131	3'-UTR	P21_vs_P6	0.375152	0.0296841	up	ENSMUSG00000001569
chr5:3630498	ncRNA	P21_vs_P6	0.201616	0.00853736	up	ENSMUSG00000104950
chr5:44090954	intronic	P21_vs_P6	-0.33617	0.0415108	down	ENSMUSG00000029086
chr5:49288071	intronic	P21_vs_P6	0.166667	0.044163	up	ENSMUSG00000029088
chr5:52199037	ncRNA	P21_vs_P6	0.200531	0.0266663	up	ENSMUSG00000097145
chr5:52199081	ncRNA	P21_vs_P6	0.273168	0.013041	up	ENSMUSG00000097145
chr5:99210521	intergenic	P21_vs_P6	0.170213	0.0275601	up	intergenic
chr5:99211858	intergenic	P21_vs_P6	0.344828	0.0337931	up	intergenic
chr6:115847297	intronic	P21_vs_P6	0.115598	0.0304834	up	ENSMUSG00000030322
chr6:125197404	intergenic	P21_vs_P6	0.314815	0.0442199	up	intergenic
chr6:125197412	intergenic	P21_vs_P6	0.339901	0.0256653	up	intergenic
chr6:128404495	intronic	P21_vs_P6	0.377371	0.0015411	up	ENSMUSG00000001520
chr6:38818679	CDS	P21_vs_P6	0.0519481	0.0256578	up	ENSMUSG00000061436
chr6:47871415	3'-UTR	P21_vs_P6	0.0672698	0.0105924	up	ENSMUSG00000062519
chr6:47871439	3'-UTR	P21_vs_P6	0.0761469	0.0208994	up	ENSMUSG00000062519
chr6:47871725	3'-UTR	P21_vs_P6	0.259827	0.0334106	up	ENSMUSG00000062519
chr6:47872008	3'-UTR	P21_vs_P6	0.0675241	0.0237235	up	ENSMUSG00000062519
chr6:47872292	3'-UTR	P21_vs_P6	0.0733261	0.0123068	up	ENSMUSG00000062519
chr6:48525529	ncRNA	P21_vs_P6	0.0612245	0.00960285	up	ENSMUSG00000107476
chr6:49259083	intronic	P21_vs_P6	0.0364964	0.027399	up	ENSMUSG00000029817
chr6:49259086	intronic	P21_vs_P6	0.0405904	0.00833416	up	ENSMUSG00000029817
chr6:65710604	3'-UTR	P21_vs_P6	0.0669232	0.0348416	up	ENSMUSG00000049001
chr6:65710605	3'-UTR	P21_vs_P6	0.139887	0.0043465	up	ENSMUSG00000049001
chr6:65710608	3'-UTR	P21_vs_P6	0.272074	0.000990968	up	ENSMUSG00000049001
chr6:65710647	3'-UTR	P21_vs_P6	0.1306	0.003137	up	ENSMUSG00000049001
chr6:65710650	3'-UTR	P21_vs_P6	0.0601082	0.0356561	up	ENSMUSG00000049001
chr6:65710661	3'-UTR	P21_vs_P6	0.114192	0.00326389	up	ENSMUSG00000049001
chr6:65710666	3'-UTR	P21_vs_P6	0.10292	0.00312491	up	ENSMUSG00000049001
chr6:66540209	3'-UTR	P21_vs_P6	0.127104	0.0254362	up	ENSMUSG00000029910
chr6:66540212	3'-UTR	P21_vs_P6	0.179202	0.0195979	up	ENSMUSG00000029910
chr6:66540214	3'-UTR	P21_vs_P6	0.267882	0.0230169	up	ENSMUSG00000029910
chr6:66540740	3'-UTR	P21_vs_P6	0.183206	0.0171883	up	ENSMUSG00000029910
chr6:66540753	3'-UTR	P21_vs_P6	0.0846625	0.0494515	up	ENSMUSG00000029910
chr6:66540755	3'-UTR	P21_vs_P6	0.0962963	0.0113199	up	ENSMUSG00000029910
chr6:66540791	3'-UTR	P21_vs_P6	0.118197	0.00799594	up	ENSMUSG00000029910
chr6:67050871	ncRNA	P21_vs_P6	0.339718	0.0233636	up	ENSMUSG00000087231
chr6:85958374	intronic	P21_vs_P6	0.224217	0.0116251	up	ENSMUSG00000030002
chr6:85958400	intronic	P21_vs_P6	0.157372	0.0295379	up	ENSMUSG00000030002
chr7:101924164	intronic	P21_vs_P6	0.305556	0.0120948	up	ENSMUSG00000030842
chr7:127465967	intergenic	P21_vs_P6	0.201002	0.0164431	up	intergenic
chr7:130489400	intronic	P21_vs_P6	0.438095	0.0425596	up	ENSMUSG00000030849
chr7:142653273	3'-UTR	P21_vs_P6	0.350746	0.000316092	up	ENSMUSG00000048583
chr7:142653728	3'-UTR	P21_vs_P6	0.0368885	0.00469097	up	ENSMUSG00000048583
chr7:15877779	intronic	P21_vs_P6	0.0858464	0.0118491	up	ENSMUSG00000041578
chr7:15877849	intronic	P21_vs_P6	0.0725409	0.0267553	up	ENSMUSG00000041578
chr7:15882968	intronic	P21_vs_P6	0.0701191	0.0167543	up	ENSMUSG00000074365
chr7:16985880	3'-UTR	P21_vs_P6	0.100559	0.0190545	up	ENSMUSG00000108348
chr7:28195741	intergenic	P21_vs_P6	0.281746	0.00405012	up	intergenic
chr7:28196357	intergenic	P21_vs_P6	0.137042	0.0169492	up	intergenic
chr7:28196381	intergenic	P21_vs_P6	0.254298	0.00984651	up	intergenic
chr7:34221302	intronic	P21_vs_P6	0.0857143	0.0167301	up	ENSMUSG00000036427
chr7:35581765	3'-UTR	P21_vs_P6	0.285731	0.00422727	up	ENSMUSG00000056043
chr7:3698860	intronic	P21_vs_P6	0.405405	0.0422866	up	ENSMUSG00000035585
chr7:49556372	intronic	P21_vs_P6	0.536364	0.0254817	up	ENSMUSG00000052512
chr7:49591864	intronic	P21_vs_P6	0.493103	0.047674	up	ENSMUSG00000052512
chr7:6966235	ncRNA	P21_vs_P6	0.139653	0.015856	up	ENSMUSG00000108043
chr7:80241948	3'-UTR	P21_vs_P6	0.432065	0.000608977	up	ENSMUSG00000050973
chr7:80241949	3'-UTR	P21_vs_P6	0.216292	0.0020131	up	ENSMUSG00000050973
chr7:80241960	3'-UTR	P21_vs_P6	0.0761766	0.0274458	up	ENSMUSG00000050973
chr7:80984668	ncRNA	P21_vs_P6	0.0909091	0.0435892	up	ENSMUSG00000109008
chr7:81525550	ncRNA	P21_vs_P6	0.197862	0.00464215	up	ENSMUSG00000097277
chr8:107040338	intronic	P21_vs_P6	0.346682	0.0363794	up	ENSMUSG00000031913
chr8:107335106	intronic	P21_vs_P6	0.120414	0.0225777	up	ENSMUSG00000003847
chr8:110090585	3'-UTR	P21_vs_P6	0.0964912	0.0144801	up	ENSMUSG00000044676
chr8:111583352	intronic	P21_vs_P6	0.169811	0.0333596	up	ENSMUSG00000033545
chr8:111665253	intronic	P21_vs_P6	0.0728745	0.0307765	up	ENSMUSG00000055835
chr8:111665254	intronic	P21_vs_P6	0.0833333	0.035026	up	ENSMUSG00000055835
chr8:111665292	intronic	P21_vs_P6	0.127022	0.0279212	up	ENSMUSG00000055835
chr8:129287845	intergenic	P21_vs_P6	0.47619	0.0487524	up	intergenic
chr8:20283316	ncRNA	P21_vs_P6	-0.210966	0.0185533	down	ENSMUSG00000071796
chr8:22635222	intronic	P21_vs_P6	0.160991	0.00518462	up	ENSMUSG00000031536
chr8:25816159	3'-UTR	P21_vs_P6	0.117216	0.0287238	up	ENSMUSG00000031575
chr8:3540654	intronic	P21_vs_P6	0.298419	0.0467868	up	ENSMUSG00000004565
chr8:69305400	intergenic	P21_vs_P6	0.227968	0.0079999	up	intergenic
chr8:69313922	intergenic	P21_vs_P6	0.305085	0.00430765	up	intergenic
chr8:69313940	intergenic	P21_vs_P6	0.137212	0.0457396	up	intergenic
chr8:72182098	3'-UTR	P21_vs_P6	0.211667	0.0284368	up	ENSMUSG00000003037
chr8:72223582	3'-UTR	P21_vs_P6	0.373106	0.00224186	up	ENSMUSG00000003039
chr8:72223594	3'-UTR	P21_vs_P6	0.115157	0.00851804	up	ENSMUSG00000003039
chr8:72223799	3'-UTR	P21_vs_P6	0.0821429	0.00492766	up	ENSMUSG00000003039
chr8:72223815	3'-UTR	P21_vs_P6	0.210528	0.000925752	up	ENSMUSG00000003039
chr8:72223872	3'-UTR	P21_vs_P6	0.0825243	0.00698249	up	ENSMUSG00000003039
chr8:72482670	3'-UTR	P21_vs_P6	0.0438185	0.0356052	up	ENSMUSG00000019731
chr8:84255526	intronic	P21_vs_P6	0.224409	0.00157338	up	ENSMUSG00000004996
chr8:90883486	intronic	P21_vs_P6	0.056338	0.0235883	up	ENSMUSG00000056608
chr8:94017319	3'-UTR	P21_vs_P6	0.341991	0.0380603	up	ENSMUSG00000031754
chr9:106442106	intronic	P21_vs_P6	0.257879	0.00992539	up	ENSMUSG00000042210
chr9:122896223	ncRNA	P21_vs_P6	0.185185	0.00454079	up	ENSMUSG00000097322
chr9:122896248	ncRNA	P21_vs_P6	0.243697	0.0376653	up	ENSMUSG00000097322
chr9:122896277	ncRNA	P21_vs_P6	0.217917	0.0182179	up	ENSMUSG00000097322
chr9:25260452	intronic	P21_vs_P6	0.261407	0.0233755	up	ENSMUSG00000001833
chr9:35218595	intronic	P21_vs_P6	0.349449	0.0219401	up	ENSMUSG00000032042
chr9:35230464	intronic	P21_vs_P6	0.431373	0.0181688	up	ENSMUSG00000032042
chr9:44294838	3'-UTR	P21_vs_P6	0.0561497	0.0222569	up	ENSMUSG00000032119
chr9:4437892	intronic	P21_vs_P6	0.240326	0.0273787	up	ENSMUSG00000025892
chr9:4437928	intronic	P21_vs_P6	0.236087	0.0408139	up	ENSMUSG00000025892
chr9:4440949	intronic	P21_vs_P6	0.484848	0.0367497	up	ENSMUSG00000025892
chr9:47636712	intronic	P21_vs_P6	0.122449	0.0499973	up	ENSMUSG00000032076
chr9:47636770	intronic	P21_vs_P6	0.0552147	0.0366128	up	ENSMUSG00000032076
chr9:64987584	3'-UTR	P21_vs_P6	0.105505	0.0256602	up	ENSMUSG00000033629
chr9:72665661	intronic	P21_vs_P6	0.110897	0.0155567	up	ENSMUSG00000032216
chr9:72670266	intronic	P21_vs_P6	0.182537	0.0305134	up	ENSMUSG00000032216
chr9:72670273	intronic	P21_vs_P6	0.248861	0.0240587	up	ENSMUSG00000032216
chrX:101210410	intronic	P21_vs_P6	0.0650982	0.0289023	up	ENSMUSG00000046032
chrX:103582515	ncRNA	P21_vs_P6	0.449312	0.00453998	up	ENSMUSG00000086370
chrX:105091361	intronic	P21_vs_P6	0.35814	0.0494614	up	ENSMUSG00000031226
chrX:135789059	intronic	P21_vs_P6	-0.431231	0.0179135	down	ENSMUSG00000043384
chrX:150984261	3'-UTR	P21_vs_P6	0.126761	0.00457357	up	ENSMUSG00000025266
chrX:150984264	3'-UTR	P21_vs_P6	0.102222	0.00308813	up	ENSMUSG00000025266
chrX:38452271	intronic	P21_vs_P6	0.117818	0.0466889	up	ENSMUSG00000016534
chrX:73822763	intronic	P21_vs_P6	0.130435	0.0274692	up	ENSMUSG00000002006
chrX:74226650	intronic	P21_vs_P6	0.625	0.0057171	up	ENSMUSG00000031328
chr10:106705329	intronic	P42_vs_P21	0.511765	0.0401838	up	ENSMUSG00000053825
chr10:107275000	intronic	P42_vs_P21	0.470238	0.0354051	up	ENSMUSG00000019906
chr10:20181112	intronic	P42_vs_P21	0.101266	0.0337261	up	ENSMUSG00000019996
chr10:20253043	intronic	P42_vs_P21	0.0893802	0.0350486	up	ENSMUSG00000019996
chr10:70547928	intronic	P42_vs_P21	0.833333	0.0435505	up	ENSMUSG00000043259
chr11:101198731	3'-UTR	P42_vs_P21	-0.206752	0.0373646	down	ENSMUSG00000006920
chr11:104285204	intronic	P42_vs_P21	-0.333333	0.0337447	down	ENSMUSG00000018411
chr11:108282540	intronic	P42_vs_P21	0.417054	0.0216082	up	ENSMUSG00000050965
chr11:3317691	ncRNA	P42_vs_P21	0.210526	0.0381942	up	ENSMUSG00000053263
chr11:39692189	intergenic	P42_vs_P21	-0.111111	0.0216969	down	intergenic
chr11:69786062	intronic	P42_vs_P21	0.0902807	0.025923	up	ENSMUSG00000041189
chr11:75300632	3'-UTR	P42_vs_P21	-0.0740741	0.044331	down	ENSMUSG00000000751
chr11:81956478	intronic	P42_vs_P21	-0.409091	0.0433744	down	ENSMUSG00000020704
chr12:102456578	ncRNA	P42_vs_P21	0.28	0.0338398	up	ENSMUSG00000113265
chr12:105788829	intronic	P42_vs_P21	0.380952	0.0320231	up	ENSMUSG00000021111
chr12:112958242	intergenic	P42_vs_P21	0.272904	0.0282039	up	intergenic
chr12:33120576	ncRNA	P42_vs_P21	0.536842	0.0447413	up	ENSMUSG00000052125
chr12:5951991	ncRNA	P42_vs_P21	0.408046	0.0215378	up	ENSMUSG00000112404
chr12:6301294	intergenic	P42_vs_P21	-0.227273	0.0264972	down	intergenic
chr12:66656859	intronic	P42_vs_P21	-0.0704225	0.0306933	down	ENSMUSG00000034912
chr12:66998558	intronic	P42_vs_P21	-0.113208	0.0300041	down	ENSMUSG00000034912
chr12:66998743	intronic	P42_vs_P21	0.583333	0.0246807	up	ENSMUSG00000034912
chr12:67109265	intronic	P42_vs_P21	0.333333	0.043443	up	ENSMUSG00000034912
chr12:67109270	intronic	P42_vs_P21	0.353234	0.0422308	up	ENSMUSG00000034912
chr12:78959567	intergenic	P42_vs_P21	0.152174	0.0371353	up	intergenic
chr12:78960818	downstream	P42_vs_P21	0.099629	0.0363223	up	ENSMUSG00000046157
chr12:83814289	intronic	P42_vs_P21	0.126582	0.0282529	up	ENSMUSG00000021224
chr12:89014977	intronic	P42_vs_P21	-0.3	0.0355807	down	ENSMUSG00000066392
chr13:21389934	3'-UTR	P42_vs_P21	0.0666667	0.0386311	up	ENSMUSG00000021327
chr13:30039811	intergenic	P42_vs_P21	-0.107143	0.0315189	down	intergenic
chr13:44773460	intronic	P42_vs_P21	0.176715	0.0432136	up	ENSMUSG00000038518
chr14:23402684	intronic	P42_vs_P21	-0.166667	0.00634622	down	ENSMUSG00000063142
chr14:48806317	ncRNA	P42_vs_P21	0.141977	0.0358058	up	ENSMUSG00000098682
chr14:48817553	ncRNA	P42_vs_P21	0.048	0.0483618	up	ENSMUSG00000098682
chr14:48817578	ncRNA	P42_vs_P21	0.0424528	0.0439623	up	ENSMUSG00000098682
chr14:54668175	intronic	P42_vs_P21	-0.157895	0.0451375	down	ENSMUSG00000022185
chr14:70234964	ncRNA	P42_vs_P21	0.280808	0.034004	up	ENSMUSG00000115186
chr14:93565001	intronic	P42_vs_P21	-0.3	0.0368925	down	ENSMUSG00000055421
chr15:31333863	intronic	P42_vs_P21	-0.26087	0.0340581	down	ENSMUSG00000022237
chr15:39499552	intronic	P42_vs_P21	-0.170732	0.0417007	down	ENSMUSG00000037386
chr15:75655347	intergenic	P42_vs_P21	-0.0671642	0.0384949	down	intergenic
chr15:79542350	intronic	P42_vs_P21	0.103989	0.0422213	up	ENSMUSG00000055065
chr16:19889054	intergenic	P42_vs_P21	-0.128205	0.0419888	down	intergenic
chr16:30374036	intronic	P42_vs_P21	-0.235294	0.0316408	down	ENSMUSG00000022533
chr16:67042395	intronic	P42_vs_P21	0.352543	0.0334725	up	ENSMUSG00000064115
chr16:67062701	intronic	P42_vs_P21	0.121025	0.0387784	up	ENSMUSG00000064115
chr16:67478761	intronic	P42_vs_P21	0.348052	0.0414718	up	ENSMUSG00000064115
chr16:67539165	intronic	P42_vs_P21	0.223913	0.0389967	up	ENSMUSG00000064115
chr16:67558170	intronic	P42_vs_P21	-0.0251572	0.0476548	down	ENSMUSG00000064115
chr16:6990336	intronic	P42_vs_P21	-0.3	0.0418175	down	ENSMUSG00000008658
chr16:94608965	intronic	P42_vs_P21	-0.138211	0.0264912	down	ENSMUSG00000022897
chr17:33877646	intronic	P42_vs_P21	0.0901455	0.0254832	up	ENSMUSG00000079553
chr17:62808558	intronic	P42_vs_P21	0.333333	0.0191165	up	ENSMUSG00000048915
chr17:63054099	intergenic	P42_vs_P21	0.106452	0.0331177	up	intergenic
chr17:71851553	intronic	P42_vs_P21	0.5	0.0424083	up	ENSMUSG00000024059
chr17:74410857	intronic	P42_vs_P21	0.705882	0.0333793	up	ENSMUSG00000024069
chr17:85006585	intronic	P42_vs_P21	0.0988498	0.044164	up	ENSMUSG00000061130
chr17:88383162	ncRNA	P42_vs_P21	-0.166667	0.0396227	down	ENSMUSG00000117351
chr18:10078350	intronic	P42_vs_P21	0.090419	0.040272	up	ENSMUSG00000024290
chr18:23982277	ncRNA	P42_vs_P21	0.459207	0.0283173	up	ENSMUSG00000024274
chr18:33826299	intronic	P42_vs_P21	-0.4	0.038784	down	ENSMUSG00000024376
chr18:38170224	intergenic	P42_vs_P21	-0.473684	0.0414294	down	intergenic
chr18:57790320	ncRNA	P42_vs_P21	0.411765	0.0263397	up	ENSMUSG00000118391
chr18:76233149	intergenic	P42_vs_P21	-0.12	0.0111678	down	intergenic
chr19:17203022	intronic	P42_vs_P21	0.280303	0.0346215	up	ENSMUSG00000039126
chr19:7221412	intergenic	P42_vs_P21	-0.2	0.0106881	down	intergenic
chr1:155717955	intronic	P42_vs_P21	-0.482759	0.0237933	down	ENSMUSG00000026468
chr1:75154051	intergenic	P42_vs_P21	0.297574	0.035392	up	intergenic
chr1:86544912	intronic	P42_vs_P21	0.45	0.0288057	up	ENSMUSG00000026239
chr2:102317600	intronic	P42_vs_P21	-0.214286	0.0449947	down	ENSMUSG00000027189
chr2:103365900	ncRNA	P42_vs_P21	-0.0666667	0.0362295	down	ENSMUSG00000087278
chr2:104667603	intergenic	P42_vs_P21	0.272004	0.0321788	up	intergenic
chr2:104680756	3'-UTR	P42_vs_P21	-0.120508	0.0190777	down	ENSMUSG00000027175
chr2:126892851	3'-UTR	P42_vs_P21	-0.333333	0.0406208	down	ENSMUSG00000027366
chr2:142671944	intronic	P42_vs_P21	-1	0.0323441	down	ENSMUSG00000038844
chr2:173674881	intronic	P42_vs_P21	-0.538462	0.0414946	down	ENSMUSG00000027519
chr2:181284161	intronic	P42_vs_P21	0.347674	0.0486298	up	ENSMUSG00000038705
chr2:21216377	intergenic	P42_vs_P21	-0.387063	0.0234585	down	intergenic
chr2:31150910	ncRNA	P42_vs_P21	0.28125	0.0319427	up	ENSMUSG00000087269
chr2:32309268	3'-UTR	P42_vs_P21	0.0354671	0.0118366	up	ENSMUSG00000026825
chr2:37701400	intronic	P42_vs_P21	0.141491	0.0302201	up	ENSMUSG00000026915
chr2:37806075	intronic	P42_vs_P21	0.167956	0.0276427	up	ENSMUSG00000035392
chr2:38862755	ncRNA	P42_vs_P21	0.684211	0.0365938	up	ENSMUSG00000107468
chr2:60116849	intronic	P42_vs_P21	-0.101382	0.0490391	down	ENSMUSG00000026987
chr2:63046085	intronic	P42_vs_P21	-0.111111	0.0230727	down	ENSMUSG00000059742
chr2:77689476	intronic	P42_vs_P21	-0.12987	0.0195602	down	ENSMUSG00000027016
chr2:91895606	intronic	P42_vs_P21	0.104651	0.0315948	up	ENSMUSG00000040506
chr3:5505387	intergenic	P42_vs_P21	-0.958333	0.0489584	down	intergenic
chr3:87674602	intronic	P42_vs_P21	-0.16	0.0366319	down	ENSMUSG00000041977
chr4:108824077	intronic	P42_vs_P21	-0.25	0.0235624	down	ENSMUSG00000028568
chr4:116384585	intronic	P42_vs_P21	-0.102564	0.0427167	down	ENSMUSG00000003810
chr4:129345339	intronic	P42_vs_P21	0.3125	0.046426	up	ENSMUSG00000057572
chr4:136641105	ncRNA	P42_vs_P21	0.0350404	0.0156906	up	ENSMUSG00000103119
chr4:136641566	ncRNA	P42_vs_P21	0.0302304	0.0302231	up	ENSMUSG00000103119
chr4:139612166	intronic	P42_vs_P21	-0.433333	0.0445406	down	ENSMUSG00000041025
chr4:147823313	3'-UTR	P42_vs_P21	0.631988	0.0164153	up	ENSMUSG00000059423
chr4:147823318	3'-UTR	P42_vs_P21	0.328431	0.0285435	up	ENSMUSG00000059423
chr4:149240679	intronic	P42_vs_P21	0.188406	0.02681	up	ENSMUSG00000063077
chr4:149503140	intergenic	P42_vs_P21	0.292857	0.0328735	up	intergenic
chr4:43905508	intronic	P42_vs_P21	0.159141	0.0279535	up	ENSMUSG00000028476
chr4:44024429	intronic	P42_vs_P21	0.482759	0.0394625	up	ENSMUSG00000028478
chr4:94934948	upstream	P42_vs_P21	-0.130435	0.028563	down	ENSMUSG00000083179
chr5:116997583	intergenic	P42_vs_P21	0.461153	0.0493873	up	intergenic
chr5:123248666	3'-UTR	P42_vs_P21	0.132614	0.02991	up	ENSMUSG00000029440
chr5:136109542	intronic	P42_vs_P21	0.7	0.0385675	up	ENSMUSG00000004952
chr5:148983802	ncRNA	P42_vs_P21	-0.103448	0.0085453	down	ENSMUSG00000085237
chr5:19945086	intronic	P42_vs_P21	-0.37931	0.0305347	down	ENSMUSG00000040003
chr5:24161110	downstream	P42_vs_P21	0.55	0.0173436	up	ENSMUSG00000028986
chr5:3994873	intronic	P42_vs_P21	0.325625	0.0344545	up	ENSMUSG00000040407
chr5:48922322	intronic	P42_vs_P21	-0.166667	0.018558	down	ENSMUSG00000029088
chr5:49054857	intronic	P42_vs_P21	0.278788	0.0479998	up	ENSMUSG00000029088
chr5:49473211	intronic	P42_vs_P21	-0.176471	0.0485637	down	ENSMUSG00000029088
chr5:5507044	3'-UTR	P42_vs_P21	0.0262295	0.0378675	up	ENSMUSG00000046798
chr5:7277369	intronic	P42_vs_P21	-0.533333	0.034533	down	ENSMUSG00000092094
chr6:113088193	intronic	P42_vs_P21	-0.0393701	0.0470436	down	ENSMUSG00000034269
chr6:38562252	intronic	P42_vs_P21	0.0434783	0.0362244	up	ENSMUSG00000029823
chr6:38562327	intronic	P42_vs_P21	0.042623	0.0443623	up	ENSMUSG00000029823
chr6:65710647	3'-UTR	P42_vs_P21	0.0694665	0.0198935	up	ENSMUSG00000049001
chr6:65710661	3'-UTR	P42_vs_P21	0.0649445	0.027083	up	ENSMUSG00000049001
chr6:65710666	3'-UTR	P42_vs_P21	0.0860268	0.0155135	up	ENSMUSG00000049001
chr7:101919666	intronic	P42_vs_P21	-0.047619	0.0429036	down	ENSMUSG00000030842
chr7:127421183	intronic	P42_vs_P21	0.248976	0.0312581	up	ENSMUSG00000045251
chr7:127520429	intronic	P42_vs_P21	0.4375	0.0233008	up	ENSMUSG00000053877
chr7:127526736	intronic	P42_vs_P21	0.388506	0.0348804	up	ENSMUSG00000053877
chr7:12972230	3'-UTR	P42_vs_P21	0.346154	0.038091	up	ENSMUSG00000004500
chr7:18966456	intergenic	P42_vs_P21	-0.444444	0.041087	down	intergenic
chr7:27680706	intergenic	P42_vs_P21	0.25	0.0341507	up	intergenic
chr7:28281699	intergenic	P42_vs_P21	0.0759684	0.0346007	up	intergenic
chr7:35391298	3'-UTR	P42_vs_P21	0.203625	0.0497276	up	ENSMUSG00000030494
chr7:35583162	3'-UTR	P42_vs_P21	0.0206948	0.0374734	up	ENSMUSG00000056043
chr7:36153138	intergenic	P42_vs_P21	1	0.0300904	up	intergenic
chr7:6354881	3'-UTR	P42_vs_P21	0.139056	0.0213741	up	ENSMUSG00000109398
chr7:79875889	3'-UTR	P42_vs_P21	0.0649152	0.0393567	up	ENSMUSG00000063801
chr7:90972320	intronic	P42_vs_P21	0.480488	0.0279577	up	ENSMUSG00000052572
chr8:129200871	intergenic	P42_vs_P21	0.161654	0.036643	up	intergenic
chr8:29150584	intronic	P42_vs_P21	-0.176471	0.0459447	down	ENSMUSG00000063626
chr8:4292228	intronic	P42_vs_P21	0.262169	0.0348725	up	ENSMUSG00000040028
chr8:66026254	intronic	P42_vs_P21	0.35	0.0182198	up	ENSMUSG00000036469
chr8:66026272	intronic	P42_vs_P21	0.398467	0.00460691	up	ENSMUSG00000036469
chr8:66156552	intronic	P42_vs_P21	0.373684	0.0207162	up	ENSMUSG00000036469
chr8:72223872	3'-UTR	P42_vs_P21	-0.0825243	0.0310563	down	ENSMUSG00000003039
chr8:91102091	intronic	P42_vs_P21	0.333333	0.0147992	up	ENSMUSG00000031666
chr8:94818982	downstream	P42_vs_P21	0.32902	0.0184856	up	ENSMUSG00000031781
chr9:107732290	intergenic	P42_vs_P21	-0.0754717	0.0411886	down	intergenic
chr9:107953541	intronic	P42_vs_P21	-0.466667	0.0235925	down	ENSMUSG00000032586
chr9:109084929	intronic	P42_vs_P21	0.0908408	0.0252619	up	ENSMUSG00000025645
chr9:123764392	intronic	P42_vs_P21	0.30094	0.0326398	up	ENSMUSG00000029530
chr9:48267920	intronic	P42_vs_P21	-0.558824	0.0330997	down	ENSMUSG00000044229
chr9:65845767	intronic	P42_vs_P21	0.409091	0.0322173	up	ENSMUSG00000032386
chr9:73876035	intronic	P42_vs_P21	0.304348	0.0461773	up	ENSMUSG00000062151
chr9:73876036	intronic	P42_vs_P21	0.304348	0.0454279	up	ENSMUSG00000062151
chr9:88578375	intergenic	P42_vs_P21	0.440217	0.0307623	up	intergenic
chrX:103576493	ncRNA	P42_vs_P21	0.315705	0.0405351	up	ENSMUSG00000103697
chrX:135778170	intronic	P42_vs_P21	-0.0275229	0.0227351	down	ENSMUSG00000043384
chrX:150985454	3'-UTR	P42_vs_P21	0.147366	0.0276146	up	ENSMUSG00000025266
chrX:150985497	3'-UTR	P42_vs_P21	0.087406	0.0389656	up	ENSMUSG00000025266
chrX:151825680	intronic	P42_vs_P21	-0.166667	0.0440219	down	ENSMUSG00000025261
chrX:152326270	intronic	P42_vs_P21	0.0952381	0.0457219	up	ENSMUSG00000087403
chrX:48581127	intronic	P42_vs_P21	-0.235294	0.0227062	down	ENSMUSG00000036916
chrX:52999875	intronic	P42_vs_P21	-0.136364	0.0417272	down	ENSMUSG00000025630

## Sheet: Table S5 Editing patterns
Identifier of editing sites	Membership	Cluster
GL456233.1:103223	0.8998	1
JH584304.1:55455	0.957571	1
JH584304.1:60765	0.228569	1
KV575236.1:72456	0.876282	1
chr10:105855848	0.618527	1
chr10:105857745	0.588447	1
chr10:108842601	0.93004	1
chr10:109005793	0.480237	1
chr10:111043925	0.54584	1
chr10:11259222	0.981082	1
chr10:117096238	0.940593	1
chr10:122922574	0.861847	1
chr10:122922589	0.348209	1
chr10:127227674	0.978793	1
chr10:127466556	0.559605	1
chr10:127483807	0.862648	1
chr10:128030949	0.738561	1
chr10:128330019	0.693836	1
chr10:128872135	0.728891	1
chr10:128872136	0.524159	1
chr10:13531122	0.953009	1
chr10:20253089	0.612801	1
chr10:20253137	0.981366	1
chr10:20255554	0.830334	1
chr10:25490940	0.512938	1
chr10:43346857	0.766326	1
chr10:4401240	0.578038	1
chr10:4428257	0.429286	1
chr10:49250403	0.374752	1
chr10:49250404	0.542185	1
chr10:49250442	0.559605	1
chr10:57507167	0.267713	1
chr10:58471519	0.863377	1
chr10:60133278	0.794958	1
chr10:62743684	0.252841	1
chr10:62767944	0.592189	1
chr10:62809763	0.457519	1
chr10:75501147	0.786365	1
chr10:76812677	0.746367	1
chr10:77006538	0.909772	1
chr10:77314667	0.781294	1
chr10:77314680	0.976981	1
chr10:77322603	0.979417	1
chr10:77322608	0.368549	1
chr10:80300425	0.98043	1
chr10:82645933	0.731518	1
chr10:82703889	0.970188	1
chr10:82703894	0.970188	1
chr10:84953552	0.8998	1
chr10:86837257	0.254609	1
chr10:88465309	0.981369	1
chr10:91100785	0.967849	1
chr10:91105554	0.980754	1
chr10:91105555	0.851434	1
chr10:93966064	0.842046	1
chr10:95976262	0.484796	1
chr11:100499365	0.74242	1
chr11:101031751	0.624538	1
chr11:101052081	0.980558	1
chr11:101198293	0.938229	1
chr11:101198681	0.235843	1
chr11:101198903	0.422556	1
chr11:101198908	0.430365	1
chr11:101198976	0.267295	1
chr11:101972551	0.574721	1
chr11:102287648	0.750946	1
chr11:102515175	0.933307	1
chr11:102515176	0.862186	1
chr11:102515627	0.603253	1
chr11:102515628	0.973878	1
chr11:102515629	0.528514	1
chr11:102519302	0.968834	1
chr11:102519545	0.935093	1
chr11:102525681	0.971807	1
chr11:102526299	0.916712	1
chr11:102526316	0.949178	1
chr11:102698418	0.831753	1
chr11:102698514	0.919705	1
chr11:102698778	0.835627	1
chr11:103024423	0.844699	1
chr11:103126558	0.789984	1
chr11:103127452	0.707112	1
chr11:105169142	0.757647	1
chr11:105169144	0.625005	1
chr11:105169160	0.530103	1
chr11:109454769	0.845145	1
chr11:109454770	0.966958	1
chr11:114717812	0.929247	1
chr11:116177790	0.460835	1
chr11:116408416	0.980943	1
chr11:116697121	0.951203	1
chr11:117671474	0.980522	1
chr11:117671493	0.823014	1
chr11:121427230	0.8998	1
chr11:23050295	0.813052	1
chr11:23651890	0.890099	1
chr11:23651897	0.931763	1
chr11:29531098	0.851779	1
chr11:30927514	0.564899	1
chr11:3253527	0.599476	1
chr11:3315069	0.731762	1
chr11:3319531	0.644748	1
chr11:3706927	0.9353	1
chr11:3710031	0.939975	1
chr11:4142067	0.210631	1
chr11:4142108	0.969078	1
chr11:43684145	0.410661	1
chr11:43684150	0.694726	1
chr11:45930598	0.372103	1
chr11:51599256	0.389704	1
chr11:52248074	0.980754	1
chr11:52248113	0.968722	1
chr11:52248125	0.69077	1
chr11:52248126	0.981051	1
chr11:57796351	0.840923	1
chr11:57799937	0.629101	1
chr11:58108856	0.479781	1
chr11:58327389	0.679143	1
chr11:58327471	0.976018	1
chr11:58352185	0.615444	1
chr11:59458313	0.502787	1
chr11:59458314	0.444892	1
chr11:59458375	0.972246	1
chr11:60236859	0.905659	1
chr11:61521057	0.85237	1
chr11:62543453	0.506922	1
chr11:67708280	0.903954	1
chr11:67708441	0.908776	1
chr11:67710433	0.643328	1
chr11:67710445	0.939747	1
chr11:67710483	0.887157	1
chr11:69386362	0.907209	1
chr11:69682719	0.861106	1
chr11:69771187	0.974924	1
chr11:69783302	0.726496	1
chr11:69783303	0.680072	1
chr11:69783304	0.571961	1
chr11:69784405	0.957681	1
chr11:69786396	0.917098	1
chr11:69787861	0.54425	1
chr11:69788221	0.981364	1
chr11:70032124	0.754366	1
chr11:70032663	0.977491	1
chr11:70033095	0.33173	1
chr11:70033139	0.347806	1
chr11:70035991	0.869062	1
chr11:70037043	0.478245	1
chr11:70037172	0.9638	1
chr11:70643471	0.246126	1
chr11:70643499	0.739321	1
chr11:70643771	0.356705	1
chr11:74386439	0.9742	1
chr11:74716323	0.759186	1
chr11:74927008	0.54867	1
chr11:75176344	0.927176	1
chr11:75176432	0.365576	1
chr11:75176447	0.949928	1
chr11:75177363	0.955706	1
chr11:75300560	0.392789	1
chr11:75300577	0.68038	1
chr11:75300578	0.645445	1
chr11:75300582	0.23263	1
chr11:75300618	0.713473	1
chr11:75300631	0.978169	1
chr11:75300999	0.750337	1
chr11:75301015	0.649621	1
chr11:75301019	0.308267	1
chr11:75301024	0.298354	1
chr11:75301032	0.817057	1
chr11:75301040	0.718865	1
chr11:75301041	0.792952	1
chr11:75579842	0.8998	1
chr11:75579857	0.966222	1
chr11:75580191	0.981337	1
chr11:75699325	0.957242	1
chr11:75700919	0.464061	1
chr11:75700980	0.476946	1
chr11:75705315	0.976126	1
chr11:75806018	0.894131	1
chr11:77536054	0.696228	1
chr11:77868971	0.879978	1
chr11:78295218	0.873275	1
chr11:78295227	0.900328	1
chr11:78296654	0.79371	1
chr11:78297443	0.978124	1
chr11:78297450	0.981302	1
chr11:78297454	0.961139	1
chr11:78297463	0.889835	1
chr11:78297484	0.951541	1
chr11:78297923	0.788242	1
chr11:78297928	0.976817	1
chr11:78297934	0.939665	1
chr11:78298093	0.576827	1
chr11:79571308	0.955538	1
chr11:79571339	0.49629	1
chr11:80347334	0.354474	1
chr11:82875949	0.802348	1
chr11:84096737	0.299088	1
chr11:84098319	0.558677	1
chr11:85236868	0.957571	1
chr11:86589220	0.613349	1
chr11:87309816	0.951203	1
chr11:87332487	0.834062	1
chr11:87351086	0.593992	1
chr11:88376874	0.500151	1
chr11:88376890	0.848543	1
chr11:94542013	0.582255	1
chr11:96816314	0.611092	1
chr11:96816367	0.858739	1
chr11:97282813	0.961005	1
chr11:97329851	0.743654	1
chr11:97348067	0.411443	1
chr11:97515446	0.561985	1
chr11:97515463	0.970188	1
chr11:97843168	0.966423	1
chr11:97843174	0.864128	1
chr11:97843183	0.981338	1
chr11:97843725	0.915863	1
chr11:97843728	0.953161	1
chr11:97844022	0.814158	1
chr12:100207186	0.962419	1
chr12:100341381	0.8821	1
chr12:100341406	0.668994	1
chr12:100341418	0.746221	1
chr12:100343057	0.980885	1
chr12:100343058	0.740722	1
chr12:100343061	0.963086	1
chr12:100343079	0.971121	1
chr12:100343097	0.916231	1
chr12:102449861	0.977491	1
chr12:109548982	0.653893	1
chr12:110970855	0.561233	1
chr12:111736445	0.851632	1
chr12:111736470	0.737105	1
chr12:111737851	0.513717	1
chr12:111744547	0.909097	1
chr12:111790234	0.956336	1
chr12:112985002	0.750719	1
chr12:116124497	0.585061	1
chr12:116124502	0.738561	1
chr12:116124526	0.726816	1
chr12:17429598	0.828819	1
chr12:17429612	0.508182	1
chr12:17429618	0.737302	1
chr12:21055925	0.537927	1
chr12:21055929	0.956888	1
chr12:21056745	0.958785	1
chr12:21557163	0.838911	1
chr12:21557212	0.932474	1
chr12:25060296	0.979667	1
chr12:33350370	0.54584	1
chr12:33350373	0.890034	1
chr12:3395198	0.8998	1
chr12:3421185	0.33673	1
chr12:3490355	0.879139	1
chr12:3726853	0.969561	1
chr12:3726860	0.901959	1
chr12:40046940	0.957453	1
chr12:40210534	0.925115	1
chr12:40210542	0.914471	1
chr12:40210553	0.754722	1
chr12:4601716	0.665634	1
chr12:4647792	0.972788	1
chr12:46708195	0.264773	1
chr12:5016102	0.528799	1
chr12:5016783	0.550951	1
chr12:51631679	0.418443	1
chr12:51733978	0.833572	1
chr12:51996195	0.731256	1
chr12:54671771	0.976964	1
chr12:54672285	0.399671	1
chr12:55055954	0.926308	1
chr12:55268525	0.970228	1
chr12:66674926	0.486654	1
chr12:70995171	0.458251	1
chr12:70995210	0.613836	1
chr12:72905614	0.520198	1
chr12:72905618	0.366133	1
chr12:72906462	0.277358	1
chr12:72907641	0.979823	1
chr12:72907651	0.490454	1
chr12:72909074	0.826946	1
chr12:72909374	0.68514	1
chr12:72909381	0.782961	1
chr12:72909384	0.639985	1
chr12:72911350	0.454319	1
chr12:73928840	0.244342	1
chr12:76340732	0.960649	1
chr12:76340760	0.946239	1
chr12:76347050	0.869986	1
chr12:76347060	0.893211	1
chr12:76347074	0.647328	1
chr12:78544846	0.8998	1
chr12:78544855	0.550256	1
chr12:78960825	0.883176	1
chr12:80700799	0.96582	1
chr12:80700813	0.634982	1
chr12:80723704	0.344496	1
chr12:80723705	0.554356	1
chr12:80723710	0.823014	1
chr12:80723738	0.489623	1
chr12:80723749	0.411266	1
chr12:80723768	0.473291	1
chr12:80723809	0.782625	1
chr12:8276362	0.939832	1
chr12:83250323	0.825263	1
chr12:83268952	0.980522	1
chr12:83436663	0.703515	1
chr12:83446754	0.548978	1
chr12:85414467	0.915213	1
chr12:87090729	0.812117	1
chr12:87262848	0.515591	1
chr12:88886808	0.966034	1
chr12:88886820	0.591038	1
chr12:89007128	0.66412	1
chr12:89020247	0.371968	1
chr12:89380087	0.970485	1
chr12:89644410	0.30369	1
chr12:89644412	0.64065	1
chr12:89644849	0.960453	1
chr12:91822928	0.438488	1
chr12:99152100	0.966179	1
chr13:108003702	0.754098	1
chr13:108003739	0.617781	1
chr13:108003755	0.981369	1
chr13:108003778	0.685294	1
chr13:118379389	0.907783	1
chr13:119738925	0.650772	1
chr13:119738935	0.980886	1
chr13:119738946	0.750946	1
chr13:119738968	0.572071	1
chr13:119760324	0.955969	1
chr13:119760333	0.595087	1
chr13:14052089	0.416385	1
chr13:17804122	0.466522	1
chr13:17804156	0.763991	1
chr13:19122107	0.34867	1
chr13:19122117	0.490385	1
chr13:19123706	0.951981	1
chr13:21389906	0.309995	1
chr13:21389999	0.834801	1
chr13:21390018	0.871593	1
chr13:21392337	0.943261	1
chr13:21392338	0.978488	1
chr13:21392406	0.98104	1
chr13:21392421	0.608468	1
chr13:21392445	0.713757	1
chr13:21392480	0.341242	1
chr13:24313090	0.895755	1
chr13:24313097	0.981368	1
chr13:24349559	0.977961	1
chr13:24815590	0.673179	1
chr13:24997809	0.923859	1
chr13:28404822	0.77658	1
chr13:28407545	0.899796	1
chr13:29023188	0.973626	1
chr13:29023235	0.796847	1
chr13:3603676	0.736666	1
chr13:3603677	0.531625	1
chr13:3605350	0.516745	1
chr13:3652353	0.64296	1
chr13:3652766	0.489278	1
chr13:3652825	0.762075	1
chr13:43136182	0.963634	1
chr13:43449148	0.919069	1
chr13:47114360	0.883749	1
chr13:48873949	0.433323	1
chr13:51095654	0.710003	1
chr13:51095664	0.442332	1
chr13:54380508	0.802683	1
chr13:55626261	0.559605	1
chr13:55715553	0.646344	1
chr13:58164989	0.940694	1
chr13:58165525	0.971647	1
chr13:58897251	0.569704	1
chr13:59605935	0.942948	1
chr13:60734688	0.883907	1
chr13:62435215	0.931763	1
chr13:62676563	0.970188	1
chr13:64290310	0.416136	1
chr13:67819442	0.306429	1
chr13:67819608	0.428782	1
chr13:8851765	0.972246	1
chr13:93407809	0.888764	1
chr13:94356499	0.854241	1
chr13:94356553	0.26029	1
chr13:94356579	0.515291	1
chr13:97119410	0.94141	1
chr13:98757648	0.611314	1
chr13:99471547	0.544182	1
chr13:99524048	0.545302	1
chr13:99535232	0.920738	1
chr14:20568618	0.761565	1
chr14:20767355	0.8998	1
chr14:20767359	0.921999	1
chr14:21797804	0.696552	1
chr14:21838986	0.970188	1
chr14:30066113	0.691021	1
chr14:30066121	0.79371	1
chr14:31700626	0.488338	1
chr14:33567037	0.822157	1
chr14:33567038	0.97072	1
chr14:33567044	0.934303	1
chr14:45146485	0.54584	1
chr14:45146492	0.956539	1
chr14:48698948	0.980808	1
chr14:48698956	0.974423	1
chr14:48698960	0.981296	1
chr14:48714930	0.880769	1
chr14:48730517	0.891172	1
chr14:48730764	0.813557	1
chr14:48743073	0.80694	1
chr14:48764334	0.968161	1
chr14:48775832	0.833737	1
chr14:48806375	0.950971	1
chr14:48817575	0.550268	1
chr14:48817594	0.97314	1
chr14:48818144	0.967511	1
chr14:48818159	0.979538	1
chr14:48818167	0.758668	1
chr14:50872530	0.978341	1
chr14:50873122	0.292831	1
chr14:50874102	0.930966	1
chr14:50874112	0.219861	1
chr14:50878372	0.742908	1
chr14:50878376	0.699403	1
chr14:50878377	0.95868	1
chr14:52121933	0.76218	1
chr14:52125734	0.979764	1
chr14:52143200	0.730368	1
chr14:56650583	0.981122	1
chr14:56688017	0.9795	1
chr14:56807259	0.754534	1
chr14:61595187	0.953622	1
chr14:63854892	0.941274	1
chr14:63854893	0.89971	1
chr14:63854899	0.480002	1
chr14:63854904	0.20908	1
chr14:65197180	0.565587	1
chr14:65197191	0.631522	1
chr14:70149504	0.788753	1
chr14:70234036	0.954566	1
chr14:70234041	0.968988	1
chr14:70234048	0.978776	1
chr14:70234983	0.95469	1
chr14:72401388	0.8998	1
chr14:72418255	0.709835	1
chr14:72419387	0.818126	1
chr14:7936060	0.931763	1
chr14:7936098	0.673179	1
chr14:8060891	0.922721	1
chr14:93783640	0.72536	1
chr14:93876928	0.618029	1
chr14:99201800	0.526001	1
chr14:99259220	0.940224	1
chr15:102464524	0.812159	1
chr15:102465067	0.600138	1
chr15:103326872	0.947329	1
chr15:31309091	0.342541	1
chr15:31314679	0.888901	1
chr15:31314681	0.952017	1
chr15:31315672	0.349659	1
chr15:31315702	0.327681	1
chr15:31315711	0.299011	1
chr15:31322493	0.616022	1
chr15:31322636	0.94764	1
chr15:31333372	0.498844	1
chr15:31333969	0.615122	1
chr15:31604833	0.901584	1
chr15:34104534	0.307721	1
chr15:34613283	0.300747	1
chr15:34614985	0.976416	1
chr15:55255296	0.773293	1
chr15:55255312	0.965979	1
chr15:72795896	0.729446	1
chr15:72795897	0.744483	1
chr15:72797570	0.973308	1
chr15:72797612	0.918894	1
chr15:7451941	0.821511	1
chr15:7451942	0.981207	1
chr15:7451955	0.972378	1
chr15:7451958	0.357515	1
chr15:7451959	0.602308	1
chr15:7451960	0.946286	1
chr15:75651868	0.691959	1
chr15:75655333	0.649997	1
chr15:76528774	0.800242	1
chr15:76529254	0.578455	1
chr15:80096137	0.665403	1
chr15:80127515	0.738561	1
chr15:8112978	0.908713	1
chr15:81441458	0.944225	1
chr15:81444434	0.314245	1
chr15:81456130	0.52096	1
chr15:81456904	0.216236	1
chr15:8158190	0.501693	1
chr15:8158212	0.8998	1
chr15:81808754	0.851891	1
chr15:81819278	0.530003	1
chr15:81819284	0.467208	1
chr15:81868808	0.407902	1
chr15:82006897	0.448627	1
chr15:82006910	0.876091	1
chr15:82131560	0.777191	1
chr15:82131580	0.903306	1
chr15:83145557	0.910782	1
chr15:86463009	0.610755	1
chr15:86463790	0.936734	1
chr15:88807288	0.888764	1
chr15:91166785	0.881721	1
chr15:96411265	0.975796	1
chr15:96411269	0.951203	1
chr15:98737112	0.432338	1
chr15:98881991	0.969372	1
chr15:99461860	0.881737	1
chr16:11144711	0.634982	1
chr16:13702581	0.961661	1
chr16:13904987	0.441083	1
chr16:17030136	0.526001	1
chr16:17215374	0.662469	1
chr16:17678579	0.305929	1
chr16:17678586	0.388238	1
chr16:18834928	0.95726	1
chr16:18841678	0.946049	1
chr16:18841718	0.632804	1
chr16:19838715	0.939504	1
chr16:20123739	0.399011	1
chr16:20123748	0.79636	1
chr16:30561143	0.846689	1
chr16:32300268	0.687513	1
chr16:32300288	0.391674	1
chr16:32840221	0.539303	1
chr16:33377884	0.862648	1
chr16:36763761	0.50429	1
chr16:36846460	0.689675	1
chr16:36846488	0.673608	1
chr16:36846530	0.868203	1
chr16:38951651	0.613635	1
chr16:45190869	0.887567	1
chr16:67277922	0.780423	1
chr16:67418763	0.707766	1
chr16:67423978	0.523655	1
chr16:67488055	0.912952	1
chr16:74984052	0.50862	1
chr16:87940543	0.827612	1
chr16:8860222	0.412508	1
chr16:91490702	0.720504	1
chr16:91656089	0.4674	1
chr16:91656133	0.300455	1
chr16:94495199	0.41551	1
chr16:94495266	0.592516	1
chr16:94495268	0.484618	1
chr17:13016930	0.399355	1
chr17:13019972	0.552872	1
chr17:13753023	0.492668	1
chr17:13753048	0.577425	1
chr17:15475865	0.721188	1
chr17:17260216	0.476575	1
chr17:17260272	0.968968	1
chr17:21992477	0.898144	1
chr17:21997650	0.921999	1
chr17:24176124	0.686817	1
chr17:24176442	0.64947	1
chr17:24176488	0.706618	1
chr17:24403019	0.833499	1
chr17:25213318	0.242079	1
chr17:26283571	0.957004	1
chr17:26697565	0.559605	1
chr17:27703432	0.321017	1
chr17:27703435	0.78215	1
chr17:28266587	0.634982	1
chr17:28685870	0.789646	1
chr17:28985883	0.967882	1
chr17:28986548	0.431284	1
chr17:28987094	0.233615	1
chr17:32047384	0.970641	1
chr17:32304591	0.950422	1
chr17:32796572	0.411569	1
chr17:32812719	0.709576	1
chr17:32819199	0.963863	1
chr17:32819218	0.44866	1
chr17:32954749	0.95469	1
chr17:33109675	0.954047	1
chr17:33687299	0.422041	1
chr17:33688693	0.796002	1
chr17:33688714	0.679678	1
chr17:33688737	0.665318	1
chr17:33688743	0.771867	1
chr17:33688814	0.809374	1
chr17:33688980	0.566449	1
chr17:33747527	0.58871	1
chr17:33928557	0.68461	1
chr17:35166259	0.980951	1
chr17:35857734	0.414935	1
chr17:36000021	0.511634	1
chr17:36277374	0.901519	1
chr17:39845164	0.687703	1
chr17:39845853	0.961356	1
chr17:42813928	0.242928	1
chr17:42815392	0.98106	1
chr17:45787921	0.864832	1
chr17:45787952	0.593129	1
chr17:46774930	0.574095	1
chr17:46775081	0.261896	1
chr17:47677490	0.91857	1
chr17:5408545	0.698312	1
chr17:56556858	0.98136	1
chr17:56558254	0.6722	1
chr17:56558371	0.481224	1
chr17:56558375	0.50893	1
chr17:56558400	0.739762	1
chr17:56558412	0.825263	1
chr17:56560871	0.958386	1
chr17:58902125	0.881141	1
chr17:58910433	0.651662	1
chr17:58910666	0.563117	1
chr17:58910688	0.532162	1
chr17:58910890	0.936905	1
chr17:58910891	0.936905	1
chr17:6089461	0.923468	1
chr17:63052525	0.879978	1
chr17:63052530	0.54007	1
chr17:63052618	0.663535	1
chr17:63052619	0.961014	1
chr17:63052736	0.652308	1
chr17:63054096	0.69804	1
chr17:63054104	0.652622	1
chr17:63054131	0.426292	1
chr17:63054153	0.633168	1
chr17:63054184	0.955505	1
chr17:63054189	0.830476	1
chr17:63054374	0.740329	1
chr17:6451066	0.332501	1
chr17:66372256	0.937146	1
chr17:6801949	0.559605	1
chr17:6822296	0.490219	1
chr17:69280166	0.923468	1
chr17:69354510	0.965465	1
chr17:69393331	0.863726	1
chr17:74251690	0.966779	1
chr17:74251694	0.780413	1
chr17:74251706	0.275933	1
chr17:80305009	0.981256	1
chr17:84158820	0.750009	1
chr17:88369477	0.601345	1
chr17:88369510	0.89499	1
chr17:94755743	0.841035	1
chr17:94757252	0.93768	1
chr17:94760392	0.466715	1
chr17:94760399	0.923859	1
chr17:94812591	0.981122	1
chr17:94833293	0.830816	1
chr18:10078385	0.296669	1
chr18:20859667	0.940694	1
chr18:23960380	0.724741	1
chr18:23960405	0.776684	1
chr18:23960423	0.786556	1
chr18:23960436	0.573646	1
chr18:23960547	0.644846	1
chr18:23960622	0.884212	1
chr18:23960796	0.975383	1
chr18:23960985	0.910933	1
chr18:24009340	0.625973	1
chr18:25456138	0.385258	1
chr18:31853510	0.609043	1
chr18:32102504	0.413971	1
chr18:32102542	0.525901	1
chr18:32102567	0.370755	1
chr18:32102590	0.664765	1
chr18:32102599	0.771913	1
chr18:3285252	0.853409	1
chr18:34568128	0.9807	1
chr18:34789649	0.84776	1
chr18:35602061	0.516489	1
chr18:35602062	0.549043	1
chr18:35607397	0.372643	1
chr18:35610239	0.951203	1
chr18:35672492	0.977039	1
chr18:35672899	0.417836	1
chr18:35674353	0.974077	1
chr18:35674360	0.92831	1
chr18:35685760	0.327612	1
chr18:35777927	0.931293	1
chr18:37310902	0.844436	1
chr18:37310999	0.942336	1
chr18:37427737	0.778151	1
chr18:38326166	0.94117	1
chr18:38326215	0.979667	1
chr18:38327450	0.847219	1
chr18:38456638	0.58715	1
chr18:39328426	0.610006	1
chr18:39328427	0.911183	1
chr18:4198657	0.328142	1
chr18:53191871	0.526001	1
chr18:56956484	0.369028	1
chr18:56956504	0.652099	1
chr18:56956989	0.328057	1
chr18:61265540	0.966743	1
chr18:65951343	0.740329	1
chr18:65951369	0.96541	1
chr18:65954410	0.956539	1
chr18:65955582	0.741719	1
chr18:67676167	0.924128	1
chr18:67763326	0.677194	1
chr18:67763379	0.977661	1
chr18:67765873	0.974924	1
chr18:67765922	0.754929	1
chr18:67765936	0.56191	1
chr18:67765949	0.673242	1
chr18:67773497	0.670523	1
chr18:76233101	0.591567	1
chr18:76233128	0.308757	1
chr18:76233130	0.960851	1
chr18:76233135	0.395499	1
chr18:76233151	0.957686	1
chr18:76290438	0.310231	1
chr18:76974854	0.981272	1
chr18:76974920	0.928059	1
chr18:76974921	0.494498	1
chr18:76974942	0.48413	1
chr18:77074708	0.98127	1
chr18:77264160	0.634982	1
chr19:10245688	0.792809	1
chr19:10245696	0.356216	1
chr19:17203007	0.810004	1
chr19:20000078	0.653893	1
chr19:20000957	0.953622	1
chr19:24117706	0.647529	1
chr19:24117724	0.654761	1
chr19:24128108	0.861249	1
chr19:24128121	0.477566	1
chr19:24128197	0.375288	1
chr19:27341305	0.94117	1
chr19:27342614	0.812159	1
chr19:27995152	0.694023	1
chr19:29018564	0.949021	1
chr19:29020528	0.965279	1
chr19:29152481	0.634982	1
chr19:32838176	0.331219	1
chr19:32838183	0.482606	1
chr19:37122634	0.836674	1
chr19:37164095	0.397195	1
chr19:3878014	0.96959	1
chr19:45005288	0.8475	1
chr19:45524743	0.59044	1
chr19:45524764	0.521779	1
chr19:45524772	0.289083	1
chr19:45525561	0.490567	1
chr19:45525578	0.423727	1
chr19:45525711	0.646943	1
chr19:45525717	0.533568	1
chr19:45525722	0.588513	1
chr19:45525732	0.746462	1
chr19:45525792	0.933714	1
chr19:45525971	0.98137	1
chr19:45526016	0.758527	1
chr19:45526023	0.899633	1
chr19:45526786	0.695977	1
chr19:45526791	0.306773	1
chr19:46172002	0.664414	1
chr19:46335885	0.969561	1
chr19:46697740	0.533168	1
chr19:47249950	0.961337	1
chr19:4761002	0.728278	1
chr19:4761033	0.673179	1
chr19:4761105	0.45093	1
chr19:4772136	0.651282	1
chr19:4783692	0.959986	1
chr19:4783708	0.893189	1
chr19:4783723	0.845887	1
chr19:60826641	0.929833	1
chr19:7480504	0.720504	1
chr19:8147972	0.938643	1
chr19:8147976	0.98127	1
chr19:8147979	0.559187	1
chr19:8221650	0.495035	1
chr19:8683922	0.979227	1
chr19:8808361	0.678347	1
chr19:8808366	0.591162	1
chr19:8808367	0.859924	1
chr19:8810307	0.925533	1
chr19:8816929	0.334551	1
chr19:8852741	0.720542	1
chr19:8882390	0.569717	1
chr19:8882402	0.562206	1
chr19:8976876	0.496762	1
chr19:9131715	0.8998	1
chr19:9131747	0.773293	1
chr19:9131827	0.950533	1
chr1:105740002	0.221343	1
chr1:120180279	0.980836	1
chr1:127921270	0.495035	1
chr1:127921281	0.8998	1
chr1:131175571	0.653767	1
chr1:131175572	0.614428	1
chr1:132966976	0.969095	1
chr1:132966988	0.861847	1
chr1:132999565	0.859736	1
chr1:133137342	0.811526	1
chr1:134779538	0.969907	1
chr1:135275153	0.569118	1
chr1:13625010	0.910373	1
chr1:13625013	0.592189	1
chr1:13625015	0.801918	1
chr1:13625722	0.60419	1
chr1:13625741	0.423079	1
chr1:142025834	0.298495	1
chr1:143005827	0.555117	1
chr1:143747312	0.973758	1
chr1:143755378	0.221653	1
chr1:143755383	0.301306	1
chr1:156038542	0.743121	1
chr1:156039286	0.883176	1
chr1:156039573	0.8998	1
chr1:161012364	0.947583	1
chr1:161015179	0.284136	1
chr1:165231216	0.768149	1
chr1:16549801	0.937487	1
chr1:170884606	0.974839	1
chr1:177208436	0.981127	1
chr1:180093562	0.975253	1
chr1:180093569	0.907209	1
chr1:181096455	0.828819	1
chr1:182879958	0.342261	1
chr1:182879964	0.977961	1
chr1:182880057	0.269482	1
chr1:182880062	0.916806	1
chr1:184901633	0.754366	1
chr1:184904233	0.714241	1
chr1:184904290	0.495216	1
chr1:191017129	0.947278	1
chr1:191053249	0.892442	1
chr1:191766437	0.687894	1
chr1:191767006	0.506591	1
chr1:33796409	0.980766	1
chr1:36443342	0.815548	1
chr1:37442392	0.877156	1
chr1:37442393	0.959654	1
chr1:4921462	0.593356	1
chr1:55755091	0.871019	1
chr1:58389602	0.493858	1
chr1:58588083	0.717364	1
chr1:59874208	0.679057	1
chr1:63059674	0.359531	1
chr1:63117003	0.398902	1
chr1:63117284	0.819657	1
chr1:66672714	0.967988	1
chr1:66733254	0.277243	1
chr1:74581985	0.836674	1
chr1:74861197	0.475038	1
chr1:75148390	0.938239	1
chr1:75560205	0.975738	1
chr1:75564811	0.766326	1
chr1:84775192	0.65967	1
chr1:84775558	0.338091	1
chr1:84775569	0.361347	1
chr1:86345916	0.597625	1
chr1:86350051	0.829491	1
chr1:86350105	0.459741	1
chr1:87247605	0.943587	1
chr1:87247661	0.812117	1
chr1:87247662	0.742569	1
chr1:87874913	0.957894	1
chr1:93264079	0.934303	1
chr1:93371578	0.859126	1
chr1:93371640	0.573612	1
chr1:93371645	0.542881	1
chr1:93371657	0.847952	1
chr1:93371667	0.901392	1
chr1:93372079	0.971815	1
chr1:93372101	0.651913	1
chr1:93372133	0.921045	1
chr1:93407030	0.726654	1
chr1:93450734	0.962577	1
chr1:9730910	0.335922	1
chr1:9730911	0.555373	1
chr2:102333617	0.629792	1
chr2:102333618	0.967874	1
chr2:102333627	0.663927	1
chr2:103365453	0.95315	1
chr2:104667598	0.782893	1
chr2:104668274	0.392272	1
chr2:104668308	0.550506	1
chr2:104670797	0.830342	1
chr2:104670888	0.714979	1
chr2:104680756	0.44394	1
chr2:104702948	0.911049	1
chr2:104996909	0.821341	1
chr2:104996928	0.248326	1
chr2:105961113	0.687969	1
chr2:112355501	0.922601	1
chr2:112385889	0.710003	1
chr2:118821135	0.926326	1
chr2:118821168	0.809734	1
chr2:118821254	0.60921	1
chr2:118869859	0.762469	1
chr2:118869895	0.674363	1
chr2:118869918	0.866132	1
chr2:118869941	0.531736	1
chr2:118869942	0.529537	1
chr2:120733821	0.342439	1
chr2:120733835	0.515217	1
chr2:120736308	0.88766	1
chr2:120736963	0.94962	1
chr2:121147155	0.360557	1
chr2:121184981	0.928059	1
chr2:121352401	0.91414	1
chr2:121352671	0.782085	1
chr2:121542094	0.320393	1
chr2:121780731	0.934303	1
chr2:121922986	0.979709	1
chr2:121981974	0.821341	1
chr2:122049179	0.878687	1
chr2:122049209	0.92892	1
chr2:122049758	0.977405	1
chr2:122050779	0.777336	1
chr2:127074682	0.977601	1
chr2:127244053	0.980754	1
chr2:127244054	0.938239	1
chr2:127272497	0.925893	1
chr2:127284809	0.981293	1
chr2:127285042	0.585921	1
chr2:127289731	0.929394	1
chr2:12936706	0.844876	1
chr2:129796942	0.640024	1
chr2:130554920	0.292294	1
chr2:130555883	0.926837	1
chr2:130555914	0.735981	1
chr2:130899079	0.862335	1
chr2:130899134	0.456963	1
chr2:131026517	0.905372	1
chr2:132309656	0.726483	1
chr2:132309669	0.97065	1
chr2:132309880	0.424216	1
chr2:132309884	0.725562	1
chr2:14148681	0.212642	1
chr2:14148757	0.522273	1
chr2:147056614	0.956743	1
chr2:150334873	0.434389	1
chr2:150334879	0.736701	1
chr2:152273022	0.433336	1
chr2:153253741	0.470685	1
chr2:153617306	0.233057	1
chr2:154537909	0.46913	1
chr2:154537924	0.917597	1
chr2:154586382	0.78579	1
chr2:154798151	0.881737	1
chr2:154798213	0.979667	1
chr2:154853111	0.261696	1
chr2:155565348	0.9087	1
chr2:156350524	0.670523	1
chr2:156350525	0.643114	1
chr2:156350562	0.675527	1
chr2:156350563	0.783315	1
chr2:156350603	0.939832	1
chr2:156351769	0.679143	1
chr2:156352079	0.770061	1
chr2:156352080	0.838808	1
chr2:156352081	0.956263	1
chr2:156352122	0.894607	1
chr2:156352146	0.829369	1
chr2:156352171	0.737621	1
chr2:156860513	0.511577	1
chr2:157013791	0.663059	1
chr2:157558140	0.248494	1
chr2:158378918	0.943587	1
chr2:158381166	0.896828	1
chr2:158383545	0.873735	1
chr2:158383584	0.959099	1
chr2:158383616	0.964821	1
chr2:158383625	0.356198	1
chr2:158383658	0.837643	1
chr2:158383951	0.705332	1
chr2:158383957	0.755232	1
chr2:158383976	0.632383	1
chr2:158384107	0.907611	1
chr2:158384964	0.98137	1
chr2:158384970	0.745929	1
chr2:163467539	0.264709	1
chr2:165843626	0.803782	1
chr2:165860173	0.701153	1
chr2:165860180	0.924264	1
chr2:166958896	0.885537	1
chr2:167504645	0.846649	1
chr2:175122997	0.978504	1
chr2:175123024	0.980978	1
chr2:175123069	0.970188	1
chr2:175123634	0.928059	1
chr2:175285690	0.281569	1
chr2:175790472	0.265651	1
chr2:176728695	0.635964	1
chr2:176728707	0.526001	1
chr2:176818098	0.531129	1
chr2:176818106	0.943587	1
chr2:176818146	0.477998	1
chr2:177186034	0.582328	1
chr2:177186079	0.582905	1
chr2:177824896	0.479982	1
chr2:177824904	0.606751	1
chr2:177938578	0.86868	1
chr2:177938623	0.350537	1
chr2:177938647	0.734011	1
chr2:178296807	0.934303	1
chr2:18021086	0.881721	1
chr2:180983614	0.788553	1
chr2:181143343	0.513104	1
chr2:18129783	0.492668	1
chr2:181829725	0.484648	1
chr2:181829737	0.657389	1
chr2:181830878	0.473505	1
chr2:181830891	0.905543	1
chr2:181876156	0.973512	1
chr2:181876159	0.387325	1
chr2:181877412	0.740993	1
chr2:18199205	0.802012	1
chr2:18214655	0.782371	1
chr2:21215690	0.8998	1
chr2:21216385	0.936131	1
chr2:21216639	0.50429	1
chr2:21216684	0.576217	1
chr2:25606247	0.771546	1
chr2:26307320	0.897596	1
chr2:29243922	0.681137	1
chr2:29712995	0.33675	1
chr2:29712996	0.478772	1
chr2:29713025	0.433187	1
chr2:29774895	0.423176	1
chr2:29776829	0.981086	1
chr2:30188845	0.720504	1
chr2:30279124	0.979808	1
chr2:31030364	0.87685	1
chr2:31030369	0.872276	1
chr2:31030384	0.770351	1
chr2:32101195	0.738561	1
chr2:32101219	0.782961	1
chr2:32306750	0.95362	1
chr2:32425580	0.978632	1
chr2:32425627	0.751188	1
chr2:32791808	0.304758	1
chr2:32848499	0.899796	1
chr2:34803181	0.399374	1
chr2:34803197	0.643913	1
chr2:37662591	0.8998	1
chr2:38862790	0.795038	1
chr2:38862795	0.37148	1
chr2:45035654	0.812159	1
chr2:5019994	0.904471	1
chr2:5020002	0.827083	1
chr2:58609283	0.974135	1
chr2:60015912	0.955162	1
chr2:60094511	0.658992	1
chr2:60524311	0.97177	1
chr2:69662429	0.939981	1
chr2:69877882	0.8998	1
chr2:72982072	0.559605	1
chr2:73870442	0.631443	1
chr2:74538838	0.435112	1
chr2:80576405	0.942948	1
chr2:91234387	0.8998	1
chr2:91234398	0.885537	1
chr2:91293726	0.915937	1
chr2:91365154	0.464995	1
chr3:103066090	0.793786	1
chr3:103334234	0.503211	1
chr3:104498831	0.720504	1
chr3:104927374	0.912156	1
chr3:104928035	0.747844	1
chr3:104928036	0.981363	1
chr3:104928082	0.801918	1
chr3:104928097	0.943533	1
chr3:104935583	0.241753	1
chr3:106576804	0.8998	1
chr3:107314934	0.977772	1
chr3:107315803	0.809099	1
chr3:115975675	0.953622	1
chr3:116578661	0.499253	1
chr3:116578697	0.977601	1
chr3:116676815	0.814406	1
chr3:116676831	0.678484	1
chr3:116677586	0.30385	1
chr3:116744664	0.832059	1
chr3:122856281	0.927002	1
chr3:129541028	0.87002	1
chr3:129541074	0.980261	1
chr3:138567770	0.919684	1
chr3:138567806	0.797142	1
chr3:138567807	0.522193	1
chr3:15000737	0.720504	1
chr3:27649777	0.979667	1
chr3:30957015	0.649397	1
chr3:30957074	0.533928	1
chr3:32555954	0.236053	1
chr3:32561478	0.4523	1
chr3:32561485	0.212605	1
chr3:36092494	0.394729	1
chr3:36630849	0.918655	1
chr3:40793189	0.412944	1
chr3:40793194	0.265651	1
chr3:40793207	0.468534	1
chr3:40793230	0.578455	1
chr3:51235933	0.90102	1
chr3:58645730	0.502903	1
chr3:69120822	0.236042	1
chr3:80692286	0.311147	1
chr3:80706912	0.8998	1
chr3:87921469	0.750188	1
chr3:87921526	0.551199	1
chr3:87921687	0.508476	1
chr3:88703370	0.739149	1
chr3:88819172	0.741966	1
chr3:88819255	0.508597	1
chr3:89768308	0.979461	1
chr3:90060617	0.452219	1
chr3:90060713	0.968511	1
chr3:90357025	0.44847	1
chr3:94411129	0.920151	1
chr3:94411154	0.489412	1
chr3:95183561	0.260011	1
chr3:95183582	0.370833	1
chr3:95463237	0.918392	1
chr3:95463253	0.963089	1
chr3:95463518	0.944119	1
chr3:95859892	0.776656	1
chr3:95886980	0.343002	1
chr3:96583346	0.901491	1
chr3:96619337	0.963367	1
chr3:96619348	0.834214	1
chr3:96795560	0.964576	1
chr4:102912028	0.55538	1
chr4:102912030	0.720504	1
chr4:103051485	0.53596	1
chr4:103132210	0.294458	1
chr4:103144912	0.772338	1
chr4:107971692	0.484648	1
chr4:108230936	0.889831	1
chr4:108234791	0.981339	1
chr4:108525797	0.972261	1
chr4:108803101	0.961292	1
chr4:109114507	0.4855	1
chr4:11236954	0.333845	1
chr4:115813439	0.822957	1
chr4:116243309	0.877093	1
chr4:116335654	0.566744	1
chr4:116335662	0.972785	1
chr4:116384531	0.588447	1
chr4:116384539	0.942644	1
chr4:116384652	0.816996	1
chr4:118626126	0.981122	1
chr4:118626143	0.208126	1
chr4:119223527	0.90668	1
chr4:119482372	0.863726	1
chr4:120458715	0.972785	1
chr4:123055365	0.468619	1
chr4:123057655	0.55538	1
chr4:123902326	0.822033	1
chr4:123902370	0.881079	1
chr4:124938972	0.691822	1
chr4:124943361	0.842024	1
chr4:124944301	0.382716	1
chr4:124944373	0.955821	1
chr4:125104406	0.718529	1
chr4:126091272	0.414962	1
chr4:129345309	0.526001	1
chr4:129529521	0.872005	1
chr4:131876069	0.704617	1
chr4:131876089	0.857902	1
chr4:131952655	0.98111	1
chr4:133273533	0.540479	1
chr4:133658923	0.727999	1
chr4:133662209	0.766018	1
chr4:133973440	0.541583	1
chr4:133973456	0.972715	1
chr4:134147849	0.369945	1
chr4:135369094	0.945815	1
chr4:135369128	0.250457	1
chr4:135977887	0.909435	1
chr4:136641079	0.573118	1
chr4:136641099	0.92892	1
chr4:136641100	0.757374	1
chr4:136641557	0.495892	1
chr4:136641558	0.539627	1
chr4:136650207	0.857173	1
chr4:139113194	0.962734	1
chr4:139113219	0.773072	1
chr4:139113288	0.823856	1
chr4:139612145	0.823014	1
chr4:139612164	0.979667	1
chr4:139612165	0.979667	1
chr4:139612166	0.390753	1
chr4:140951612	0.97288	1
chr4:141023017	0.519275	1
chr4:141023019	0.282099	1
chr4:141023038	0.842938	1
chr4:141024934	0.897077	1
chr4:141146264	0.458765	1
chr4:141480468	0.812159	1
chr4:141696669	0.46763	1
chr4:141696676	0.481941	1
chr4:145468853	0.475175	1
chr4:148597867	0.754366	1
chr4:148597884	0.96407	1
chr4:148855429	0.977389	1
chr4:149201654	0.871019	1
chr4:149468178	0.977617	1
chr4:151037336	0.776656	1
chr4:153702931	0.549512	1
chr4:153703245	0.907122	1
chr4:155546446	0.485729	1
chr4:155621026	0.53968	1
chr4:155621108	0.935485	1
chr4:155621139	0.811377	1
chr4:155621904	0.389307	1
chr4:155621909	0.2721	1
chr4:155621944	0.681657	1
chr4:155621968	0.425689	1
chr4:155716521	0.923089	1
chr4:155717054	0.980774	1
chr4:156022814	0.973089	1
chr4:156023483	0.83668	1
chr4:19637200	0.942538	1
chr4:19637210	0.979667	1
chr4:19637217	0.673179	1
chr4:21834782	0.595605	1
chr4:21911667	0.535297	1
chr4:21911675	0.863726	1
chr4:25141854	0.96068	1
chr4:32022582	0.948275	1
chr4:33020417	0.547558	1
chr4:34620541	0.411591	1
chr4:34622959	0.337742	1
chr4:40867016	0.647356	1
chr4:40867438	0.961005	1
chr4:40893366	0.915863	1
chr4:40894915	0.967325	1
chr4:42889659	0.704937	1
chr4:43908559	0.947003	1
chr4:44005163	0.244478	1
chr4:44005225	0.870898	1
chr4:44007177	0.30793	1
chr4:45405032	0.578105	1
chr4:45405038	0.534739	1
chr4:45405041	0.604757	1
chr4:45405070	0.717421	1
chr4:45405077	0.922266	1
chr4:45405118	0.828732	1
chr4:45405123	0.981322	1
chr4:56818392	0.433642	1
chr4:56870174	0.559611	1
chr4:58944650	0.975188	1
chr4:62451654	0.963825	1
chr4:74245794	0.870008	1
chr5:100521846	0.629101	1
chr5:101800304	0.980529	1
chr5:104504977	0.937487	1
chr5:108395309	0.8998	1
chr5:108632768	0.8998	1
chr5:109887114	0.94925	1
chr5:110130133	0.903306	1
chr5:110702738	0.980754	1
chr5:113087811	0.58912	1
chr5:113087834	0.693	1
chr5:113087995	0.754366	1
chr5:113088015	0.448441	1
chr5:113088048	0.969026	1
chr5:114053913	0.9795	1
chr5:114756040	0.930427	1
chr5:115315301	0.872276	1
chr5:117179280	0.8998	1
chr5:117228692	0.886306	1
chr5:117232368	0.763824	1
chr5:117234121	0.502413	1
chr5:117236956	0.981205	1
chr5:121518430	0.649875	1
chr5:121803532	0.315067	1
chr5:121805535	0.734269	1
chr5:121805541	0.736576	1
chr5:123704980	0.59067	1
chr5:123741252	0.979667	1
chr5:123943518	0.977006	1
chr5:124279043	0.873981	1
chr5:125456604	0.59792	1
chr5:125456605	0.692374	1
chr5:125456906	0.874119	1
chr5:125456907	0.97502	1
chr5:125456920	0.703553	1
chr5:125457478	0.944952	1
chr5:125457481	0.899677	1
chr5:125457531	0.971484	1
chr5:129718757	0.267728	1
chr5:129720759	0.541264	1
chr5:129780427	0.832059	1
chr5:130206185	0.8998	1
chr5:134208037	0.921999	1
chr5:136913099	0.839705	1
chr5:137337108	0.950354	1
chr5:137409029	0.717364	1
chr5:138649824	0.623927	1
chr5:140323251	0.455837	1
chr5:142669249	0.650626	1
chr5:142870076	0.324807	1
chr5:142870093	0.576634	1
chr5:142888118	0.98132	1
chr5:143392043	0.8998	1
chr5:143395566	0.980399	1
chr5:143397124	0.468534	1
chr5:146195955	0.484403	1
chr5:146205161	0.653749	1
chr5:146205162	0.588447	1
chr5:146205163	0.936802	1
chr5:146280210	0.479675	1
chr5:146401236	0.598251	1
chr5:146401241	0.21994	1
chr5:146401249	0.703515	1
chr5:146988866	0.8998	1
chr5:146989706	0.901959	1
chr5:14709165	0.674825	1
chr5:148529396	0.812159	1
chr5:148953854	0.588447	1
chr5:148984327	0.412653	1
chr5:148985785	0.560653	1
chr5:148989362	0.594305	1
chr5:148990275	0.739148	1
chr5:150585678	0.911572	1
chr5:150585735	0.979667	1
chr5:150639235	0.872874	1
chr5:19809606	0.972246	1
chr5:23425894	0.962284	1
chr5:23790690	0.408097	1
chr5:24161749	0.321774	1
chr5:24161770	0.396495	1
chr5:24832817	0.826001	1
chr5:25225724	0.486654	1
chr5:25658176	0.978352	1
chr5:25679210	0.947899	1
chr5:25685072	0.911365	1
chr5:29228504	0.572401	1
chr5:29453131	0.323965	1
chr5:30881026	0.981351	1
chr5:31173480	0.34435	1
chr5:31555010	0.698034	1
chr5:31555029	0.906081	1
chr5:31557568	0.941372	1
chr5:32992227	0.848543	1
chr5:32992598	0.483447	1
chr5:33415340	0.245689	1
chr5:33418310	0.529292	1
chr5:33418406	0.704676	1
chr5:33776510	0.595535	1
chr5:34220048	0.717061	1
chr5:34221210	0.917919	1
chr5:34221291	0.588447	1
chr5:34490347	0.966184	1
chr5:34680256	0.808961	1
chr5:3630496	0.698779	1
chr5:3630498	0.835474	1
chr5:36661072	0.776656	1
chr5:44090848	0.779038	1
chr5:44090901	0.937487	1
chr5:44090909	0.429795	1
chr5:44090911	0.905334	1
chr5:52198550	0.816353	1
chr5:52199081	0.377087	1
chr5:53868766	0.838122	1
chr5:53868767	0.864128	1
chr5:65463727	0.529333	1
chr5:65531318	0.698312	1
chr5:65549899	0.249569	1
chr5:7105208	0.558236	1
chr5:7195234	0.588447	1
chr5:7195243	0.47946	1
chr5:7195342	0.59884	1
chr5:7237049	0.976856	1
chr5:7237113	0.86961	1
chr5:7237116	0.889808	1
chr5:73310773	0.954566	1
chr5:89830256	0.828135	1
chr5:89830267	0.8998	1
chr5:9154930	0.595013	1
chr5:92025652	0.647839	1
chr5:92126904	0.894046	1
chr5:99210521	0.575941	1
chr5:99210522	0.903165	1
chr5:99211144	0.8599	1
chr5:99211858	0.65967	1
chr5:99212009	0.883365	1
chr6:108425209	0.786515	1
chr6:113088222	0.763588	1
chr6:113182942	0.656372	1
chr6:113403802	0.798427	1
chr6:113499967	0.670523	1
chr6:113613941	0.547225	1
chr6:113726808	0.914859	1
chr6:114291934	0.328058	1
chr6:114292115	0.745907	1
chr6:115629596	0.863726	1
chr6:115846247	0.964155	1
chr6:115847276	0.49264	1
chr6:122474930	0.40911	1
chr6:124454657	0.943753	1
chr6:124454659	0.283735	1
chr6:124454661	0.976648	1
chr6:124740302	0.393711	1
chr6:125117725	0.980135	1
chr6:125117731	0.673934	1
chr6:125197404	0.455808	1
chr6:125197412	0.495654	1
chr6:126021436	0.930559	1
chr6:126642158	0.980917	1
chr6:128404492	0.654455	1
chr6:140539057	0.926027	1
chr6:140539119	0.964588	1
chr6:140539123	0.9803	1
chr6:140573638	0.876094	1
chr6:148888444	0.980522	1
chr6:18498466	0.844876	1
chr6:29945687	0.980754	1
chr6:30078796	0.56762	1
chr6:38454029	0.719853	1
chr6:38454087	0.957962	1
chr6:38558505	0.617357	1
chr6:38558518	0.879195	1
chr6:38558834	0.8998	1
chr6:38562231	0.735626	1
chr6:38818679	0.431426	1
chr6:39259564	0.934807	1
chr6:47858009	0.979888	1
chr6:47869481	0.964969	1
chr6:47871439	0.517983	1
chr6:47871926	0.974924	1
chr6:47871936	0.98137	1
chr6:47871986	0.841099	1
chr6:47872008	0.964995	1
chr6:48080288	0.548978	1
chr6:48525202	0.766018	1
chr6:48525205	0.584633	1
chr6:48525222	0.944225	1
chr6:48603409	0.500475	1
chr6:49254628	0.375161	1
chr6:49254877	0.825778	1
chr6:49258762	0.648586	1
chr6:51576424	0.90801	1
chr6:57748409	0.249785	1
chr6:57810738	0.970228	1
chr6:65707326	0.738561	1
chr6:65707355	0.973784	1
chr6:65707439	0.703143	1
chr6:65707444	0.896855	1
chr6:66540145	0.8998	1
chr6:66540213	0.729971	1
chr6:66540214	0.800674	1
chr6:66540270	0.445257	1
chr6:66540651	0.707863	1
chr6:66540711	0.863738	1
chr6:66540720	0.683418	1
chr6:66540722	0.950673	1
chr6:66540753	0.587905	1
chr6:66540754	0.855164	1
chr6:66540791	0.815326	1
chr6:67050828	0.37863	1
chr6:67050871	0.401996	1
chr6:67050899	0.670523	1
chr6:67050901	0.885537	1
chr6:67087627	0.981122	1
chr6:69516391	0.7343	1
chr6:71810858	0.278395	1
chr6:8240226	0.604804	1
chr6:85632694	0.262246	1
chr6:85954818	0.847845	1
chr6:85958374	0.57377	1
chr6:85958400	0.495204	1
chr6:86406971	0.904909	1
chr6:87807573	0.611507	1
chr6:87807593	0.970408	1
chr6:87961657	0.8998	1
chr6:91654427	0.890324	1
chr6:91664309	0.810067	1
chr6:91902624	0.620894	1
chr6:98599382	0.792716	1
chr6:98673076	0.611507	1
chr6:98673134	0.634982	1
chr7:100664697	0.548335	1
chr7:101916865	0.954931	1
chr7:101916866	0.32735	1
chr7:101919881	0.641658	1
chr7:101922379	0.356253	1
chr7:101922380	0.319705	1
chr7:101922429	0.893882	1
chr7:101924105	0.59195	1
chr7:101924106	0.319035	1
chr7:101924143	0.981368	1
chr7:101924154	0.551632	1
chr7:101924159	0.442513	1
chr7:101924164	0.789612	1
chr7:122036993	0.92892	1
chr7:12487172	0.973208	1
chr7:126933905	0.493577	1
chr7:127018538	0.843866	1
chr7:127459123	0.218239	1
chr7:127466000	0.838476	1
chr7:127469679	0.979667	1
chr7:127919841	0.486654	1
chr7:127919943	0.981256	1
chr7:12868749	0.976416	1
chr7:12877594	0.923468	1
chr7:12877610	0.948178	1
chr7:12877625	0.8998	1
chr7:12911746	0.228879	1
chr7:12973616	0.960472	1
chr7:12973621	0.58443	1
chr7:130489400	0.577769	1
chr7:131446976	0.417097	1
chr7:141488740	0.909097	1
chr7:142653260	0.832946	1
chr7:142653273	0.598845	1
chr7:15874706	0.487868	1
chr7:15877847	0.51326	1
chr7:15882968	0.466752	1
chr7:15883917	0.729474	1
chr7:16985880	0.8055	1
chr7:18972407	0.951203	1
chr7:18975993	0.299441	1
chr7:19140325	0.427016	1
chr7:24548528	0.884576	1
chr7:25003836	0.765108	1
chr7:25010305	0.486813	1
chr7:25535554	0.980208	1
chr7:27581888	0.965842	1
chr7:27671321	0.968834	1
chr7:28195741	0.670323	1
chr7:28196357	0.793908	1
chr7:28196381	0.469198	1
chr7:28196404	0.874233	1
chr7:28280508	0.271563	1
chr7:28281984	0.961674	1
chr7:30102016	0.719477	1
chr7:30180677	0.499779	1
chr7:35581718	0.888774	1
chr7:35581765	0.457011	1
chr7:35812680	0.412499	1
chr7:3684435	0.957914	1
chr7:3698881	0.634982	1
chr7:37986709	0.497737	1
chr7:39567651	0.320076	1
chr7:40850314	0.729879	1
chr7:43569480	0.927002	1
chr7:43569727	0.511883	1
chr7:44774046	0.835021	1
chr7:46810989	0.859763	1
chr7:46813939	0.8998	1
chr7:46813940	0.853409	1
chr7:46825604	0.85759	1
chr7:49591858	0.977471	1
chr7:49591864	0.687437	1
chr7:5025978	0.396486	1
chr7:5026577	0.496069	1
chr7:5027176	0.500475	1
chr7:55977627	0.976384	1
chr7:6173880	0.970773	1
chr7:6176442	0.778329	1
chr7:6177508	0.286572	1
chr7:6178434	0.776656	1
chr7:6178474	0.980638	1
chr7:61939787	0.729378	1
chr7:6354891	0.768727	1
chr7:6354925	0.939687	1
chr7:64242822	0.901671	1
chr7:64242835	0.806289	1
chr7:64282566	0.976463	1
chr7:65492535	0.9563	1
chr7:65571291	0.481596	1
chr7:6966235	0.874669	1
chr7:6966260	0.714117	1
chr7:6966441	0.970188	1
chr7:6966444	0.980613	1
chr7:6966463	0.466755	1
chr7:6966512	0.339251	1
chr7:6966544	0.937467	1
chr7:7184914	0.602631	1
chr7:7184922	0.503827	1
chr7:79924479	0.893046	1
chr7:80984729	0.932919	1
chr7:81525489	0.565713	1
chr7:81525535	0.8998	1
chr7:87629230	0.900839	1
chr7:90549160	0.965465	1
chr7:90549264	0.955538	1
chr7:91017899	0.565015	1
chr7:91017946	0.247267	1
chr7:91017948	0.789887	1
chr7:91066757	0.954734	1
chr7:97547330	0.704676	1
chr7:97547331	0.370725	1
chr7:97547339	0.936461	1
chr7:97548719	0.766018	1
chr7:97548723	0.833166	1
chr7:97548765	0.92202	1
chr7:99808586	0.968542	1
chr7:99808802	0.8998	1
chr8:104424311	0.300152	1
chr8:104424313	0.8998	1
chr8:104424314	0.324682	1
chr8:104425106	0.334999	1
chr8:105227597	0.586553	1
chr8:105333896	0.827612	1
chr8:105334389	0.976794	1
chr8:105568713	0.795303	1
chr8:105634798	0.958123	1
chr8:105915433	0.583161	1
chr8:105915484	0.5325	1
chr8:106963799	0.679143	1
chr8:107018209	0.97965	1
chr8:107060487	0.953259	1
chr8:107335105	0.823417	1
chr8:107335114	0.610407	1
chr8:109670254	0.882162	1
chr8:110974411	0.60087	1
chr8:110974412	0.318546	1
chr8:111004774	0.951203	1
chr8:111665254	0.407378	1
chr8:111665279	0.937868	1
chr8:111665292	0.347536	1
chr8:11508107	0.352817	1
chr8:119799669	0.980797	1
chr8:120203495	0.623139	1
chr8:121962319	0.6935	1
chr8:124893879	0.659072	1
chr8:129286837	0.890026	1
chr8:13169024	0.93058	1
chr8:13299505	0.403751	1
chr8:19706614	0.491244	1
chr8:20148228	0.226788	1
chr8:22143407	0.406482	1
chr8:22633777	0.656554	1
chr8:22635094	0.846806	1
chr8:22635222	0.402478	1
chr8:25816158	0.762696	1
chr8:25816159	0.794359	1
chr8:25816273	0.360934	1
chr8:33779696	0.951818	1
chr8:3540654	0.612776	1
chr8:3540659	0.223068	1
chr8:3540708	0.393588	1
chr8:35851708	0.953622	1
chr8:40917763	0.902048	1
chr8:40917799	0.523453	1
chr8:40917833	0.835822	1
chr8:40920556	0.315712	1
chr8:41350114	0.972246	1
chr8:4292186	0.58258	1
chr8:47676789	0.947003	1
chr8:69305400	0.836295	1
chr8:69305415	0.292901	1
chr8:69313922	0.974542	1
chr8:69747410	0.276337	1
chr8:69748531	0.40957	1
chr8:69757025	0.386508	1
chr8:70014054	0.439331	1
chr8:70014058	0.559897	1
chr8:70179727	0.526001	1
chr8:71373672	0.925801	1
chr8:71373673	0.962682	1
chr8:71373702	0.957168	1
chr8:71400524	0.833415	1
chr8:71960506	0.957962	1
chr8:72182097	0.517508	1
chr8:72182098	0.68479	1
chr8:72182115	0.746647	1
chr8:72223582	0.715948	1
chr8:72223594	0.822814	1
chr8:72223818	0.417702	1
chr8:72376360	0.783976	1
chr8:72478776	0.920415	1
chr8:72480147	0.541772	1
chr8:72480346	0.968112	1
chr8:72481405	0.858865	1
chr8:72550375	0.445805	1
chr8:72582465	0.588447	1
chr8:84255526	0.656643	1
chr8:84865287	0.879139	1
chr8:84866678	0.670523	1
chr8:84938840	0.8998	1
chr8:84948647	0.798175	1
chr8:84954318	0.877737	1
chr8:90883453	0.976341	1
chr8:91047418	0.972204	1
chr8:94017312	0.932919	1
chr8:94017319	0.267834	1
chr8:94017320	0.801652	1
chr8:94018368	0.537611	1
chr8:94044696	0.502966	1
chr8:94818997	0.55538	1
chr8:95193702	0.980754	1
chr8:95206757	0.639751	1
chr8:95206758	0.463364	1
chr8:95210994	0.872154	1
chr8:95261457	0.683705	1
chr9:104017310	0.753493	1
chr9:106253441	0.514328	1
chr9:106253445	0.368874	1
chr9:106254430	0.495035	1
chr9:107835844	0.940914	1
chr9:108040325	0.933286	1
chr9:108040367	0.356354	1
chr9:109084638	0.976688	1
chr9:109085724	0.892453	1
chr9:110508999	0.658992	1
chr9:110977608	0.638847	1
chr9:122836080	0.906535	1
chr9:122838416	0.516745	1
chr9:122860642	0.934303	1
chr9:122876088	0.390898	1
chr9:122896219	0.975667	1
chr9:122896238	0.894826	1
chr9:122896248	0.878687	1
chr9:122896255	0.925202	1
chr9:122896277	0.473576	1
chr9:123024437	0.327785	1
chr9:123035835	0.525125	1
chr9:123035903	0.980957	1
chr9:123037595	0.568486	1
chr9:123763679	0.698312	1
chr9:123763747	0.975948	1
chr9:123763748	0.634982	1
chr9:123763749	0.555117	1
chr9:123764364	0.726925	1
chr9:123764366	0.868967	1
chr9:123764376	0.608151	1
chr9:123764379	0.964759	1
chr9:15731712	0.738561	1
chr9:20601943	0.890324	1
chr9:20601957	0.436806	1
chr9:20827519	0.919962	1
chr9:20827559	0.938817	1
chr9:20827718	0.977319	1
chr9:21134767	0.738561	1
chr9:21683062	0.715795	1
chr9:21683083	0.225514	1
chr9:21683105	0.258155	1
chr9:25260441	0.250457	1
chr9:29375792	0.772979	1
chr9:29375818	0.980154	1
chr9:3387771	0.657321	1
chr9:35218595	0.514601	1
chr9:35230464	0.961609	1
chr9:35246885	0.433419	1
chr9:36791851	0.789887	1
chr9:36791852	0.93665	1
chr9:4294260	0.756442	1
chr9:4294390	0.909097	1
chr9:44294829	0.629268	1
chr9:44294838	0.554527	1
chr9:4437887	0.308719	1
chr9:4437892	0.592104	1
chr9:4437928	0.411557	1
chr9:4438141	0.768582	1
chr9:4440949	0.483861	1
chr9:4441980	0.47207	1
chr9:44754964	0.975489	1
chr9:44899452	0.975948	1
chr9:44899453	0.966938	1
chr9:47636711	0.403828	1
chr9:47636712	0.699894	1
chr9:56491133	0.812117	1
chr9:56491764	0.352873	1
chr9:57585968	0.812159	1
chr9:58463864	0.650397	1
chr9:58463879	0.754366	1
chr9:58607488	0.672782	1
chr9:58610755	0.632148	1
chr9:64987584	0.970636	1
chr9:65314012	0.683682	1
chr9:65346821	0.970188	1
chr9:65366625	0.750269	1
chr9:65841020	0.670523	1
chr9:65841024	0.812117	1
chr9:65841038	0.436527	1
chr9:66019015	0.828006	1
chr9:66362255	0.675623	1
chr9:66963404	0.894131	1
chr9:67218066	0.793048	1
chr9:67219972	0.285688	1
chr9:67857596	0.674432	1
chr9:68745548	0.923468	1
chr9:70551195	0.479011	1
chr9:70556178	0.835076	1
chr9:72346129	0.884492	1
chr9:72346152	0.74582	1
chr9:72346643	0.763081	1
chr9:72474121	0.404399	1
chr9:72474126	0.875782	1
chr9:72475130	0.734011	1
chr9:72583450	0.83774	1
chr9:72665636	0.979011	1
chr9:72723040	0.924842	1
chr9:72727334	0.968874	1
chr9:78562360	0.981127	1
chr9:83431998	0.961194	1
chr9:83432031	0.695367	1
chr9:83432039	0.881721	1
chr9:83432533	0.929241	1
chr9:83432558	0.438467	1
chr9:86551411	0.307625	1
chr9:86552323	0.754366	1
chr9:86698302	0.720504	1
chr9:86698321	0.981127	1
chr9:86886018	0.980529	1
chr9:86886266	0.730419	1
chr9:86886302	0.853163	1
chr9:86886792	0.675238	1
chr9:89964244	0.979546	1
chr9:95556986	0.930427	1
chrX:101167860	0.569704	1
chrX:101189155	0.813058	1
chrX:101189167	0.846138	1
chrX:101189169	0.914471	1
chrX:101189179	0.834839	1
chrX:101205272	0.881016	1
chrX:101208748	0.482998	1
chrX:101210410	0.536354	1
chrX:101665515	0.815495	1
chrX:101665544	0.514328	1
chrX:103577817	0.964357	1
chrX:103577846	0.976416	1
chrX:103582496	0.83336	1
chrX:103582512	0.924541	1
chrX:103582515	0.608361	1
chrX:103582533	0.306282	1
chrX:105091361	0.601739	1
chrX:105091366	0.394636	1
chrX:106202193	0.753493	1
chrX:106206140	0.70102	1
chrX:107787094	0.657919	1
chrX:112374251	0.848543	1
chrX:13090645	0.438019	1
chrX:134772373	0.97553	1
chrX:135778200	0.947129	1
chrX:135778203	0.888429	1
chrX:135787753	0.820748	1
chrX:135789048	0.41221	1
chrX:139945405	0.944713	1
chrX:14715830	0.967965	1
chrX:150984257	0.736611	1
chrX:150984264	0.584555	1
chrX:150984274	0.906354	1
chrX:150984275	0.979557	1
chrX:150985522	0.357945	1
chrX:152300790	0.867362	1
chrX:152300826	0.356763	1
chrX:152305798	0.929434	1
chrX:160777697	0.789654	1
chrX:162826484	0.26873	1
chrX:162940464	0.972246	1
chrX:20720471	0.749499	1
chrX:36626925	0.922663	1
chrX:38452271	0.371079	1
chrX:41655124	0.522518	1
chrX:42077865	0.889319	1
chrX:56587643	0.255116	1
chrX:56650534	0.304923	1
chrX:73681491	0.838001	1
chrX:73808092	0.973144	1
chrX:73808100	0.906307	1
chrX:74145204	0.812159	1
chrX:74145213	0.884414	1
chrX:74145219	0.877436	1
chrX:74145227	0.852985	1
chrX:74145228	0.979339	1
chrX:74145301	0.72324	1
chrX:74145302	0.928586	1
chrX:74145315	0.72339	1
chrX:74145316	0.97121	1
chrX:74285181	0.860833	1
chrX:8194785	0.441856	1
chrX:8194805	0.550951	1
chrX:8197547	0.58276	1
chrX:83087038	0.980408	1
chrX:84041983	0.969561	1
chrX:84141233	0.8998	1
chrX:94102753	0.488771	1
chrX:95051736	0.797631	1
chrY:1030455	0.963754	1
chrY:1046381	0.906307	1
chrY:1048547	0.979555	1
chrY:1048726	0.973784	1
chrY:1115259	0.938239	1
GL456233.1:147163	0.976133	2
GL456233.1:147200	0.780937	2
KV575236.1:72451	0.730415	2
chr10:107275000	0.878589	2
chr10:108530689	0.905759	2
chr10:108531968	0.711823	2
chr10:108531973	0.772009	2
chr10:108723581	0.698448	2
chr10:108773333	0.864963	2
chr10:108773345	0.844265	2
chr10:108774921	0.523386	2
chr10:108775030	0.640478	2
chr10:108810707	0.902344	2
chr10:122690718	0.798333	2
chr10:127067882	0.499018	2
chr10:128103533	0.842478	2
chr10:128650456	0.970126	2
chr10:20181026	0.925722	2
chr10:20181051	0.514654	2
chr10:20181100	0.301419	2
chr10:20181120	0.567429	2
chr10:20252131	0.86793	2
chr10:20253043	0.63076	2
chr10:20253044	0.375352	2
chr10:20253056	0.848493	2
chr10:20253112	0.563819	2
chr10:20253113	0.531357	2
chr10:20254468	0.296082	2
chr10:20254486	0.949467	2
chr10:20254619	0.928035	2
chr10:20315778	0.841072	2
chr10:39609846	0.501229	2
chr10:39730065	0.653069	2
chr10:39730099	0.494242	2
chr10:39872336	0.763556	2
chr10:49250417	0.954548	2
chr10:57507125	0.444598	2
chr10:57507156	0.718808	2
chr10:58407772	0.233522	2
chr10:58419748	0.973265	2
chr10:58419764	0.982879	2
chr10:59463779	0.902496	2
chr10:59463785	0.982641	2
chr10:59464811	0.963983	2
chr10:59464823	0.977568	2
chr10:59985231	0.663386	2
chr10:59985548	0.925093	2
chr10:62563590	0.769671	2
chr10:63155472	0.973029	2
chr10:73845826	0.93695	2
chr10:73845830	0.621932	2
chr10:74119817	0.405589	2
chr10:74119818	0.639586	2
chr10:75501137	0.536807	2
chr10:76813958	0.98093	2
chr10:76813977	0.66905	2
chr10:76813983	0.528306	2
chr10:76886913	0.543802	2
chr10:77322607	0.286503	2
chr10:77322621	0.398922	2
chr10:79844316	0.831912	2
chr10:80300429	0.918198	2
chr10:81653651	0.982283	2
chr10:82224784	0.658496	2
chr10:86837260	0.982876	2
chr10:91103617	0.821375	2
chr10:91103630	0.92599	2
chr10:91103687	0.965886	2
chr10:91105547	0.786805	2
chr10:91105548	0.854735	2
chr10:91118456	0.532192	2
chr10:93964622	0.570389	2
chr10:95976261	0.709749	2
chr11:101031741	0.981141	2
chr11:101052052	0.933231	2
chr11:101052067	0.454456	2
chr11:101198236	0.937988	2
chr11:101198281	0.249533	2
chr11:101198300	0.422933	2
chr11:101415387	0.966287	2
chr11:101578871	0.409995	2
chr11:101578878	0.512009	2
chr11:102519329	0.869417	2
chr11:102866914	0.452849	2
chr11:102866934	0.775293	2
chr11:102866935	0.212801	2
chr11:102866936	0.532357	2
chr11:103075875	0.982796	2
chr11:103125826	0.25056	2
chr11:103125874	0.968245	2
chr11:103125887	0.651802	2
chr11:103127422	0.486337	2
chr11:103127437	0.705284	2
chr11:103127447	0.803625	2
chr11:104313093	0.956152	2
chr11:104527697	0.979506	2
chr11:105177197	0.937988	2
chr11:105928080	0.331297	2
chr11:106318657	0.974238	2
chr11:107001110	0.654243	2
chr11:109257415	0.77078	2
chr11:109279988	0.786116	2
chr11:109454719	0.911208	2
chr11:109454724	0.647783	2
chr11:116122824	0.825554	2
chr11:116122829	0.881493	2
chr11:116122845	0.484041	2
chr11:116123209	0.621932	2
chr11:116123228	0.777614	2
chr11:116177798	0.457622	2
chr11:116581137	0.471148	2
chr11:117670921	0.257672	2
chr11:118233649	0.980701	2
chr11:11932279	0.501229	2
[truncated: 13,110 more rows]

## Sheet: Table S6 Sites - retina markers
Cluster	Editing site
c1	Pde6a-chr18:61265540
c1	Gnb1-chr4:155546446
c1	Pde6b-chr5:108395309
c1	Crx-chr7:15874706
c1	Crx-chr7:15877847
c1	Cngb1-chr8:95261457
c1	Rora-chr9:68745548
c1	Opn1mw-chrX:74145204
c1	Opn1mw-chrX:74145213
c1	Opn1mw-chrX:74145219
c1	Opn1mw-chrX:74145227
c1	Opn1mw-chrX:74145228
c1	Opn1mw-chrX:74145301
c1	Opn1mw-chrX:74145302
c1	Opn1mw-chrX:74145315
c1	Opn1mw-chrX:74145316
c2	Esrrb-chr12:86443300
c2	Pde6a-chr18:61265537
c2	Sag-chr1:87842860
c2	Gnb1-chr4:155499991
c2	Gnb1-chr4:155499994
c2	Gnb1-chr4:155500005
c2	Gnb1-chr4:155507556
c2	Pde6b-chr5:108395262
c2	Crx-chr7:15877779
c2	Crx-chr7:15877849
c2	Slc24a1-chr9:64945291
c2	Rora-chr9:68799615
c2	Opn1mw-chrX:74145201
c3	Sall3-chr18:80972587
c3	Crx-chr7:15876944
c4	Rorb-chr19:19023081
c4	Rorb-chr19:19023092
c4	Rorb-chr19:19080142
c4	Rorb-chr19:19086710
c4	Nfib-chr4:82469948
c5	Prkca-chr11:108087294
c5	Thrb-chr14:17671550
c5	Pde6a-chr18:61242153
c5	Pde6a-chr18:61265651
c5	Rp1-chr1:4305278
c5	Gnb1-chr4:155499997
c5	Gnb1-chr4:155504984
c5	Gnb1-chr4:155544775
c5	Gnb1-chr4:155546532
c5	Nfib-chr4:82444025
c5	Pde6b-chr5:108395249
c5	Pde6b-chr5:108411246
c5	Crx-chr7:15872473
c5	Crx-chr7:15877129
c5	Cngb1-chr8:95261425
c5	Cngb1-chr8:95261465
c5	Cngb1-chr8:95261604
c5	Slc24a1-chr9:64921914
c5	Rora-chr9:68797925
c5	Rora-chr9:68798006
c5	Rora-chr9:68799643
c5	Rora-chr9:68806936
c5	Rora-chr9:68806957
c5	Rora-chr9:68806968
c5	Rora-chr9:68852472
c5	Rora-chr9:68856135
c5	Rora-chr9:68856168
c5	Rora-chr9:68918141
c5	Rora-chr9:68918270
c5	Rora-chr9:69048857
c5	Rora-chr9:69099094
c5	Rora-chr9:69099112
c5	Opn1mw-chrX:74145216
c6	Prkca-chr11:108282540
c6	Pde6g-chr11:120449285
c6	Pde6g-chr11:120449329
c6	Esrrb-chr12:86439803
c6	Tulp1-chr17:28357885
c6	Cnga3-chr1:37252793
c6	Cnga3-chr1:37252794
c6	Gnb1-chr4:155499284
c6	Gnb1-chr4:155504109
c6	Gnb1-chr4:155504116
c6	Gnb1-chr4:155531274
c6	Gnb1-chr4:155531337
c6	Gnb1-chr4:155544787
c6	Crx-chr7:15874603
c6	Cngb1-chr8:95272404
c6	Rora-chr9:68723604
c6	Rora-chr9:68824756
c6	Rora-chr9:68935310

## Sheet: Table S7 GOBPs of patterns
Cluster	GO term	Functional description	GeneRatio	p-value	Adjust-pvalue	geneID
c1	GO:0048169	regulation of long-term neuronal synaptic plasticity	9/694	2.23e-06	0.009346	Grik2/Dlg4/Nf1/Syngr1/Grik1/Neurl1a/Ephb2/Grm5/Rab8a
c2	GO:0099003	vesicle-mediated transport in synapse	26/729	4.47e-07	0.001841	Lin7a/Syt1/Cyth1/Numb/Nrxn3/Amph/Cadps/Rims2/Pacsin1/Rock1/Cplx4/Syt7/Stx3/Snap23/Tmem230/Dnm1/Stxbp1/Dennd1a/Sv2a/Clstn1/Vamp1/Iqsec1/Fgfr2/Ap3s2/Cacna1a/Nedd4
c2	GO:0006397	mRNA processing	35/729	7.74e-06	0.008571	Adarb1/Eftud2/Ncbp3/Rbm25/Cdk13/Rbm26/Hnrnpc/Ddx17/Son/Wtap/Srpk1/Safb2/Wdr33/Iws1/Rbm22/Cpeb3/Rbm4b/Cstf3/Xrn2/Raly/Rbm39/Trub2/Noct/Khdc4/Adar/Ssu72/Bud31/Srpk2/Luc7l2/Tra2a/Tia1/Tsen34/Clns1a/Rbm41/Akap17b
c2	GO:0022037	metencephalon development	15/729	8.47e-06	0.008571	Ogdh/Crk/Slc4a7/Faim2/Abl2/Ttbk2/Abl1/Rere/Sdf4/Whrn/Sez6l2/Xrcc1/Cacna1a/Herc1/Rora
c2	GO:0006898	receptor-mediated endocytosis	22/729	1.04e-05	0.008571	Egfr/Dlg4/Numb/Lmbr1l/Tnk2/Pacsin1/Cd2ap/Vldlr/Smap1/Sag/Dnm1/Pla2r1/Gria2/Sgip1/Clta/Rabgef1/Bicd1/Mkln1/Aak1/Iqsec1/Ap2a2/Nedd4
c2	GO:0050953	sensory perception of light stimulus	18/729	1.72e-05	0.01035	Pcdh15/Rgs9/Gpr179/Vsx2/Slc4a7/Rpgrip1/Atp8a2/Impg2/Pde6a/Cplx4/Bbs1/Cnnm4/Whrn/Pde6b/Crx/Rgs9bp/Rpgr/Opn1mw
c3	GO:0051052	regulation of DNA metabolic process	29/468	2.47e-07	0.000932	Cdk1/Wdr18/Ube2b/Rad17/Tasor/Hnrnpc/Atf1/Parn/Mapk1/Rnf168/Smchd1/Msh6/Ndfip1/Thoc1/Tnks2/Oga/Trp53bp1/Cdk9/Smg5/Kdm1a/Mad2l2/Nmnat1/Cdc7/Rfc2/Dbf4/Ppp4r2/Terf2/Otud4/Atr
c3	GO:0006281	DNA repair	28/468	1.9e-06	0.003584	Rev3l/Ube2b/Rpa1/4930447C04Rik/Exd2/Rad17/Rnf168/Smchd1/Msh6/Prpf19/Kat5/Trp53bp1/Swi5/Cdk9/Kdm1a/Mad2l2/Cdc7/Pds5b/Uvssa/Ppp4r2/Mbd4/Kif22/Emsy/Rfwd3/Usp3/Morf4l1/Atr/Huwe1
c3	GO:0000209	protein polyubiquitination	16/468	6.84e-06	0.004953	Cdc27/Smurf2/Peli1/Ube2b/G2e3/Rnf168/Rnf14/Prpf19/Tnks2/Btrc/Rc3h2/Ube2k/Znrf1/Arih1/Nedd4/Huwe1
c3	GO:0022411	cellular component disassembly	23/468	6.99e-06	0.004953	Cdk1/Klc1/Map1b/Pbrm1/Atg14/Atg3/Ddr1/Spast/Oga/Gbf1/Ttbk2/Blcap/Nmnat1/Fis1/Wipi2/Add1/Hdgfl3/Vps4a/Ogfod1/Clasp2/Smarca4/Lamp2/Mcts1
c3	GO:0016569	covalent chromatin modification	26/468	7.01e-06	0.004953	Usp15/Ezh1/Ube2b/Suz12/Asxl2/Tasor/Ep300/Brd1/Rnf168/Paxbp1/Iws1/Pcgf6/Kat5/Ehmt1/Cdk9/Tbl1xr1/Mier1/Kdm1a/Mtf2/Setd5/Kdm7a/Smarca4/Usp3/Morf4l1/Phf8/Huwe1
c4	GO:0048813	dendrite morphogenesis	13/307	2.08e-06	0.006372	Cdkl3/Kidins220/Phactr1/Sema4d/Dscam/Tbc1d24/Nlgn1/Ephb2/Rere/Epha5/Ptn/Taok2/Hprt
c4	GO:0051100	negative regulation of binding	12/307	9.23e-06	0.010587	Eif4a3/Spag9/Sox11/Wapl/Styx/Ppp1r2/Rock1/Sumo1/Mad2l2/Nfib/Actb/Zfp90
c4	GO:0140058	neuron projection arborization	5/307	1.03e-05	0.010587	Phactr1/Rock1/Nlgn1/Ptn/Taok2
c4	GO:1901836	regulation of transcription of nucleolar large rRNA by RNA polymerase I	4/307	3.84e-05	0.02949	Macroh2a1/Ncl/Pih1d1/Smarca4
c5	GO:0050808	synapse organization	99/1961	3.84e-16	2.16e-12	Ank3/Mapt/Prkca/Sparc/Arf1/Arhgap44/Chrnb1/Dlg4/Pafah1b1/Asic2/Srcin1/Lgmn/Nrcam/Mdga2/Gphn/Numb/Nrxn3/Ntrk2/Ctnnd2/Sybu/Eif4g1/Opa1/Fbxo45/Gsk3b/Mapk14/Ptprs/Efna5/Nrxn1/Neurl1a/Nfasc/Abl2/Dnm3/Adgrb3/Als2/Cacnb2/Snta1/Zmynd8/Stau1/Adnp/Ntng2/Abl1/Dab2ip/Cacnb4/Tanc1/Zfp804a/Lrrc4c/Ntng1/Nlgn1/Mfn1/Lingo4/Snx27/Ephb2/Cdc42/Igsf21/Clstn1/Gja10/Unc13b/Cabp1/Cux2/Sdk1/Wasf3/Magi2/Gabra2/Adgrl3/Lhfp…
c5	GO:0016358	dendrite development	73/1961	3.61e-15	1.01e-11	Grip1/Cdkl3/Arf1/Arhgap44/Dlg4/Pafah1b1/Crk/Sarm1/Srcin1/Kidins220/Numb/Hecw1/Phactr1/Ntrk2/Map1b/Ctnnd2/Rbfox2/Opa1/Gsk3b/Robo1/Dscam/Tbc1d24/Pacsin1/Ptprs/Alk/Spire1/Pias2/Vldlr/Prkg1/Cpeb3/Neurl1a/Camsap2/Abl2/Dnm3/Mark1/Adgrb3/Fmn1/Slc12a5/Zmynd8/Dab2ip/Camk1d/Nlgn1/Tnik/Mfn1/Dclk1/Dab1/Ephb2/Cdc42/Rere/Mapkapk5/Cux2/Cux1/Sdk1/Caprin2/Ctnna2/Shank2/Ankrd27/Cyfip1/Ube3a/Chrna7/Mef2a/Iqgap1/Nrg…
c5	GO:0099003	vesicle-mediated transport in synapse	59/1961	6.64e-12	9.34e-09	Ppfia2/Lin7a/Syt1/Grip1/Prkca/Cyth1/Canx/Arf1/Snap47/Numb/Nrxn3/Ston2/Amph/Fcho2/Cadps/Erc2/Ppp3cc/Rims2/Ap2m1/Gsk3b/Grm4/Pacsin1/Prkce/Rock1/Ap3s1/Syt7/Stx3/Atad1/Stx6/Dnm3/Snap23/Spg11/Snap25/Napb/Stxbp1/Dennd1a/Cacnb4/Nlgn1/Clstn1/Unc13b/A830010M20Rik/Git2/Grm7/Vamp1/Grm8/Dgki/Braf/Iqsec1/Fgfr2/Grik5/Ppfia3/Chrna7/Ap3s2/Ap3m2/Glra3/Cacna1a/Nedd4/Unc13c/Snap91
c5	GO:0051648	vesicle localization	64/1961	9.59e-12	1.04e-08	Ppfia2/Lin7a/Syt1/Prkca/Cyth1/Rab1a/Sar1b/Arf1/Snap47/Kif1c/Pafah1b1/Nrxn3/Kif13a/Pdcd6/Cadps/Erc2/Rims2/Sybu/Gsk3b/Grm4/Kifc1/Prkce/Nrxn1/Ap3s1/Syt7/Stx3/Gbf1/Klhl12/Dnm3/Snap23/Spg11/Snap25/Napb/Stxbp1/Cacnb4/Nlgn1/Kif1b/Prkcz/Unc13b/A830010M20Rik/Git2/Bicdl1/Magi2/Uso1/Grm7/Vamp1/Grm8/Exoc4/Dgki/Braf/Fgfr2/Grik5/Ppfia3/Chrna7/Ap3s2/Ap3m2/Glra3/Cacna1a/Clasp2/Rab27a/Unc13c/Snap91/Mecp2/Ikbkg
c5	GO:0051650	establishment of vesicle localization	61/1961	1.11e-11	1.04e-08	Ppfia2/Lin7a/Syt1/Prkca/Cyth1/Rab1a/Sar1b/Arf1/Snap47/Kif1c/Pafah1b1/Nrxn3/Kif13a/Pdcd6/Cadps/Erc2/Rims2/Sybu/Gsk3b/Grm4/Kifc1/Prkce/Ap3s1/Syt7/Stx3/Gbf1/Klhl12/Dnm3/Snap23/Spg11/Snap25/Napb/Stxbp1/Cacnb4/Nlgn1/Kif1b/Prkcz/Unc13b/A830010M20Rik/Git2/Bicdl1/Grm7/Vamp1/Grm8/Exoc4/Dgki/Braf/Fgfr2/Grik5/Ppfia3/Chrna7/Ap3s2/Ap3m2/Glra3/Cacna1a/Clasp2/Rab27a/Unc13c/Snap91/Mecp2/Ikbkg
c6	GO:0016569	covalent chromatin modification	56/1227	3.39e-08	0.000138	Baz2a/Tet1/Ezh1/Prkca/Ube2b/Ncor1/Kdm6b/Tada2a/Asxl2/Jarid2/Pphln1/Kmt2d/Rnf168/Crebbp/Prdm9/Akap8/Ubr2/Kat2b/Dpy30/Mta3/Iws1/Kdm3b/Epc1/Pcgf5/Kmt5b/Kdm5b/Smyd3/Zfp451/Kansl3/Trip12/Ncoa6/Phf20/Ddb2/Ash1l/Zbtb7b/Mier1/Hdac1/Kdm1a/Kdm4c/Ep400/Baz1b/Setd5/Atf7ip/Hdac11/Kat8/Igf2/Prmt1/Ash2l/Pkn1/Carm1/Smarca4/Usp3/Ogt/Huwe1/Brcc3/Uty
c6	GO:0016570	histone modification	54/1227	5.45e-08	0.000138	Baz2a/Tet1/Ezh1/Prkca/Ube2b/Ncor1/Kdm6b/Tada2a/Asxl2/Jarid2/Kmt2d/Rnf168/Crebbp/Prdm9/Akap8/Ubr2/Kat2b/Dpy30/Mta3/Iws1/Kdm3b/Epc1/Pcgf5/Kmt5b/Kdm5b/Smyd3/Zfp451/Kansl3/Trip12/Ncoa6/Phf20/Ddb2/Ash1l/Zbtb7b/Mier1/Hdac1/Kdm1a/Kdm4c/Ep400/Baz1b/Setd5/Hdac11/Kat8/Igf2/Prmt1/Ash2l/Pkn1/Carm1/Smarca4/Usp3/Ogt/Huwe1/Brcc3/Uty
c6	GO:0050808	synapse organization	55/1227	1.87e-07	0.000279	Ank3/C1ql1/Mapt/Prkca/Chrnb1/Dlg4/Pafah1b1/Asic2/Lgmn/Mdga2/Gphn/Numb/Nrxn3/Sybu/Ptk2/Crkl/Eif4g1/Mapk14/Lrfn2/Efna5/Afg3l2/Sorbs1/Adgrb3/Abi2/Cacnb2/Snta1/Zmynd8/Lingo4/Snx27/Lrp8/Ephb2/Igsf21/Clstn1/Unc13b/Cabp1/Wasf3/Magi2/Rheb/Lhfpl4/Clstn3/Caprin2/Sez6l2/Fgfr2/Shank1/Gabrb3/Chrna7/Igf1r/Adgrl1/Camkv/Kirrel3/Cadm1/Nptn/Nedd4/Unc13c/Snap91
c6	GO:0051656	establishment of organelle localization	57/1227	2.2e-07	0.000279	Ppfia2/Syt1/Mapt/Prkca/Llgl2/Ube2b/Adcy1/Pafah1b1/Spag5/Rhot1/5730455P16Rik/Clmn/Nrxn3/Kif13a/Cadps/Dpysl2/Pibf1/Rims2/Sybu/Ptk2/Pdpk1/Rab11b/Kifc1/Gbf1/Clasp1/Rab3gap1/Klhl12/Snap23/Dnm1/Stxbp1/Mgarp/Kif1b/Unc13b/Git2/Atp2a2/Rabgef1/Sun1/Vamp1/Bicd1/Grm8/Copg2/Braf/Mad2l1/Numa1/Fgfr2/Bloc1s3/Grik5/Chrna7/Vps4a/Chmp1a/Map4/Clasp2/Dnm2/Fez1/Map2k1/Unc13c/Snap91
c6	GO:0099003	vesicle-mediated transport in synapse	35/1227	8.63e-07	0.00073	Ppfia2/Syt1/Prkca/Adcy1/Numb/Nrxn3/Fcho2/Cadps/Dpysl2/Rims2/Pacsin1/Rock1/Atad1/Rab3gap1/Mff/Snap23/Dnm1/Stxbp1/Dennd1a/Clstn1/Unc13b/Git2/Atp2a2/Vamp1/Grm8/Braf/Fgfr2/Bloc1s3/Grik5/Chrna7/Dnm2/Scamp5/Nedd4/Unc13c/Snap91

## Sheet: Table S8 splicing events
GeneSymbol	Splicing event	Lngth of splicing event(nt)	Class of splicing event	PSI (percent spliced in) 1	PSI2	PSI	delta PSI between replicates	Developmental stage	Type of splicing event	Coordination of splicing event	Strand
Scml2	MmuEX0041247	183	S	100	100	100	0	E13	EX	chrX:161243366-161243548	+
Axin2	MmuEX0007157	195	S	100	100	100	0	E13	EX	chr11:108942935-108943129	+
Brat1	MmuEX0002598	92	S	100	100	100	0	E13	EX	chr5:140714293-140714384	+
Nalcn	MmuEX0030842	75	S	85.84	100	92.92	14.16	E13	EX	chr14:123396207-123396281	-
Arvcf	MmuEX6061308	54	S	93.53	100	96.765	6.47	E13	EX	chr16:18404135-18404188	+
Hnrnpd	MmuEX0023100	147	S	79.83	89.95	84.89	10.12	E13	EX	chr5:99963731-99963877	-
Krit1	MmuEX0025921	117	S	87.46	79.97	83.715	-7.49	E13	EX	chr5:3836778-3836894	+
Txnrd3	MmuEX0050013	77	S	100	85.19	92.595	-14.81	E13	EX	chr6:89669305-89669381	+
Fmr1	MmuEX0019414	63	S	26.25	25.53	25.89	-0.72	E13	EX	chrX:68705861-68705923	+
Fmr1	MmuEX0019415	196	S	99.02	100	99.51	0.98	E13	EX	chrX:68710584-68710779	+
Hip1r	MmuEX0022915	141	S	84.62	84.25	84.435	-0.37	E13	EX	chr5:123994718-123994858	+
Lgals9	MmuEX0026349	90	S	0	0	0	0	E13	EX	chr11:78969714-78969803	-
Cnnm3	MmuEX0011891	99	S	0	0	0	0	E13	EX	chr1:36524034-36524132	+
Vps50	MmuEX0009538	122	S	100	100	100	0	E13	EX	chr6:3598472-3598593	+
Smg5	MmuEX6071966	42	S	95.35	100	97.675	4.65	E13	EX	chr3:88342523-88342564	+
Mef2d	MmuEX0028570	21	S	58.33	61.15	59.74	2.82	E13	EX	chr3:88161781-88161801	+
Brpf1	MmuEX0008286	285	S	95.16	100	97.58	4.84	E13	EX	chr6:113319668-113319952	+
Gstt1	MmuEX1014296	201	S	0	0	0	0	E13	EX	chr10:75797680-75797880	-
Smo	MmuEX1024321	113	S	0	0	0	0	E13	EX	chr6:29752542-29752654	+
Chordc1	MmuEX0011341	63	S	0.5	0	0.25	-0.5	E13	EX	chr9:18308222-18308284	+
Ccne1	MmuEX0010053	69	S	93.62	100	96.81	6.38	E13	EX	chr7:38106279-38106347	-
Peg3	MmuEX0034424	63	S	1.92	0.03	0.975	-1.89	E13	EX	chr7:6712950-6713012	-
Lmf1	MmuEX0026606	168	S	100	100	100	0	E13	EX	chr17:25645149-25645316	+
Braf	MmuEX0008161	120	S	4.24	4.79	4.515	0.55	E13	EX	chr6:39646725-39646844	-
Braf	MmuEX0008162	36	S	9.66	5.51	7.585	-4.15	E13	EX	chr6:39648821-39648856	-
Tsc2	MmuEX0049265	69	S	0.67	3.51	2.09	2.84	E13	EX	chr17:24601389-24601457	-
Ykt6	MmuEX0052557	15	S	3.73	0	1.865	-3.73	E13	EX	chr11:5960427-5960441	+
Kcnn1	MmuEX0025104	111	S	100	100	100	0	E13	EX	chr8:70848778-70848888	-
Kcnn1	MmuEX0025105	96	S	100	100	100	0	E13	EX	chr8:70854627-70854722	-
Cdk12	MmuEX0010540	57	S	96.12	100	98.06	3.88	E13	EX	chr11:98230113-98230169	+
Sh3gl1	MmuEX0042180	125	S	97.77	100	98.885	2.23	E13	EX	chr17:56017983-56018107	-
Sh3gl1	MmuEX0042181	222	S	0	0	0	0	E13	EX	chr17:56034868-56035089	-
Pld3	MmuEX0035659	143	S	95.68	100	97.84	4.32	E13	EX	chr7:27541686-27541828	-
Slc25a1	MmuEX0042822	100	S	80.79	94.38	87.585	13.59	E13	EX	chr16:17927367-17927466	-
Homer3	MmuEX0023160	157	S	96.06	88.75	92.405	-7.31	E13	EX	chr8:70285394-70285550	+
Ciao1	MmuEX6104859	89	S	93.52	100	96.76	6.48	E13	EX	chr2:127246413-127246501	-
Taf6l	MmuEX6031282	84	S	100	100	100	0	E13	EX	chr19:8782611-8782694	-
Man1a	MmuEX0027608	95	S	100	100	100	0	E13	EX	chr10:53977023-53977117	-
Brd8	MmuEX0008228	219	S	59.3	62.25	60.775	2.95	E13	EX	chr18:34610410-34610628	-
Mast2	MmuEX0027998	152	S	100	98.06	99.03	-1.94	E13	EX	chr4:116312867-116313018	-
Gys1	MmuEX6010654	118	S	100	100	100	0	E13	EX	chr7:45442423-45442540	+
Kifc2	MmuEX0025630	139	S	100	100	100	0	E13	EX	chr15:76661480-76661618	+
Pax2	MmuEX0033792	69	S	13.67	5.47	9.57	-8.2	E13	EX	chr19:44796628-44796696	+
Clcn5	MmuEX1006918	73	S	2.29	0	1.145	-2.29	E13	EX	chrX:7163727-7163799	-
Hif3a	MmuEX0022892	148	S	100	100	100	0	E13	EX	chr7:17048614-17048761	-
Hif3a	MmuEX0022894	56	S	0	0	0	0	E13	EX	chr7:17053758-17053813	-
Arhgef18	MmuEX0005991	62	S	0	0	0	0	E13	EX	chr8:3426498-3426559	+
Tyr	MmuEX0050030	148	S	100	100	100	0	E13	EX	chr7:87472399-87472546	-
Hdac9	MmuEX0022528	261	S	100	100	100	0	E13	EX	chr12:34373878-34374138	-
Rrnad1	MmuEX0007379	210	S	100	100	100	0	E13	EX	chr3:87925222-87925431	-
Thop1	MmuEX1025941	88	S	0	0	0	0	E13	EX	chr10:81077557-81077644	+
Dtx2	MmuEX0015853	138	S	22.76	18.57	20.665	-4.19	E13	EX	chr5:136026470-136026607	+
Eif2ak4	MmuEX0016511	54	S	100	100	100	0	E13	EX	chr2:118446260-118446313	+
Ddx39	MmuEX0014094	59	S	2.06	0	1.03	-2.06	E13	EX	chr8:83721466-83721524	+
Usp40	MmuEX0051016	40	S	0	0	0	0	E13	EX	chr1:87954012-87954051	-
Nr2c1	MmuEX6050868	109	S	4.92	0	2.46	-4.92	E13	EX	chr10:94149028-94149136	+
Nr2c1	MmuEX0032267	122	S	78.38	66.4	72.39	-11.98	E13	EX	chr10:94181494-94181615	+
Dhx34	MmuEX0014560	175	S	100	100	100	0	E13	EX	chr7:16210514-16210688	-
Kptn	MmuEX0025888	55	S	100	100	100	0	E13	EX	chr7:16120870-16120924	+
Cdkal1	MmuEX0010637	63	S	86.49	100	93.245	13.51	E13	EX	chr13:29444008-29444070	-
Susd2	MmuEX0045803	249	S	100	100	100	0	E13	EX	chr10:75638347-75638595	-
Nsmf	MmuEX0031486	501	S	95.65	100	97.825	4.35	E13	EX	chr2:25055636-25056136	+
Cyba	MmuEX1007828	252	S	0	0	0	0	E13	EX	chr8:122428443-122428694	-
Gtf2h1	MmuEX0022083	69	S	13.54	10.75	12.145	-2.79	E13	EX	chr7:46797397-46797465	+
Saal1	MmuEX0040906	54	S	6.93	0	3.465	-6.93	E13	EX	chr7:46700340-46700393	-
Ezh1	MmuEX0017702	121	S	100	100	100	0	E13	EX	chr11:101213724-101213844	-
Vars	MmuEX0051256	82	S	98.32	100	99.16	1.68	E13	EX	chr17:35010838-35010919	+
Abhd16a	MmuEX0003221	189	S	14.74	3.43	9.085	-11.31	E13	EX	chr17:35091819-35092007	+
Ankrd26	MmuEX0005063	179	S	6.7	0	3.35	-6.7	E13	EX	chr6:118535507-118535685	-
Rdh13	MmuEX0039328	35	S	0	0	0	0	E13	EX	chr7:4443737-4443771	-
Pou2f2	MmuEX0036419	74	S	79.95	73.75	76.85	-6.2	E13	EX	chr7:25093288-25093361	-
Pou2f2	MmuEX1020574	61	S	97.35	83.44	90.395	-13.91	E13	EX	chr7:25159861-25159921	-
Nfib	MmuEX1018437	191	S	100	100	100	0	E13	EX	chr4:82504731-82504921	-
Lnpk	MmuEX1016333	43	S	0	0	0	0	E13	EX	chr2:74572156-74572198	-
Nav1	MmuEX0030939	76	S	5.45	8.53	6.99	3.08	E13	EX	chr1:135453833-135453908	-
Pou6f1	MmuEX0036424	204	S	92.73	100	96.365	7.27	E13	EX	chr15:100583228-100583431	-
Cacna2d2	MmuEX0008816	21	S	0	0	0	0	E13	EX	chr9:107519179-107519199	+
Rbm25	MmuEX0039105	105	S	14.6	14.5	14.55	-0.1	E13	EX	chr12:83651646-83651750	+
Fsd1	MmuEX0019695	99	S	89.11	100	94.555	10.89	E13	EX	chr17:55993843-55993941	+
Git1	MmuEX0020446	27	S	20.22	29.28	24.75	9.06	E13	EX	chr11:77502829-77502855	+
Brms1l	MmuEX1005282	26	S	2.6	0	1.3	-2.6	E13	EX	chr12:55840469-55840494	+
Ttll5	MmuEX0049680	93	S	21.74	30.61	26.175	8.87	E13	EX	chr12:86014767-86014859	+
Adgrl1	MmuEX1003352	155	S	0	2.04	1.02	2.04	E13	EX	chr8:83913439-83913593	+
Klhl3	MmuEX0025787	102	S	100	100	100	0	E13	EX	chr13:58016446-58016547	-
Tvp23b	MmuEX0018200	132	S	93.22	93.1	93.16	-0.12	E13	EX	chr11:62886189-62886320	+
Glis2	MmuEX0020541	98	S	100	100	100	0	E13	EX	chr16:4621609-4621706	+
Bicc1	MmuEX0007965	187	S	100	100	100	0	E13	EX	chr10:70949939-70950125	-
Wdfy2	MmuEX0051764	74	S	100	100	100	0	E13	EX	chr14:62900255-62900328	+
Dguok	MmuEX0014462	113	S	100	100	100	0	E13	EX	chr6:83496686-83496798	-
Slc9a5	MmuEX0043616	71	S	0	0	0	0	E13	EX	chr8:105357581-105357651	+
Efr3a	MmuEX0016376	51	S	0.45	0	0.225	-0.45	E13	EX	chr15:65857901-65857951	+
Acsf3	MmuEX0003568	146	S	100	100	100	0	E13	EX	chr8:122785819-122785964	+
Acsf3	MmuEX0003569	112	S	100	100	100	0	E13	EX	chr8:122813560-122813671	+
Galns	MmuEX0019984	144	S	100	100	100	0	E13	EX	chr8:122600475-122600618	-
Rabl6	MmuEX1021968	38	S	0	0	0	0	E13	EX	chr2:25597813-25597850	-
Ptgds	MmuEX0037682	26	S	100	100	100	0	E13	EX	chr2:25467320-25467345	-
Ube2i	MmuEX0050168	228	S	22.7	33.4	28.05	10.7	E13	EX	chr17:25272538-25272765	-
Map2	MmuEX0029897	63	S	15.15	11.9	13.525	-3.25	E13	EX	chr1:66193119-66193181	+
Arnt	MmuEX0006215	45	S	55.21	62.28	58.745	7.07	E13	EX	chr3:95466793-95466837	+
Serac1	MmuEX0041739	114	S	78.95	69.81	74.38	-9.14	E13	EX	chr17:6061548-6061661	-
Cers2	MmuEX0026156	119	S	100	100	100	0	E13	EX	chr3:95320942-95321060	+
Cers2	MmuEX0026157	51	S	86.54	96.81	91.675	10.27	E13	EX	chr3:95321336-95321386	+
Vps45	MmuEX0051557	148	S	6.45	0	3.225	-6.45	E13	EX	chr3:96040800-96040947	-
Gtf2ird2	MmuEX0022130	57	S	100	100	100	0	E13	EX	chr5:134206771-134206827	+
Cacna1d	MmuEX0008761	60	S	0	0	0	0	E13	EX	chr14:30129789-30129848	-
Camk1g	MmuEX0008949	42	S	0	7.95	3.975	7.95	E13	EX	chr1:193353824-193353865	-
Syt14	MmuEX0046030	57	S	0	0	0	0	E13	EX	chr1:192898851-192898907	-
Ppfibp1	MmuEX0036530	93	S	0	0	0	0	E13	EX	chr6:146996809-146996901	+
Ppfibp1	MmuEX0036531	33	S	0.7	0	0.35	-0.7	E13	EX	chr6:146999662-146999694	+
Pacsin2	MmuEX0033442	123	S	81.28	88.2	84.74	6.92	E13	EX	chr15:83379684-83379806	-
Kctd5	MmuEX0025234	59	S	0	0	0	0	E13	EX	chr17:24053272-24053330	-
Brca1	MmuEX0008172	78	S	95.33	100	97.665	4.67	E13	EX	chr11:101502481-101502558	-
Cntnap1	MmuEX0012002	128	S	100	100	100	0	E13	EX	chr11:101187000-101187127	+
Med24	MmuEX0028537	57	S	35.59	44.74	40.165	9.15	E13	EX	chr11:98717709-98717765	-
Mpp2	MmuEX0029533	119	S	82.22	84.38	83.3	2.16	E13	EX	chr11:102080653-102080771	-
Ada	MmuEX0003690	65	S	100	100	100	0	E13	EX	chr2:163730012-163730076	-
Slc12a4	MmuEX0042578	90	S	100	100	100	0	E13	EX	chr8:105960676-105960765	-
Fam134c	MmuEX0017949	115	S	0	0	0	0	E13	EX	chr11:101117186-101117300
B4galt5	MmuEX0007269	123	S	80.43	94.66	87.545	14.23	E13	EX	chr2:167304996-167305118	-
Cadps2	MmuEX0008898	122	S	0	0	0	0	E13	EX	chr6:23263768-23263889	-
Cyth3	MmuEX0013426	83	S	0	0	0	0	E13	EX	chr5:143650527-143650609	+
Ints2	MmuEX0024265	69	S	0	0	0	0	E13	EX	chr11:86226042-86226110	-
Med13l	MmuEX0028482	146	S	78.22	73.53	75.875	-4.69	E13	EX	chr5:118718483-118718628	+
Med1	MmuEX0028448	133	S	87.59	100	93.795	12.41	E13	EX	chr11:98180017-98180149	-
Sept8	MmuEX0041733	97	S	94.2	96.31	95.255	2.11	E13	EX	chr11:53536652-53536748	+
Kansl1	MmuEX0000587	113	S	100	100	100	0	E13	EX	chr11:104336221-104336333	-
Rpain	MmuEX0040320	164	S	0	0	0	0	E13	EX	chr11:70970853-70971016	+
Trim37	MmuEX0048909	41	S	93.88	88.48	91.18	-5.4	E13	EX	chr11:87137590-87137630	+
Tbx3	MmuEX0046615	60	S	15.66	25.34	20.5	9.68	E13	EX	chr5:119675243-119675302	+
Rars	MmuEX0038850	93	S	0	0	0	0	E13	EX	chr11:35832571-35832663	-
Slc25a22	MmuEX0042857	357	S	0	0	0	0	E13	EX	chr7:141434587-141434943	-
Isyna1	MmuEX0024549	129	S	97.8	87.6	92.7	-10.2	E13	EX	chr8:70594620-70594748	+
Arhgef25	MmuEX0006012	74	S	97.18	100	98.59	2.82	E13	EX	chr10:127184392-127184465	-
Ap4m1	MmuEX6021956	67	S	100	100	100	0	E13	EX	chr5:138176052-138176118	+
Fbxo5	MmuEX0018910	180	S	100	100	100	0	E13	EX	chr10:5800256-5800435	-
Mtrf1l	MmuEX0030156	118	S	100	100	100	0	E13	EX	chr10:5815552-5815669	-
Rgs17	MmuEX0039636	90	S	100	100	100	0	E13	EX	chr10:5842536-5842625	-
Clvs2	MmuEX6047905	221	S	100	100	100	0	E13	EX	chr10:33528323-33528543	-
Hey2	MmuEX0022830	84	S	100	100	100	0	E13	EX	chr10:30840391-30840474	-
Tube1	MmuEX0049887	176	S	85.85	100	92.925	14.15	E13	EX	chr10:39144756-39144931	+
Vta1	MmuEX0051644	87	S	80.41	95.12	87.765	14.71	E13	EX	chr10:14661066-14661152	-
Myb	MmuEX0030259	357	S	36.48	36.14	36.31	-0.34	E13	EX	chr10:21144969-21145325	-
Myb	MmuEX0030260	105	S	100	100	100	0	E13	EX	chr10:21148332-21148436	-
Moxd1	MmuEX0029472	167	S	100	100	100	0	E13	EX	chr10:24281418-24281584	+
Hnrnph3	MmuEX0023114	116	S	95.8	98.43	97.115	2.63	E13	EX	chr10:63017222-63017337	-
Plek	MmuEX0035677	250	S	100	100	100	0	E13	EX	chr11:17008557-17008806	-
Vps54	MmuEX0051573	48	S	0	0	0	0	E13	EX	chr11:21308044-21308091	+
Best3	MmuEX0007937	78	S	0	0	0	0	E13	EX	chr10:117003885-117003962	+
Nav3	MmuEX1018170	50	S	0	0	0	0	E13	EX	chr10:110272779-110272828	-
Mdm1	MmuEX0028320	115	S	91.3	80.74	86.02	-10.56	E13	EX	chr10:118142850-118142964	+
Vps13d	MmuEX0051487	75	S	20	10.99	15.495	-9.01	E13	EX	chr4:145103614-145103688	-
Dip2a	MmuEX0014701	117	S	56.25	68.98	62.615	12.73	E13	EX	chr10:76321490-76321606	-
Appl2	MmuEX0005626	53	S	95.28	100	97.64	4.72	E13	EX	chr10:83608700-83608752	-
Rufy1	MmuEX0040746	118	S	100	100	100	0	E13	EX	chr11:50420377-50420494	-
Tns3	MmuEX0048429	105	S	98.06	100	99.03	1.94	E13	EX	chr11:8518199-8518303	-
Smtn	MmuEX1024336	93	S	0	0	0	0	E13	EX	chr11:3527428-3527520	-
Efemp1	MmuEX0016334	120	S	38.88	49.31	44.095	10.43	E13	EX	chr11:28916850-28916969	+
Myo19	MmuEX0030466	149	S	85.71	100	92.855	14.29	E13	EX	chr11:84885671-84885819	+
Myo19	MmuEX0030467	70	S	100	100	100	0	E13	EX	chr11:84893325-84893394	+
Drg2	MmuEX0015692	89	S	100	100	100	0	E13	EX	chr11:60464134-60464222	+
Nampt	MmuEX0030852	141	S	98	97.91	97.955	-0.09	E13	EX	chr12:32846706-32846846	+
Nrcam	MmuEX0032311	18	S	42.87	36.14	39.505	-6.73	E13	EX	chr12:44535057-44535074	+
Nrcam	MmuEX0032313	30	S	23.77	16.69	20.23	-7.08	E13	EX	chr12:44566840-44566869	+
Pfn4	MmuEX0034594	138	S	100	100	100	0	E13	EX	chr12:4774392-4774529	+
Ncoa1	MmuEX0031140	55	S	64.29	55.43	59.86	-8.86	E13	EX	chr12:4249836-4249890	-
Adcy3	MmuEX6080001	150	S	100	100	100	0	E13	EX	chr12:4173455-4173604	+
Nup85	MmuEX1019020	24	S	0	0	0	0	E13	EX	chr11:115572736-115572759	+
Recql5	MmuEX6091260	47	S	4.76	0	2.38	-4.76	E13	EX	chr11:115927536-115927582	-
Fbf1	MmuEX0018699	140	S	4.53	1.51	3.02	-3.02	E13	EX	chr11:116158020-116158159	-
Slc13a5	MmuEX0042616	219	S	100	100	100	0	E13	EX	chr11:72253184-72253402	-
Mfsd11	MmuEX0028813	56	S	100	100	100	0	E13	EX	chr11:116854643-116854698	+
Kif1c	MmuEX0025504	22	S	3.57	0	1.785	-3.57	E13	EX	chr11:70723904-70723925	+
Fbxl20	MmuEX0018799	55	S	86.11	78.21	82.16	-7.9	E13	EX	chr11:98115393-98115447	-
Ctc1	MmuEX0000279	212	S	100	100	100	0	E13	EX	chr11:69022709-69022920	+
Pfas	MmuEX0034552	20	S	0	0	0	0	E13	EX	chr11:69003192-69003211	-
Pole2	MmuEX0036210	76	S	100	100	100	0	E13	EX	chr12:69223104-69223179	-
Ptpn21	MmuEX0037823	85	S	94.42	80.81	87.615	-13.61	E13	EX	chr12:98692872-98692956	-
Npas3	MmuEX1018725	51	S	8.21	0	4.105	-8.21	E13	EX	chr12:53501390-53501440	+
Ttc8	MmuEX0049605	30	S	0	0	0	0	E13	EX	chr12:98937120-98937149	+
Ralgapa1	MmuEX1022036	127	S	0	0	0	0	E13	EX	chr12:55709934-55710060	-
Ralgapa1	MmuEX0038614	141	S	9.03	14.63	11.83	5.6	E13	EX	chr12:55735034-55735174	-
Mbip	MmuEX0028089	97	S	83.84	90.57	87.205	6.73	E13	EX	chr12:56340201-56340297	-
Nin	MmuEX0031719	2121	S	40.46	47.66	44.06	7.2	E13	EX	chr12:70042132-70044252	-
Mpp5	MmuEX6081773	147	S	100	100	100	0	E13	EX	chr12:78817625-78817771	+
Pcnx	MmuEX0034027	106	S	88.83	80.65	84.74	-8.18	E13	EX	chr12:81906449-81906554	+
Mta1	MmuEX0029872	51	S	19.38	18.2	18.79	-1.18	E13	EX	chr12:113120211-113120261	+
Rps6ka5	MmuEX0040487	192	S	100	100	100	0	E13	EX	chr12:100558449-100558640	-
Numb	MmuEX0032646	147	S	95.71	90.06	92.885	-5.65	E13	EX	chr12:83797197-83797343	-
Ylpm1	MmuEX0052559	93	S	90.16	94.33	92.245	4.17	E13	EX	chr12:85041823-85041915	+
Angel1	MmuEX0004862	227	S	100	100	100	0	E13	EX	chr12:86721841-86722067	-
Evl	MmuEX0017503	101	S	1.34	0.97	1.155	-0.37	E13	EX	chr12:108605911-108606011	+
Zfp839	MmuEX0053656	129	S	100	100	100	0	E13	EX	chr12:110866240-110866368	+
Hecw1	MmuEX0022675	58	S	19.13	11.05	15.09	-8.08	E13	EX	chr13:14434434-14434491	-
Carmil1	MmuEX0026940	18	S	0	0	0	0	E13	EX	chr13:24049643-24049660	-
Mak	MmuEX0027577	149	S	100	100	100	0	E13	EX	chr13:41039629-41039777	-
Tbc1d7	MmuEX0046496	133	S	10.78	10.41	10.595	-0.37	E13	EX	chr13:43169118-43169250	-
Ripk1	MmuEX0039914	77	S	100	98.73	99.365	-1.27	E13	EX	chr13:34021381-34021457	+
Ddx46	MmuEX0014119	117	S	9.16	11.76	10.46	2.6	E13	EX	chr13:55660353-55660469	+
Agtpbp1	MmuEX0004326	38	S	38.84	37.16	38	-1.68	E13	EX	chr13:59517653-59517690	-
Ahrr	MmuEX0004398	62	S	100	100	100	0	E13	EX	chr13:74215743-74215804	-
Cast	MmuEX0009293	33	S	0	0	0	0	E13	EX	chr13:74695262-74695294	-
Atg10	MmuEX1004576	91	S	0	0	0	0	E13	EX	chr13:91211590-91211680	-
Mccc2	MmuEX1016932	205	S	0	0	0	0	E13	EX	chr13:99949835-99950039	-
Gfm2	MmuEX0020303	81	S	91.4	97.07	94.235	5.67	E13	EX	chr13:97160087-97160167	+
Col4a3bp	MmuEX0012287	78	S	3.72	12.87	8.295	9.15	E13	EX	chr13:96616994-96617071	+
Ptprg	MmuEX0037924	87	S	25.98	17.34	21.66	-8.64	E13	EX	chr14:12179264-12179350	+
Dlg5	MmuEX0014819	69	S	100	86.54	93.27	-13.46	E13	EX	chr14:24202298-24202366	-
Anxa7	MmuEX0005347	205	S	100	100	100	0	E13	EX	chr14:20471368-20471572	-
Ppp3cb	MmuEX0036794	27	S	0	0	0	0	E13	EX	chr14:20511474-20511500	-
Ktn1	MmuEX0025961	69	S	20.71	18.89	19.8	-1.82	E13	EX	chr14:47704420-47704488	+
Slmap	MmuEX0043711	123	S	94.67	100	97.335	5.33	E13	EX	chr14:26429788-26429910	-
Capn7	MmuEX0009076	215	S	16.45	11.84	14.145	-4.61	E13	EX	chr14:31361031-31361245	+
Slc25a30	MmuEX0042892	86	S	100	100	100	0	E13	EX	chr14:75770171-75770256	-
Cnmd	MmuEX0026271	141	S	100	100	100	0	E13	EX	chr14:79656589-79656729	-
Dmtn	MmuEX0017047	75	S	100	100	100	0	E13	EX	chr14:70617955-70618029	-
Haus4	MmuEX0022392	113	S	2.99	0	1.495	-2.99	E13	EX	chr14:54550642-54550754	-
6030458C11Rik	MmuEX0002124	146	S	85.62	90.76	88.19	5.14	E13	EX	chr15:12823561-12823706	-
Zfr	MmuEX0053756	98	S	93.63	96.91	95.27	3.28	E13	EX	chr15:12170816-12170913	+
Sema5a	MmuEX0041621	18	S	0	0	0	0	E13	EX	chr15:32640717-32640734	+
Trio	MmuEX1026745	490	S	0	0	0	0	E13	EX	chr15:27770931-27771420	-
March11	MmuEX0027916	193	S	48.89	44.3	46.595	-4.59	E13	EX	chr15:26387748-26387940	+
Myo10	MmuEX0030421	244	S	98.23	100	99.115	1.77	E13	EX	chr15:25785803-25786046	+
Rida	MmuEX0023266	69	S	100	100	100	0	E13	EX	chr15:34486611-34486679	-
Stk3	MmuEX0045420	49	S	0	0	0	0	E13	EX	chr15:35088388-35088436	-
Washc5	MmuEX0016138	146	S	89.88	100	94.94	10.12	E13	EX	chr15:59369153-59369298	-
Xpnpep3	MmuEX0052375	178	S	100	100	100	0	E13	EX	chr15:81448319-81448496	+
Dscc1	MmuEX0015724	189	S	14.71	0	7.355	-14.71	E13	EX	chr15:55083405-55083593	-
Ppp1r1a	MmuEX0036715	61	S	89.97	98.17	94.07	8.2	E13	EX	chr15:103534350-103534410	-
Nubp1	MmuEX0032572	91	S	92.58	100	96.29	7.42	E13	EX	chr16:10420256-10420346	+
Nubp1	MmuEX0032573	111	S	100	100	100	0	E13	EX	chr16:10421227-10421337	+
Crebbp	MmuEX0012695	114	S	85.83	89.21	87.52	3.38	E13	EX	chr16:4137366-4137479	-
Adck5	MmuEX0003978	132	S	100	100	100	0	E13	EX	chr15:76594153-76594284	+
Mroh1	MmuEX0022633	41	S	100	100	100	0	E13	EX	chr15:76427902-76427942	+
Mapk8ip2	MmuEX0027847	76	S	100	100	100	0	E13	EX	chr15:89458742-89458817	+
Alcam	MmuEX0004576	39	S	100	98.73	99.365	-1.27	E13	EX	chr16:52268790-52268828	-
Boc	MmuEX6062566	182	S	100	100	100	0	E13	EX	chr16:44491172-44491353	-
Usp7	MmuEX0051103	131	S	100	100	100	0	E13	EX	chr16:8706599-8706729	-
Arl6	MmuEX0006149	13	S	0	0	0	0	E13	EX	chr16:59618666-59618678	-
Klhl22	MmuEX0025773	719	S	100	100	100	0	E13	EX	chr16:17776402-17777120	+
Lztr1	MmuEX0027438	166	S	100	100	100	0	E13	EX	chr16:17522558-17522723	+
Ccdc14	MmuEX0009575	73	S	100	100	100	0	E13	EX	chr16:34696813-34696885	+
Ece2	MmuEX0016178	65	S	0	0	0	0	E13	EX	chr16:20637975-20638039	+
Slc15a2	MmuEX1023745	28	S	0	0	0	0	E13	EX	chr16:36756865-36756892	-
Synj1	MmuEX0045982	24	S	71.76	70.98	71.37	-0.78	E13	EX	chr16:90971564-90971587	-
Scn8a	MmuEX6056585	239	S	100	100	100	0	E13	EX	chr15:101008053-101008291	+
Gtf2ird1	MmuEX0022117	57	S	94.79	94.92	94.855	0.13	E13	EX	chr5:134382530-134382586	-
P3h3	MmuEX0026316	51	S	81.82	73.91	77.865	-7.91	E13	EX	chr6:124845608-124845658	-
Celsr3	MmuEX6069019	117	S	100	100	100	0	E13	EX	chr9:108836530-108836646	+
Pigx	MmuEX0035099	210	S	98.38	100	99.19	1.62	E13	EX	chr16:32087294-32087503	-
Aars2	MmuEX0002885	110	S	100	100	100	0	E13	EX	chr17:45517912-45518021	+
Cpne5	MmuEX0012563	51	S	0	0	0	0	E13	EX	chr17:29202855-29202905	-
Slc37a1	MmuEX0043191	82	S	100	100	100	0	E13	EX	chr17:31307280-31307361	+
Slc30a6	MmuEX0043078	85	S	100	100	100	0	E13	EX	chr17:74404004-74404088	+
Yipf4	MmuEX0052549	232	S	0	0	0	0	E13	EX	chr17:74490481-74490712	+
Birc6	MmuEX0008013	173	S	8.98	16.58	12.78	7.6	E13	EX	chr17:74686121-74686293	+
Man2a1	MmuEX0027625	172	S	96.92	100	98.46	3.08	E13	EX	chr17:64636484-64636655	+
Srbd1	MmuEX0044829	65	S	0	0	0	0	E13	EX	chr17:86095867-86095931	-
Pot1b	MmuEX0036407	75	S	100	100	100	0	E13	EX	chr17:55695027-55695101	-
Cuta	MmuEX0013201	52	S	63.05	57.91	60.48	-5.14	E13	EX	chr17:26939317-26939368	-
Mllt1	MmuEX0029206	126	S	88.23	86.31	87.27	-1.92	E13	EX	chr17:56902563-56902688	-
Anks1	MmuEX0005183	99	S	36.92	50.1	43.51	13.18	E13	EX	chr17:28058748-28058846	+
Map4k3	MmuEX0027783	90	S	3.19	0	1.595	-3.19	E13	EX	chr17:80594856-80594945	-
Kifc5b	MmuEX1015830	411	S	7.46	0	3.73	-7.46	E13	EX	chr17:26917624-26918034	+
Dtna	MmuEX0015806	21	S	14.39	0	7.195	-14.39	E13	EX	chr18:23633218-23633238	+
Psd2	MmuEX1021017	139	S	0	0	0	0	E13	EX	chr18:35977058-35977196	+
3110002H16Rik	MmuEX0001284	104	S	100	100	100	0	E13	EX	chr18:12179489-12179592
Rbm27	MmuEX0039122	189	S	100	100	100	0	E13	EX	chr18:42333209-42333397	+
Jakmip2	MmuEX0024868	63	S	94.4	100	97.2	5.6	E13	EX	chr18:43562531-43562593	-
Afg3l2	MmuEX0004160	124	S	15.32	24.22	19.77	8.9	E13	EX	chr18:67447569-67447692	-
Cep192	MmuEX0010930	200	S	4.02	0	2.01	-4.02	E13	EX	chr18:67834001-67834200	+
Atp9b	MmuEX0006985	33	S	72.92	59.37	66.145	-13.55	E13	EX	chr18:80736812-80736844	-
Fbn2	MmuEX0018736	99	S	99.48	95.12	97.3	-4.36	E13	EX	chr18:58203746-58203844	-
Tcof1	MmuEX0046739	108	S	15.95	17.14	16.545	1.19	E13	EX	chr18:60827340-60827447	-
Kif20b	MmuEX1015794	43	S	0.71	0	0.355	-0.71	E13	EX	chr19:34955594-34955636	+
Frmd8	MmuEX0019644	124	S	100	100	100	0	E13	EX	chr19:5863224-5863347	-
Asah2	MmuEX1004456	158	S	0	0	0	0	E13	EX	chr19:32006520-32006677	-
Cpt1a	MmuEX0012622	78	S	100	100	100	0	E13	EX	chr19:3364478-3364555	+
Hells	MmuEX0022698	197	S	98.63	100	99.315	1.37	E13	EX	chr19:38950188-38950384	+
Tctn3	MmuEX6032749	138	S	100	100	100	0	E13	EX	chr19:40602805-40602942	-
Sfxn2	MmuEX0041989	99	S	100	100	100	0	E13	EX	chr19:46585705-46585803	+
Pcgf6	MmuEX0033966	18	S	15.08	10.09	12.585	-4.99	E13	EX	chr19:47042122-47042139	-
Gk	MmuEX0022248	87	S	88.12	100	94.06	11.88	E13	EX	chrX:85706238-85706324	-
Alyref	MmuEX0047218	113	S	8.12	5.25	6.685	-2.87	E13	EX	chr11:120595608-120595720	-
Mms19	MmuEX0029327	59	S	0	0	0	0	E13	EX	chr19:41946145-41946203	-
Fgf8	MmuEX0019140	87	S	29.11	18.18	23.645	-10.93	E13	EX	chr19:45741911-45741997	-
Fyco1	MmuEX1010775	81	S	100	100	100	0	E13	EX	chr9:123792669-123792749	-
Fam120c	MmuEX0017892	210	S	100	100	100	0	E13	EX	chrX:151463969-151464178	+
Ube3a	MmuEX0050213	120	S	89.47	100	94.735	10.53	E13	EX	chr7:59243350-59243469	+
Esyt1	MmuEX0017416	138	S	98.02	100	99.01	1.98	E13	EX	chr10:128512327-128512464	-
Adam8	MmuEX6014984	184	S	100	100	100	0	E13	EX	chr7:139989244-139989427	-
Dock9	MmuEX1008877	42	S	0	0	0	0	E13	EX	chr14:121608778-121608819	-
Zfp202	MmuEX0053085	120	S	100	100	100	0	E13	EX	chr9:40210441-40210560	+
Cnksr2	MmuEX0011878	147	S	22.46	35.07	28.765	12.61	E13	EX	chrX:157919746-157919892	-
Jade1	MmuEX0034730	118	S	100	100	100	0	E13	EX	chr3:41609803-41609920	+
Pard3	MmuEX0033641	84	S	83.71	76.74	80.225	-6.97	E13	EX	chr8:127359727-127359810	+
Pard3	MmuEX1019433	178	S	9.09	13.95	11.52	4.86	E13	EX	chr8:127400398-127400575	+
Smad7	MmuEX0043761	72	S	85.3	100	92.65	14.7	E13	EX	chr18:75375877-75375948	+
Mybl1	MmuEX0030269	105	S	88.3	84	86.15	-4.3	E13	EX	chr1:9681785-9681889	-
Sgk3	MmuEX0042049	132	S	100	100	100	0	E13	EX	chr1:9881760-9881891	+
Pikfyve	MmuEX0035188	80	S	0	0	0	0	E13	EX	chr1:65254233-65254312	+
Carf	MmuEX0009169	67	S	0	0	0	0	E13	EX	chr1:60125079-60125145	+
Kdelc1	MmuEX0025243	210	S	90.4	100	95.2	9.6	E13	EX	chr1:44110735-44110944
Asnsd1	MmuEX0006441	58	S	100	100	100	0	E13	EX	chr1:53347015-53347072	-
Pms1	MmuEX6024236	161	S	100	100	100	0	E13	EX	chr1:53192100-53192260	-
Mgat4a	MmuEX0028893	131	S	100	100	100	0	E13	EX	chr1:37454744-37454874	-
Sphkap	MmuEX0044670	79	S	39.65	48.39	44.02	8.74	E13	EX	chr1:83384894-83384972	-
Fn1	MmuEX0019422	270	S	98.23	97.44	97.835	-0.79	E13	EX	chr1:71603660-71603929	-
Glb1l	MmuEX0020483	132	S	100	100	100	0	E13	EX	chr1:75200330-75200461	-
Speg	MmuEX0044628	132	S	100	100	100	0	E13	EX	chr1:75423816-75423947	+
Epha4	MmuEX0017077	68	S	96.99	100	98.495	3.01	E13	EX	chr1:77511683-77511750	-
Atg16l1	MmuEX1004586	130	S	0	0	0	0	E13	EX	chr1:87776204-87776333	+
2310035C23Rik	MmuEX0000915	71	S	100	100	100	0	E13	EX	chr1:105750973-105751043
Steap3	MmuEX1025029	357	S	100	100	100	0	E13	EX	chr1:120227572-120227928	-
Ppfia4	MmuEX0036519	111	S	0	0	0	0	E13	EX	chr1:134299026-134299136	-
Pou2f1	MmuEX0036415	72	S	10.57	24.7	17.635	14.13	E13	EX	chr1:165883047-165883118	-
Dcaf6	MmuEX0013849	89	S	100	100	100	0	E13	EX	chr1:165336745-165336833	-
Ralgps2	MmuEX0038676	78	S	0	0	0	0	E13	EX	chr1:156821387-156821464	-
Abl2	MmuEX0003291	63	S	78	63.31	70.655	-14.69	E13	EX	chr1:156620839-156620901	+
Uhmk1	MmuEX0050496	95	S	100	100	100	0	E13	EX	chr1:170208655-170208749	-
Mettl13	MmuEX0028735	200	S	100	100	100	0	E13	EX	chr1:162544186-162544385
Dars2	MmuEX0013777	63	S	78.31	67.51	72.91	-10.8	E13	EX	chr1:161049938-161050000	-
Prkcq	MmuEX0037139	127	S	100	100	100	0	E13	EX	chr2:11226859-11226985	+
Acbd5	MmuEX0003421	121	S	89.07	100	94.535	10.93	E13	EX	chr2:23075490-23075610	+
Acbd5	MmuEX0003422	33	S	40.98	35.26	38.12	-5.72	E13	EX	chr2:23080668-23080700	+
Coq4	MmuEX6100092	94	S	100	91.15	95.575	-8.85	E13	EX	chr2:29795936-29796029	+
Tsc1	MmuEX0049253	112	S	100	100	100	0	E13	EX	chr2:28672393-28672504	+
Slc25a25	MmuEX0042866	36	S	24.66	21.1	22.88	-3.56	E13	EX	chr2:32420656-32420691	-
Fubp3	MmuEX0019736	133	S	0.58	1.15	0.865	0.57	E13	EX	chr2:31612103-31612235	+
Crat	MmuEX0012656	207	S	5.26	0	2.63	-5.26	E13	EX	chr2:30411117-30411323	-
Dolpp1	MmuEX6100272	125	S	23.07	12.33	17.7	-10.74	E13	EX	chr2:30393729-30393853	+
Dab2ip	MmuEX0013710	134	S	100	90.95	95.475	-9.05	E13	EX	chr2:35661492-35661625	+
Grin1	MmuEX0021893	63	S	0	0	0	0	E13	EX	chr2:25311343-25311405	-
March7	MmuEX0027929	101	S	26.67	30.91	28.79	4.24	E13	EX	chr2:60224770-60224870	+
Dync1i2	MmuEX0015954	60	S	52.26	54.4	53.33	2.14	E13	EX	chr2:71233649-71233708	+
Cers6	MmuEX0026175	131	S	92.64	89.98	91.31	-2.66	E13	EX	chr2:68947227-68947357	+
Cstf3	MmuEX0012997	117	S	100	100	100	0	E13	EX	chr2:104663331-104663447	+
Ttc17	MmuEX0049448	171	S	95.49	100	97.745	4.51	E13	EX	chr2:94342627-94342797	-
Fbn1	MmuEX0018731	61	S	5.26	0	2.63	-5.26	E13	EX	chr2:125314907-125314967	-
Galk2	MmuEX0019973	136	S	0	0	0	0	E13	EX	chr2:125870326-125870461	+
Pex16	MmuEX0034508	134	S	86.36	100	93.18	13.64	E13	EX	chr2:92377430-92377563	+
Frmd5	MmuEX0019637	52	S	100	100	100	0	E13	EX	chr2:121547972-121548023	-
Slx4ip	MmuEX0000764	89	S	100	100	100	0	E13	EX	chr2:137046717-137046805	+
Cdan1	MmuEX0010302	79	S	11.63	0	5.815	-11.63	E13	EX	chr2:120728099-120728177	-
Ptpra	MmuEX0037873	27	S	15.87	14.94	15.405	-0.93	E13	EX	chr2:130509830-130509856	+
Knl1	MmuEX0009225	51	S	85.44	92.74	89.09	7.3	E13	EX	chr2:119057281-119057331	+
Cdc25b	MmuEX0010356	123	S	24.59	30.35	27.47	5.76	E13	EX	chr2:131191813-131191935	+
Gpcpd1	MmuEX0021570	76	S	72.09	81.74	76.915	9.65	E13	EX	chr2:132558607-132558682	-
Cpxm1	MmuEX0012634	151	S	100	100	100	0	E13	EX	chr2:130394922-130395072	-
E2f5	MmuEX0016107	71	S	6.19	5.68	5.935	-0.51	E13	EX	chr3:14581136-14581206	+
Rbl1	MmuEX1022218	69	S	1.57	0	0.785	-1.57	E13	EX	chr2:157192938-157193006	-
Src	MmuEX0044842	18	S	49.34	40.23	44.785	-9.11	E13	EX	chr2:157458843-157458860	+
Ralgapb	MmuEX0038643	42	S	0	0	0	0	E13	EX	chr2:158452247-158452288	+
Gnb4	MmuEX6070519	67	S	100	100	100	0	E13	EX	chr3:32589997-32590063	-
Sec62	MmuEX0041543	61	S	100	100	100	0	E13	EX	chr3:30812296-30812356	+
Mccc1	MmuEX1016927	36	S	0	0	0	0	E13	EX	chr3:35993728-35993763	-
Acad9	MmuEX0003381	71	S	100	100	100	0	E13	EX	chr3:36081811-36081881	+
Ccna2	MmuEX0010033	90	S	0	0	0	0	E13	EX	chr3:36570076-36570165	-
Nbea	MmuEX0030987	9	S	87.19	100	93.595	12.81	E13	EX	chr3:55994048-55994056	-
Nbea	MmuEX0030986	106	S	7.14	0	3.57	-7.14	E13	EX	chr3:56043014-56043119	-
Gpsm2	MmuEX0021766	304	S	77.95	75.5	76.725	-2.45	E13	EX	chr3:108711277-108711580	-
Extl2	MmuEX0017653	71	S	100	100	100	0	E13	EX	chr3:116025325-116025395	+
Col11a1	MmuEX0012116	234	S	100	100	100	0	E13	EX	chr3:114216971-114217204	+
Ndst3	MmuEX0031268	183	S	100	100	100	0	E13	EX	chr3:123561902-123562084	-
Rnpc3	MmuEX1022700	736	S	0	4.83	2.415	4.83	E13	EX	chr3:113606564-113607299	-
Fubp1	MmuEX0019729	63	S	3.87	11.6	7.735	7.73	E13	EX	chr3:152214825-152214887	+
Efna3	MmuEX0016365	78	S	100	100	100	0	E13	EX	chr3:89315808-89315885	-
Chd1l	MmuEX0011146	99	S	100	100	100	0	E13	EX	chr3:97569101-97569199	-
Snx27	MmuEX0044273	28	S	5.95	0	2.975	-5.95	E13	EX	chr3:94526440-94526467	-
Rap1gds1	MmuEX0038760	98	S	0	0	0	0	E13	EX	chr3:138956400-138956497	-
Ppp3ca	MmuEX0036788	30	S	2.97	1.95	2.46	-1.02	E13	EX	chr3:136932011-136932040	+
Nfkb1	MmuEX6074267	92	S	100	100	100	0	E13	EX	chr3:135613651-135613742	-
Manba	MmuEX0027650	102	S	0	0	0	0	E13	EX	chr3:135512346-135512447	+
Adgrl2	MmuEX0026707	39	S	6.42	6	6.21	-0.42	E13	EX	chr3:148849766-148849804	-
Tmem68	MmuEX0048067	70	S	0	0	0	0	E13	EX	chr4:3569870-3569939	-
Ube2j1	MmuEX0050169	120	S	59.15	52.4	55.775	-6.75	E13	EX	chr4:33045080-33045199	+
Invs	MmuEX0024323	107	S	100	100	100	0	E13	EX	chr4:48402833-48402939	+
Tex10	MmuEX0046998	206	S	0	0	0	0	E13	EX	chr4:48457589-48457794	-
Zfp618	MmuEX0053494	96	S	32.67	36.33	34.5	3.66	E13	EX	chr4:63086531-63086626	+
Zfp618	MmuEX0053497	45	S	42.73	50.09	46.41	7.36	E13	EX	chr4:63120401-63120445	+
Mpdz	MmuEX0029492	117	S	75.07	63.71	69.39	-11.36	E13	EX	chr4:81358626-81358742	-
Aco1	MmuEX1003096	96	S	0	0	0	0	E13	EX	chr4:40192222-40192317	+
Slc44a1	MmuEX0043342	170	S	100	100	100	0	E13	EX	chr4:53536323-53536492	+
Unc13b	MmuEX1027354	39	S	0	0	0	0	E13	EX	chr4:43254307-43254345	+
Unc13b	MmuEX0050600	57	S	3.51	2.99	3.25	-0.52	E13	EX	chr4:43260993-43261049	+
Gba2	MmuEX0020148	173	S	100	100	100	0	E13	EX	chr4:43569489-43569661	-
Npr2	MmuEX0032213	75	S	84.21	90.45	87.33	6.24	E13	EX	chr4:43643335-43643409	+
Snapc3	MmuEX0044087	85	S	75.03	79.97	77.5	4.94	E13	EX	chr4:83427782-83427866	+
Snapc3	MmuEX0044085	137	S	4.1	4.05	4.075	-0.05	E13	EX	chr4:83437587-83437723	+
Plin2	MmuEX0035826	280	S	100	100	100	0	E13	EX	chr4:86661934-86662213	-
Usp24	MmuEX1027479	29	S	0	0	0	0	E13	EX	chr4:106419923-106419951	+
Mier1	MmuEX0029012	71	S	1.85	0.31	1.08	-1.54	E13	EX	chr4:103161772-103161842	+
Pde4b	MmuEX0034162	100	S	100	100	100	0	E13	EX	chr4:102599643-102599742	+
Dnajc6	MmuEX0015230	69	S	88.24	82.51	85.375	-5.73	E13	EX	chr4:101625693-101625761	+
Bend5	MmuEX0007925	134	S	85.64	95.11	90.375	9.47	E13	EX	chr4:111431017-111431150	+
Elavl4	MmuEX0016668	39	S	89.58	89.06	89.32	-0.52	E13	EX	chr4:110209740-110209778	-
Dock7	MmuEX0015457	71	S	88.94	98.48	93.71	9.54	E13	EX	chr4:99020021-99020091	-
Macf1	MmuEX0027470	102	S	0	0	0	0	E13	EX	chr4:123354479-123354580	-
Macf1	MmuEX0027473	63	S	73.37	87.32	80.345	13.95	E13	EX	chr4:123441603-123441665	-
Plk3	MmuEX6095396	84	S	100	100	100	0	E13	EX	chr4:117130508-117130591	-
Ptch2	MmuEX0037663	138	S	100	100	100	0	E13	EX	chr4:117111515-117111652	+
Eif2b3	MmuEX0016522	112	S	100	94.44	97.22	-5.56	E13	EX	chr4:117052724-117052835	+
Pik3r3	MmuEX0035167	171	S	98.06	100	99.03	1.94	E13	EX	chr4:116292097-116292267	+
Rad54l	MmuEX0038551	73	S	87.25	83.66	85.455	-3.59	E13	EX	chr4:116123244-116123316	-
Aldh4a1	MmuEX0004607	153	S	94.29	100	97.145	5.71	E13	EX	chr4:139643390-139643542	+
Hspg2	MmuEX0023407	120	S	100	100	100	0	E13	EX	chr4:137511246-137511365	+
Hspg2	MmuEX0023410	18	S	0	0	0	0	E13	EX	chr4:137559951-137559968	+
Azin2	MmuEX0003945	113	S	100	100	100	0	E13	EX	chr4:128946057-128946169	-
Rnf19b	MmuEX6096257	132	S	100	100	100	0	E13	EX	chr4:129082747-129082878	+
Ago3	MmuEX1003470	164	S	100	100	100	0	E13	EX	chr4:126345419-126345582	-
Map7d1	MmuEX0029930	111	S	74.14	75.82	74.98	1.68	E13	EX	chr4:126238522-126238632	-
Gmeb1	MmuEX0021264	83	S	99.02	100	99.51	0.98	E13	EX	chr4:132245986-132246068	-
Per3	MmuEX0034464	49	S	0	0	0	0	E13	EX	chr4:151042250-151042298	-
Slc4a2	MmuEX0043398	154	S	100	100	100	0	E13	EX	chr5:24434338-24434491	+
Cdk5	MmuEX0010582	53	S	93.24	100	96.62	6.76	E13	EX	chr5:24419783-24419835	-
Casz1	MmuEX0009305	69	S	96.2	100	98.1	3.8	E13	EX	chr4:148934581-148934649	+
Lzic	MmuEX0027428	224	S	7.5	7.83	7.665	0.33	E13	EX	chr4:149485369-149485592	+
Rint1	MmuEX0039899	215	S	100	100	100	0	E13	EX	chr5:23815652-23815866	+
Ski	MmuEX0042489	123	S	58.28	64.58	61.43	6.3	E13	EX	chr4:155160834-155160956	-
Pank4	MmuEX0033570	82	S	100	100	100	0	E13	EX	chr4:154972149-154972230	+
Gnb1	MmuEX0021329	45	S	52.67	55.75	54.21	3.08	E13	EX	chr4:155515635-155515679	+
Prom1	MmuEX0037291	18	S	0	0	0	0	E13	EX	chr5:44012499-44012516	-
Sorcs2	MmuEX0044398	80	S	0	0	0	0	E13	EX	chr5:36019627-36019706	-
Afap1	MmuEX0004117	109	S	85.58	82.95	84.265	-2.63	E13	EX	chr5:35945188-35945296	+
Afap1	MmuEX0004118	54	S	73.03	66.62	69.825	-6.41	E13	EX	chr5:35987055-35987108	+
Trmt44	MmuEX0000972	74	S	100	100	100	0	E13	EX	chr5:35572818-35572891	-
Acox3	MmuEX0003529	97	S	100	100	100	0	E13	EX	chr5:35598315-35598411	+
Evc	MmuEX0017479	66	S	19.11	29.03	24.07	9.92	E13	EX	chr5:37314762-37314827	-
Stx18	MmuEX0045577	68	S	73.58	84.49	79.035	10.91	E13	EX	chr5:38092513-38092580	+
Pgm1	MmuEX0034630	191	S	0	0	0	0	E13	EX	chr5:64095745-64095935	+
Brdt	MmuEX0008241	206	S	100	100	100	0	E13	EX	chr5:107377010-107377215	+
Klhl8	MmuEX0025809	67	S	10.65	0.52	5.585	-10.13	E13	EX	chr5:103890715-103890781	-
Ddx55	MmuEX0014145	83	S	100	100	100	0	E13	EX	chr5:124560718-124560800	+
Ppef2	MmuEX0036496	167	S	100	100	100	0	E13	EX	chr5:92245383-92245549	-
Kntc1	MmuEX6020846	96	S	100	100	100	0	E13	EX	chr5:123812010-123812105	+
Slc15a4	MmuEX0042636	111	S	90.84	100	95.42	9.16	E13	EX	chr5:127604538-127604648	-
Rsrc2	MmuEX0040661	78	S	17.42	19.9	18.66	2.48	E13	EX	chr5:123742779-123742856	-
Vps33a	MmuEX0051514	138	S	91.97	81.79	86.88	-10.18	E13	EX	chr5:123535214-123535351	-
Psph	MmuEX0037607	112	S	0	0	0	0	E13	EX	chr5:129776830-129776941	-
Aacs	MmuEX0002862	123	S	100	100	100	0	E13	EX	chr5:125511846-125511968	+
Sirt4	MmuEX0042462	194	S	100	100	100	0	E13	EX	chr5:115479602-115479795	-
Mmab	MmuEX0029273	276	S	100	100	100	0	E13	EX	chr5:114433083-114433358	-
Rnf6	MmuEX1022690	26	S	0	8.56	4.28	8.56	E13	EX	chr5:146220738-146220763	-
Pan3	MmuEX0033548	117	S	94.95	97.68	96.315	2.73	E13	EX	chr5:147526925-147527041	+
Hsph1	MmuEX0023420	119	S	0	0	0	0	E13	EX	chr5:149632292-149632410	-
Medag	MmuEX0002135	113	S	100	100	100	0	E13	EX	chr5:149426934-149427046	+
Cald1	MmuEX0008926	133	S	1.55	0	0.775	-1.55	E13	EX	chr6:34769530-34769662	+
Tmem209	MmuEX0047898	96	S	86.32	100	93.16	13.68	E13	EX	chr6:30508666-30508761	-
Avl9	MmuEX0007143	94	S	0	0	0	0	E13	EX	chr6:56755604-56755697	+
Slc13a4	MmuEX0042613	40	S	100	100	100	0	E13	EX	chr6:35284630-35284669	-
Cntn6	MmuEX0011996	96	S	100	100	100	0	E13	EX	chr6:104701162-104701257	+
Atf7ip	MmuEX0006598	86	S	0	0	0	0	E13	EX	chr6:136599471-136599556	+
Plekha5	MmuEX0035711	73	S	13.32	9.25	11.285	-4.07	E13	EX	chr6:140580463-140580535	+
St8sia1	MmuEX0045179	110	S	93.99	92.69	93.34	-1.3	E13	EX	chr6:142876648-142876757	-
Ercc2	MmuEX0017243	63	S	76.29	79.6	77.945	3.31	E13	EX	chr7:19384099-19384161	+
Ercc2	MmuEX0017240	70	S	98.2	100	99.1	1.8	E13	EX	chr7:19390249-19390318	+
Dmpk	MmuEX0014888	149	S	100	100	100	0	E13	EX	chr7:19086893-19087041	+
Cyfip1	MmuEX6011121	77	S	95.71	100	97.855	4.29	E13	EX	chr7:55904189-55904265	+
Tarsl2	MmuEX0046314	73	S	100	100	100	0	E13	EX	chr7:65688879-65688951	+
Unc45a	MmuEX0050623	67	S	100	100	100	0	E13	EX	chr7:80328453-80328519	-
Iqgap1	MmuEX0024448	48	S	9.5	0	4.75	-9.5	E13	EX	chr7:80729644-80729691	-
Me3	MmuEX6012199	134	S	100	100	100	0	E13	EX	chr7:89736628-89736761	+
Sez6l2	MmuEX0041894	132	S	73.68	87.84	80.76	14.16	E13	EX	chr7:126952000-126952131	+
Sh2b1	MmuEX0042121	100	S	44.85	56.73	50.79	11.88	E13	EX	chr7:126467950-126468049	-
Zkscan2	MmuEX0053871	44	S	0	3.86	1.93	3.86	E13	EX	chr7:123482641-123482684	-
Zkscan2	MmuEX0053872	160	S	0	0	0	0	E13	EX	chr7:123487486-123487645	-
Myo7a	MmuEX1018011	54	S	0	0	0	0	E13	EX	chr7:98090360-98090413	-
Dkk3	MmuEX0014764	84	S	78.95	82.92	80.935	3.97	E13	EX	chr7:112148961-112149044	-
Tgfb1i1	MmuEX0047097	116	S	10.53	24.71	17.62	14.18	E13	EX	chr7:128248177-128248292	+
Fbxl19	MmuEX0018784	219	S	78.64	91.71	85.175	13.07	E13	EX	chr7:127750148-127750366	+
Fbxl19	MmuEX0018783	82	S	6.05	0	3.025	-6.05	E13	EX	chr7:127766714-127766795	+
Tmem159	MmuEX1026160	173	S	0	0	0	0	E13	EX	chr7:120113868-120114040	+
Wee1	MmuEX0052129	147	S	92.86	100	96.43	7.14	E13	EX	chr7:110130829-110130975	+
Dock11	MmuEX0015391	39	S	38.02	28.38	33.2	-9.64	E13	EX	chrX:36009943-36009981	+
Dock11	MmuEX0015392	18	S	62.13	59.39	60.76	-2.74	E13	EX	chrX:36075917-36075934	+
Rbmx	MmuEX0039215	1253	S	73.43	84.66	79.045	11.23	E13	EX	chrX:57386141-57387393	-
Gripap1	MmuEX0021927	93	S	16.67	26.37	21.52	9.7	E13	EX	chrX:7803594-7803686	+
Rbm3	MmuEX0039131	129	S	98.35	95.69	97.02	-2.66	E13	EX	chrX:8142827-8142955	-
Atrx	MmuEX1004763	64	S	0.76	1.61	1.185	0.85	E13	EX	chrX:105829591-105829654	-
Zmym3	MmuEX0053928	255	S	85.07	100	92.535	14.93	E13	EX	chrX:101407205-101407459	-
Zfp185	MmuEX1028395	87	S	0	0	0	0	E13	EX	chrX:72990317-72990403	+
Msl3	MmuEX0029834	83	S	29.18	20.4	24.79	-8.78	E13	EX	chrX:168672263-168672345	-
Zrsr2	MmuEX0054045	57	S	5.88	0	2.94	-5.88	E13	EX	chrX:163945293-163945349	-
Pir	MmuEX0035260	45	S	100	100	100	0	E13	EX	chrX:164342474-164342518	+
Plxna3	MmuEX6044905	143	S	100	100	100	0	E13	EX	chrX:74341536-74341678	+
Plp1	MmuEX1020370	109	S	0	0	0	0	E13	EX	chrX:136823039-136823147	+
Atp11a	MmuEX0006735	24	S	0	4.65	2.325	4.65	E13	EX	chr8:12851633-12851656	+
Naxd	MmuEX0009178	121	S	74.44	87.93	81.185	13.49	E13	EX	chr8:11511877-11511997	+
Kat6a	MmuEX0030643	142	S	97.55	100	98.775	2.45	E13	EX	chr8:22923515-22923656	+
Slit2	MmuEX0043688	12	S	79.38	78.4	78.89	-0.98	E13	EX	chr5:48191003-48191014	+
Slit2	MmuEX0043692	33	S	0	1.28	0.64	1.28	E13	EX	chr5:48250263-48250295	+
Tenm3	MmuEX1025765	164	S	61.01	57.65	59.33	-3.36	E13	EX	chr8:48836895-48837058	-
Fgfr1	MmuEX0019144	267	S	100	100	100	0	E13	EX	chr8:25555508-25555774	+
Mak16	MmuEX0027582	60	S	95.14	100	97.57	4.86	E13	EX	chr8:31166374-31166433	-
Pcm1	MmuEX0033988	174	S	79.84	77.56	78.7	-2.28	E13	EX	chr8:41274995-41275168	+
Sorbs2	MmuEX0044379	1581	S	13.66	12.34	13	-1.32	E13	EX	chr8:45794978-45796558	+
Rbl2	MmuEX0039054	72	S	100	100	100	0	E13	EX	chr8:91112518-91112589	+
Gab1	MmuEX0019855	90	S	2.37	0	1.185	-2.37	E13	EX	chr8:80776161-80776250	-
Dhodh	MmuEX0014484	188	S	100	100	100	0	E13	EX	chr8:109596030-109596217	-
Phlpp2	MmuEX0034890	61	S	100	100	100	0	E13	EX	chr8:109920081-109920141	+
Usb1	MmuEX0002600	84	S	100	100	100	0	E13	EX	chr8:95345289-95345372	+
Cog8	MmuEX0012110	169	S	100	100	100	0	E13	EX	chr8:107050142-107050310	-
Adat1	MmuEX0003935	114	S	0	0	0	0	E13	EX	chr8:111991892-111992005	-
Tbx20	MmuEX0046614	110	S	89.29	100	94.645	10.71	E13	EX	chr9:24727763-24727872	-
Gnpat	MmuEX0021381	94	S	100	100	100	0	E13	EX	chr8:124886853-124886946	+
Aplp2	MmuEX0005569	36	S	19.52	23.16	21.34	3.64	E13	EX	chr9:31156190-31156225	-
Grik4	MmuEX0021882	179	S	100	100	100	0	E13	EX	chr9:42659718-42659896	-
Ubash3b	MmuEX0050126	93	S	100	100	100	0	E13	EX	chr9:41026250-41026342	-
Kirrel3	MmuEX6064882	149	S	100	100	100	0	E13	EX	chr9:35013268-35013416	+
Abhd12	MmuEX0003214	46	S	79.4	84.5	81.95	5.1	E13	EX	chr2:150842246-150842291	-
Dixdc1	MmuEX0014761	90	S	72.97	82.72	77.845	9.75	E13	EX	chr9:50682537-50682626	-
Lysmd2	MmuEX0027406	80	S	0	0	0	0	E13	EX	chr9:75626512-75626591	+
Rnf111	MmuEX0039984	317	S	0	0	0	0	E13	EX	chr9:70461360-70461676	-
Phip	MmuEX0034796	48	S	0	1.4	0.7	1.4	E13	EX	chr9:82884355-82884402	-
Phip	MmuEX0034802	63	S	23.8	22.17	22.985	-1.63	E13	EX	chr9:82915962-82916024	-
Drd2	MmuEX0015688	87	S	100	100	100	0	E13	EX	chr9:49403194-49403280	+
Ptpn9	MmuEX0037870	111	S	100	92.91	96.455	-7.09	E13	EX	chr9:57033106-57033216	+
Lrrc1	MmuEX0026923	118	S	100	100	100	0	E13	EX	chr9:77499234-77499351	-
Ctsh	MmuEX0013115	105	S	100	100	100	0	E13	EX	chr9:90064153-90064257	+
Tpm1	MmuEX0048596	79	S	39.93	27.29	33.61	-12.64	E13	EX	chr9:67029664-67029742	-
Igdcc3	MmuEX0023766	165	S	100	100	100	0	E13	EX	chr9:65181956-65182120	+
Zwilch	MmuEX1028880	59	S	7.2	0	3.6	-7.2	E13	EX	chr9:64171469-64171527	-
Atr	MmuEX0007012	98	S	100	100	100	0	E13	EX	chr9:95935479-95935576	+
Xrn1	MmuEX0052466	116	S	98.37	90.49	94.43	-7.88	E13	EX	chr9:96005997-96006112	+
Nktr	MmuEX0031809	28	S	32.82	31.64	32.23	-1.18	E13	EX	chr9:121729997-121730024	+
Pccb	MmuEX0033907	111	S	100	100	100	0	E13	EX	chr9:101012705-101012815	-
Rbm5	MmuEX0039180	85	S	91.37	96.93	94.15	5.56	E13	EX	chr9:107750008-107750092	-
Amt	MmuEX0004825	79	S	93.63	95.34	94.485	1.71	E13	EX	chr9:108299380-108299458	+
Srek1	MmuEX0044879	157	S	0.47	0	0.235	-0.47	E13	EX	chr13:103749137-103749293	-
Prorsd1	MmuEX0037303	91	S	43.48	36.55	40.015	-6.93	E13	EX	chr11:29514432-29514522	-
Kank1	MmuEX0024949	128	S	100	100	100	0	E13	EX	chr19:25318305-25318432	+
Kank1	MmuEX0024946	2679	S	100	100	100	0	E13	EX	chr19:25409086-25411764	+
Kank1	MmuEX0024947	246	S	100	100	100	0	E13	EX	chr19:25424138-25424383	+
Inppl1	MmuEX0024233	134	S	87.5	100	93.75	12.5	E13	EX	chr7:101823513-101823646	-
Inppl1	MmuEX1015228	56	S	100	100	100	0	E13	EX	chr7:101837889-101837944	-
Ilvbl	MmuEX0024076	168	S	0	0	0	0	E13	EX	chr10:78578607-78578774	+
Ank2	MmuEX0004899	99	S	18.85	9.68	14.265	-9.17	E13	EX	chr3:126963383-126963481	-
Prr5l	MmuEX0037389	127	S	100	100	100	0	E13	EX	chr2:101729424-101729550	-
Pkd1	MmuEX0035345	19	S	34.92	29.58	32.25	-5.34	E13	EX	chr17:24571402-24571420	+
Hspa13	MmuEX0023366	96	S	12.39	5.56	8.975	-6.83	E13	EX	chr16:75758632-75758727	-
Nup93	MmuEX0032808	52	S	10.2	0	5.1	-10.2	E13	EX	chr8:94220560-94220611	+
Slc22a15	MmuEX1023805	2644	S	0	13.45	6.725	13.45	E13	EX	chr3:101919856-101922499	-
Dis3	MmuEX0014726	85	S	97.64	100	98.82	2.36	E13	EX	chr14:99085874-99085958	-
Ttf2	MmuEX0049618	82	S	100	100	100	0	E13	EX	chr3:100957864-100957945	-
Ttf2	MmuEX0049615	115	S	100	100	100	0	E13	EX	chr3:100961701-100961815	-
Scaf11	MmuEX0041102	171	S	99.42	100	99.71	0.58	E13	EX	chr15:96415777-96415947	-
Stk36	MmuEX0045463	94	S	100	100	100	0	E13	EX	chr1:74610772-74610865	+
Ptprm	MmuEX0037947	75	S	23.14	17.35	20.245	-5.79	E13	EX	chr17:66912353-66912427	-
Rpgrip1l	MmuEX6037289	134	S	100	100	100	0	E13	EX	chr8:91221372-91221505	-
Rpgrip1l	MmuEX0040381	106	S	100	100	100	0	E13	EX	chr8:91289623-91289728	-
Ptprf	MmuEX0037908	33	S	15.81	13.64	14.725	-2.17	E13	EX	chr4:118218012-118218044	-
Ptprf	MmuEX0037909	579	S	85.92	88.5	87.21	2.58	E13	EX	chr4:118225799-118226377	-
Dnm2	MmuEX1008792	227	S	60.44	45.45	52.945	-14.99	E13	EX	chr9:21506336-21506562	+
Agl	MmuEX0004251	113	S	100	100	100	0	E13	EX	chr3:116753251-116753363	-
Antxr1	MmuEX0005311	26	S	13.58	0	6.79	-13.58	E13	EX	chr6:87270755-87270780	-
Fan1	MmuEX0018514	95	S	10.14	0	5.07	-10.14	E13	EX	chr7:64362712-64362806	-
Ppip5k1	MmuEX0036603	114	S	100	100	100	0	E13	EX	chr2:121334723-121334836	-
Pank1	MmuEX0033558	177	S	100	100	100	0	E13	EX	chr19:34821713-34821889	-
Pcgf3	MmuEX1019552	34	S	0	0	0	0	E13	EX	chr5:108501787-108501820	+
Hacd3	MmuEX6066680	52	S	100	100	100	0	E13	EX	chr9:65004257-65004308	-
Cep350	MmuEX1006546	123	S	0	0	0	0	E13	EX	chr1:155887136-155887258	-
Stard9	MmuEX1025000	33	S	0	0	0	0	E13	EX	chr2:120672241-120672273	+
Fndc3c1	MmuEX0019497	114	S	100	96.29	98.145	-3.71	E13	EX	chrX:106432433-106432546	-
Mtss1l	MmuEX0030172	9	S	0	0	0	0	E13	EX	chr8:110727829-110727837
Nrxn2	MmuEX0032387	90	S	88.52	96.29	92.405	7.77	E13	EX	chr19:6513716-6513805	+
Ppp1r16a	MmuEX1020661	51	S	0	0	0	0	E13	EX	chr15:76691462-76691512	+
Zswim5	MmuEX0054071	180	S	97.32	100	98.66	2.68	E13	EX	chr4:116965596-116965775	+
Trim36	MmuEX0048901	82	S	0	0	0	0	E13	EX	chr18:46167893-46167974	-
Zfp944	MmuEX0053708	54	S	7.69	4.03	5.86	-3.66	E13	EX	chr17:22355081-22355134	-
Ttc37	MmuEX0049554	37	S	0	0	0	0	E13	EX	chr13:76105676-76105712	+
Ttc37	MmuEX0049553	95	S	100	100	100	0	E13	EX	chr13:76187600-76187694	+
Scaper	MmuEX1023056	110	S	0	0	0	0	E13	EX	chr9:55937080-55937189	-
Phka1	MmuEX1019938	155	S	9.09	0	4.545	-9.09	E13	EX	chrX:102618224-102618378	-
Ctnnd1	MmuEX0013079	18	S	85.67	82.64	84.155	-3.03	E13	EX	chr2:84612532-84612549	-
Golim4	MmuEX0021458	84	S	5.94	0	2.97	-5.94	E13	EX	chr3:75902401-75902484	-
Gas2l1	MmuEX0020110	97	S	97.73	92.14	94.935	-5.59	E13	EX	chr11:5062415-5062511	-
Usp54	MmuEX0051095	93	S	100	100	100	0	E13	EX	chr14:20604052-20604144	-
Nek9	MmuEX0031479	575	S	0	0	0	0	E13	EX	chr12:85331829-85332403	-
Nek9	MmuEX0031478	140	S	0	0	0	0	E13	EX	chr12:85334357-85334496	-
Kif4	MmuEX0025598	99	S	91.88	80.67	86.275	-11.21	E13	EX	chrX:100717937-100718035	+
Kctd9	MmuEX0025240	150	S	68.42	61.07	64.745	-7.35	E13	EX	chr14:67734141-67734290	+
Tkfc	MmuEX0013740	116	S	43.48	53.42	48.45	9.94	E13	EX	chr19:10604941-10605056	-
Polr3b	MmuEX0036310	167	S	100	100	100	0	E13	EX	chr10:84714245-84714411	+
Pkd2	MmuEX0035370	115	S	4	0	2	-4	E13	EX	chr5:104463893-104464007	+
Pkd2	MmuEX0035371	168	S	95.06	100	97.53	4.94	E13	EX	chr5:104486647-104486814	+
Pkd2	MmuEX0035372	121	S	94.55	100	97.275	5.45	E13	EX	chr5:104490644-104490764	+
Ice1	MmuEX0007359	154	S	13.21	13.75	13.48	0.54	E13	EX	chr13:70612497-70612650	-
Hdx	MmuEX0022563	67	S	0	0	0	0	E13	EX	chrX:111595315-111595381	-
Hdx	MmuEX0022565	147	S	29.17	41.06	35.115	11.89	E13	EX	chrX:111671343-111671489	-
Hid1	MmuEX0008612	81	S	100	100	100	0	E13	EX	chr11:115349922-115350002	-
Myo5a	MmuEX0030526	81	S	42.73	39.33	41.03	-3.4	E13	EX	chr9:75192384-75192464	+
2700049A03Rik	MmuEX0001186	116	S	0	0	0	0	E13	EX	chr12:71151385-71151500	+
Mrps10	MmuEX0029715	70	S	77.78	66.67	72.225	-11.11	E13	EX	chr17:47372576-47372645	+
Mast4	MmuEX0028015	201	S	6.96	8.09	7.525	1.13	E13	EX	chr13:102754056-102754256	-
Unc13a	MmuEX0050588	57	S	0	0	0	0	E13	EX	chr8:71633439-71633495	-
Cobll1	MmuEX0012046	119	S	13.51	0	6.755	-13.51	E13	EX	chr2:65090622-65090740	-
Ncapd3	MmuEX0031062	208	S	100	100	100	0	E13	EX	chr9:27030623-27030830	+
Ncapd3	MmuEX0031066	35	S	1.03	0	0.515	-1.03	E13	EX	chr9:27083606-27083640	+
Gcfc2	MmuEX0002825	76	S	1.68	10.9	6.29	9.22	E13	EX	chr6:81933728-81933803	+
Ap2b1	MmuEX0005428	42	S	25.4	21.81	23.605	-3.59	E13	EX	chr11:83364795-83364836	+
Ints6	MmuEX0024285	223	S	14.75	20.41	17.58	5.66	E13	EX	chr14:62733628-62733850	-
Gdpd5	MmuEX0020267	15	S	0	10.7	5.35	10.7	E13	EX	chr7:99456997-99457011	+
Emsy	MmuEX0000777	103	S	70.81	60.56	65.685	-10.25	E13	EX	chr7:98593331-98593433	-
Tdrd7	MmuEX0046832	112	S	100	100	100	0	E13	EX	chr4:46010790-46010901	+
Fam179b	MmuEX6081170	236	S	100	100	100	0	E13	EX	chr12:65006875-65007110
Gtf3c4	MmuEX0022149	103	S	30.77	17.37	24.07	-13.4	E13	EX	chr2:28836025-28836127	-
Sbno2	MmuEX0041088	132	S	100	100	100	0	E13	EX	chr10:80061316-80061447	-
Ddx11	MmuEX0014055	155	S	100	100	100	0	E13	EX	chr17:66150574-66150728	+
Zfp983	MmuEX0001300	86	S	21.74	11.49	16.615	-10.25	E13	EX	chr17:21651803-21651888	+
Zfp983	MmuEX0001301	127	S	100	100	100	0	E13	EX	chr17:21656206-21656332	+
Rnf126	MmuEX0040006	70	S	76.73	80.38	78.555	3.65	E13	EX	chr10:79761430-79761499	-
Dennd5a	MmuEX0014295	72	S	87.63	86.52	87.075	-1.11	E13	EX	chr7:109935482-109935553	-
Dcdc2a	MmuEX1008191	42	S	0	0	0	0	E13	EX	chr13:25165127-25165168	+
Ibtk	MmuEX0023534	181	S	100	100	100	0	E13	EX	chr9:85728406-85728586	-
Prtg	MmuEX0037462	183	S	100	100	100	0	E13	EX	chr9:72904705-72904887	+
Fam178a	MmuEX0018111	77	S	0.61	3.7	2.155	3.09	E13	EX	chr19:44942863-44942939
Myrf	MmuEX0021243	81	S	0	0	0	0	E13	EX	chr19:10215274-10215354	-
Myrf	MmuEX0021244	264	S	100	100	100	0	E13	EX	chr19:10228653-10228916	-
Lmo1	MmuEX1016306	36	S	15.07	16.36	15.715	1.29	E13	EX	chr7:109170207-109170242	-
Rif1	MmuEX0039808	85	S	5.71	0	2.855	-5.71	E13	EX	chr2:52102212-52102296	+
Snapc4	MmuEX0044097	119	S	9.38	0	4.69	-9.38	E13	EX	chr2:26378161-26378279	-
Igsf10	MmuEX0023826	76	S	12	0	6	-12	E13	EX	chr3:59334113-59334188	-
Cep135	MmuEX0010900	94	S	8.33	4.66	6.495	-3.67	E13	EX	chr5:76599326-76599419	+
Cep135	MmuEX0010899	226	S	0	0	0	0	E13	EX	chr5:76639761-76639986	+
Exoc1	MmuEX0017543	21	S	38.07	41.79	39.93	3.72	E13	EX	chr5:76540747-76540767	+
Hif1an	MmuEX0022887	64	S	100	100	100	0	E13	EX	chr19:44569893-44569956	+
Commd2	MmuEX0012376	83	S	87.41	77.88	82.645	-9.53	E13	EX	chr3:57650691-57650773	-
Greb1	MmuEX0021817	89	S	100	100	100	0	E13	EX	chr12:16707895-16707983	-
Sbf1	MmuEX0041056	24	S	6.5	6.67	6.585	0.17	E13	EX	chr15:89307172-89307195	-
Ppp6r2	MmuEX0036856	81	S	12.45	14.58	13.515	2.13	E13	EX	chr15:89279273-89279353	+
Rfxap	MmuEX0039572	87	S	1.41	3.26	2.335	1.85	E13	EX	chr3:54805752-54805838	-
Cc2d1a	MmuEX0009410	127	S	100	100	100	0	E13	EX	chr8:84133764-84133890	-
Rbm42	MmuEX0039155	66	S	51.06	52.19	51.625	1.13	E13	EX	chr7:30645919-30645984	-
Mbd5	MmuEX0028084	181	S	100	100	100	0	E13	EX	chr2:49251243-49251423	+
2410004B18Rik	MmuEX0000998	127	S	12.39	11.65	12.02	-0.74	E13	EX	chr3:145938543-145938669	+
Kdm1a	MmuEX0025261	60	S	36.44	41.21	38.825	4.77	E13	EX	chr4:136582040-136582099	-
Kdm1a	MmuEX0025253	132	S	0	2.22	1.11	2.22	E13	EX	chr4:136594885-136595016	-
Trim3	MmuEX1026688	26	S	0	0	0	0	E13	EX	chr7:105613559-105613584	-
Zfp146	MmuEX0053045	47	S	4.71	1.03	2.87	-3.68	E13	EX	chr7:30163327-30163373	-
Smpd1	MmuEX0043979	77	S	100	92.14	96.07	-7.86	E13	EX	chr7:105556918-105556994	+
Kin	MmuEX0025640	44	S	87.38	91.26	89.32	3.88	E13	EX	chr2:10090113-10090156	+
4932438A13Rik	MmuEX0001800	51	S	46.24	49.89	48.065	3.65	E13	EX	chr3:36992677-36992727	+
Hhat	MmuEX0022857	115	S	0	0	0	0	E13	EX	chr1:192553947-192554061	-
Ints7	MmuEX0024290	449	S	0	0	0	0	E13	EX	chr1:191609657-191610105	+
Atg14	MmuEX1004581	68	S	0	0	0	0	E13	EX	chr14:47546727-47546794	-
Rapgef6	MmuEX0038816	15	S	12.37	0	6.185	-12.37	E13	EX	chr11:54651749-54651763	+
Plekhg2	MmuEX1020329	102	S	67.35	54.69	61.02	-12.66	E13	EX	chr7:28371637-28371738	-
Adgrl3	MmuEX0026725	39	S	50.07	37.41	43.74	-12.66	E13	EX	chr5:81663386-81663424	+
Zbtb42	MmuEX1028221	104	S	0	0	0	0	E13	EX	chr12:112679376-112679479	+
Phc3	MmuEX0034690	117	S	0	0	0	0	E13	EX	chr3:30909018-30909134	-
Fermt2	MmuEX0019078	33	S	0	0	0	0	E13	EX	chr14:45476418-45476450	-
Mynn	MmuEX0030413	84	S	74.84	62.8	68.82	-12.04	E13	EX	chr3:30612469-30612552	+
Rtkn2	MmuEX1022894	114	S	0	14.96	7.48	14.96	E13	EX	chr10:67981992-67982105	+
Wdr19	MmuEX0051829	113	S	100	100	100	0	E13	EX	chr5:65245796-65245908	+
Igsf9	MmuEX0023839	124	S	100	100	100	0	E13	EX	chr1:172494753-172494876	+
Gcc2	MmuEX0020184	73	S	100	100	100	0	E13	EX	chr10:58272333-58272405	+
Cntln	MmuEX1007152	63	S	0	0	0	0	E13	EX	chr4:85083018-85083080	+
Ano2	MmuEX0005244	99	S	100	100	100	0	E13	EX	chr6:125775796-125775894	+
Tbc1d32	MmuEX0013613	141	S	100	100	100	0	E13	EX	chr10:56040139-56040279	-
Ccdc50	MmuEX1006021	45	S	90.62	91.93	91.275	1.31	E13	EX	chr16:27436368-27436412	+
Prdm1	MmuEX0036934	129	S	100	100	100	0	E13	EX	chr10:44440659-44440787	-
Primpol	MmuEX0009488	134	S	0	0	0	0	E13	EX	chr8:46613724-46613857	-
Bcl9	MmuEX6072729	132	S	67.33	75.05	71.19	7.72	E13	EX	chr3:97215112-97215243	-
Trpm4	MmuEX0049157	133	S	100	100	100	0	E13	EX	chr7:45304948-45305080	-
Sema7a	MmuEX0041650	88	S	100	100	100	0	E13	EX	chr9:57954824-57954911	+
Slc22a23	MmuEX0042772	20	S	0	0	0	0	E13	EX	chr13:34193253-34193272	-
Snx10	MmuEX0044215	115	S	21.52	13.02	17.27	-8.5	E13	EX	chr6:51569794-51569908	+
Edem2	MmuEX0016239	405	S	3.42	0	1.71	-3.42	E13	EX	chr2:155712719-155713123	-
Edem2	MmuEX0016240	204	S	100	100	100	0	E13	EX	chr2:155716010-155716213	-
Sesn1	MmuEX6048127	183	S	100	100	100	0	E13	EX	chr10:41896023-41896205	+
Focad	MmuEX0007548	90	S	100	100	100	0	E13	EX	chr4:88397842-88397931	+
Poli	MmuEX0036239	179	S	100	100	100	0	E13	EX	chr18:70522702-70522880	-
Tbkbp1	MmuEX0046586	41	S	0	0	0	0	E13	EX	chr11:97147691-97147731	-
Osbpl7	MmuEX0033243	54	S	100	100	100	0	E13	EX	chr11:97052770-97052823	+
Rnh1	MmuEX1022696	738	S	41.29	39.34	40.315	-1.95	E13	EX	chr7:141168676-141169413	-
Scube3	MmuEX0041340	48	S	6.08	6	6.04	-0.08	E13	EX	chr17:28158881-28158928	+
Rtel1	MmuEX0040680	94	S	100	100	100	0	E13	EX	chr2:181322801-181322894	+
Rtel1	MmuEX0040683	86	S	81.54	78.67	80.105	-2.87	E13	EX	chr2:181349895-181349980	+
Nup205	MmuEX0032716	151	S	100	100	100	0	E13	EX	chr6:35198836-35198986	+
Nup205	MmuEX0032730	100	S	2.65	1.41	2.03	-1.24	E13	EX	chr6:35206120-35206219	+
Ctnnal1	MmuEX0013064	43	S	8.3	7.07	7.685	-1.23	E13	EX	chr4:56838005-56838047	-
Hace1	MmuEX0022334	132	S	100	100	100	0	E13	EX	chr10:45686602-45686733	+
Tmem214	MmuEX0047902	44	S	0	0	0	0	E13	EX	chr5:30872861-30872904	+
Zfhx3	MmuEX0052994	2768	S	90	82.45	86.225	-7.55	E13	EX	chr8:108792202-108794969	+
Edc3	MmuEX0016229	320	S	93.83	80.07	86.95	-13.76	E13	EX	chr9:57715948-57716267	+
Ube3c	MmuEX0050241	184	S	5.98	2.67	4.325	-3.31	E13	EX	chr5:29592119-29592302	+
Rreb1	MmuEX6057947	259	S	0	0	0	0	E13	EX	chr13:37894940-37895198	+
Stim2	MmuEX0045375	24	S	0	12.27	6.135	12.27	E13	EX	chr5:54110116-54110139	+
Fanci	MmuEX0018582	73	S	85.19	100	92.595	14.81	E13	EX	chr7:79399136-79399208	+
Srrm2	MmuEX0044968	490	S	22.73	10.73	16.73	-12	E13	EX	chr17:23823176-23823665	+
Arid4b	MmuEX0006101	153	S	95.33	88.28	91.805	-7.05	E13	EX	chr13:14169919-14170071	+
Fndc3b	MmuEX0019488	281	S	100	100	100	0	E13	EX	chr3:27451314-27451594	-
Fndc3b	MmuEX0019490	54	S	100	100	100	0	E13	EX	chr3:27488237-27488290	-
Hexdc	MmuEX0022826	110	S	100	100	100	0	E13	EX	chr11:121212042-121212151	+
Neil3	MmuEX0031418	125	S	100	100	100	0	E13	EX	chr8:53623618-53623742	-
Prdm16	MmuEX0036960	175	S	100	100	100	0	E13	EX	chr4:154328260-154328434	-
Prpf18	MmuEX0037314	27	S	0	0	0	0	E13	EX	chr2:4648097-4648123	-
Tnrc18	MmuEX0048374	279	S	91.77	100	95.885	8.23	E13	EX	chr5:142755381-142755659	-
Tnrc18	MmuEX0048376	147	S	100	100	100	0	E13	EX	chr5:142775829-142775975	-
Tnrc18	MmuEX0048372	156	S	11.55	14.13	12.84	2.58	E13	EX	chr5:142793005-142793160	-
Zufsp	MmuEX0054084	169	S	100	100	100	0	E13	EX	chr10:33935089-33935257
Ncam1	MmuEX0031044	801	S	13.06	14.96	14.01	1.9	E13	EX	chr9:49506853-49507653	-
Ncam1	MmuEX0031041	30	S	9.08	7.72	8.4	-1.36	E13	EX	chr9:49550540-49550569	-
Myo9a	MmuEX0030583	54	S	21.1	23.48	22.29	2.38	E13	EX	chr9:59912537-59912590	+
Rcan2	MmuEX6077827	227	S	100	100	100	0	E13	EX	chr17:43836271-43836497	+
Sdk1	MmuEX0041406	195	S	100	100	100	0	E13	EX	chr5:141953004-141953198	+
Slx4	MmuEX0043742	184	S	66.67	78.7	72.685	12.03	E13	EX	chr16:3995694-3995877	-
Cc2d2a	MmuEX0009424	90	S	0	7.28	3.64	7.28	E13	EX	chr5:43681875-43681964	+
Cc2d2a	MmuEX0009426	157	S	100	100	100	0	E13	EX	chr5:43706743-43706899	+
Cpeb2	MmuEX0012538	90	S	22.45	29.94	26.195	7.49	E13	EX	chr5:43238327-43238416	+
Cercam	MmuEX0011048	133	S	100	100	100	0	E13	EX	chr2:29878004-29878136	+
Trub2	MmuEX0049247	62	S	30.84	18	24.42	-12.84	E13	EX	chr2:29783312-29783373	-
Zfp335	MmuEX0053235	77	S	100	100	100	0	E13	EX	chr2:164900111-164900187	-
Zfp335	MmuEX0053236	78	S	100	100	100	0	E13	EX	chr2:164908155-164908232	-
Nhsl1	MmuEX1018474	100	S	77.18	62.67	69.925	-14.51	E13	EX	chr10:18408415-18408514	+
Epg5	MmuEX0001973	74	S	86.49	100	93.245	13.51	E13	EX	chr18:77955907-77955980	+
Epg5	MmuEX0001975	124	S	100	90.63	95.315	-9.37	E13	EX	chr18:77988264-77988387	+
Ccdc40	MmuEX1006013	33	S	1.7	1.8	1.75	0.1	E13	EX	chr11:119258259-119258291	+
Edrf1	MmuEX0001192	102	S	100	100	100	0	E13	EX	chr7:133646990-133647091	+
Magi2	MmuEX0027555	177	S	0	0	0	0	E13	EX	chr5:19999442-19999618	+
Magi2	MmuEX0027560	42	S	50	36	43	-14	E13	EX	chr5:20543585-20543626	+
Cox15	MmuEX0012497	187	S	100	100	100	0	E13	EX	chr19:43746736-43746922	-
Pnrc1	MmuEX1020460	512	S	100	100	100	0	E13	EX	chr4:33247948-33248459	-
Accs	MmuEX1003059	296	S	0	0	0	0	E13	EX	chr2:93848950-93849245	-
Fam102b	MmuEX0017800	96	S	91.69	99.16	95.425	7.47	E13	EX	chr3:108981144-108981239	-
Ufl1	MmuEX0000697	115	S	86.07	100	93.035	13.93	E13	EX	chr4:25277989-25278103	-
Aqr	MmuEX0005663	72	S	76.53	83.43	79.98	6.9	E13	EX	chr2:114114580-114114651	-
Akap9	MmuEX0004526	136	S	95.1	92.76	93.93	-2.34	E13	EX	chr5:3971902-3972037	+
Akap9	MmuEX0004528	180	S	91.87	100	95.935	8.13	E13	EX	chr5:4044799-4044978	+
Fbxl4	MmuEX1010235	114	S	0	0	0	0	E13	EX	chr4:22423814-22423927	+
Ranbp17	MmuEX0038706	167	S	100	100	100	0	E13	EX	chr11:33243110-33243276	-
Ranbp17	MmuEX0038704	92	S	0	0	0	0	E13	EX	chr11:33303919-33304010	-
Ranbp17	MmuEX0038708	194	S	96.21	100	98.105	3.79	E13	EX	chr11:33474887-33475080	-
Ranbp17	MmuEX0038709	91	S	91.01	100	95.505	8.99	E13	EX	chr11:33500680-33500770	-
Sh3pxd2b	MmuEX0042220	84	S	8.62	2.81	5.715	-5.81	E13	EX	chr11:32408968-32409051	+
Psme4	MmuEX0037585	61	S	3.44	5.12	4.28	1.68	E13	EX	chr11:30827009-30827069	+
Osbpl10	MmuEX0033187	192	S	100	100	100	0	E13	EX	chr9:115109400-115109591	+
Kcnd3	MmuEX0025030	57	S	79.09	85.41	82.25	6.32	E13	EX	chr3:105666962-105667018	+
Rfx3	MmuEX0039552	155	S	100	100	100	0	E13	EX	chr19:27806188-27806342	-
Map7d2	MmuEX0029932	57	S	100	100	100	0	E13	EX	chrX:159491768-159491824	+
Iffo2	MmuEX0023610	141	S	97.34	100	98.67	2.66	E13	EX	chr4:139606422-139606562	+
Elmo1	MmuEX0016694	51	S	100	100	100	0	E13	EX	chr13:20241573-20241623	+
Elmo1	MmuEX0016696	45	S	0	0	0	0	E13	EX	chr13:20285315-20285359	+
Dnah7b	MmuEX0015063	83	S	0	0	0	0	E13	EX	chr1:46361241-46361323	+
Hectd2	MmuEX0022666	139	S	94.74	100	97.37	5.26	E13	EX	chr19:36583936-36584074	+
Rusc1	MmuEX0040798	47	S	100	100	100	0	E13	EX	chr3:89088800-89088846	-
Rusc1	MmuEX0040799	411	S	0	6.33	3.165	6.33	E13	EX	chr3:89090496-89090906	-
Dmxl2	MmuEX0014930	63	S	40.38	32.47	36.425	-7.91	E13	EX	chr9:54379775-54379837	-
Dmxl2	MmuEX0014934	126	S	95.24	100	97.62	4.76	E13	EX	chr9:54480340-54480465	-
Cftr	MmuEX0011107	89	S	0	0	0	0	E13	EX	chr6:18255953-18256041	+
Slc7a1	MmuEX0043542	384	S	100	100	100	0	E13	EX	chr5:148352066-148352449	-
Rgl2	MmuEX0039589	197	S	100	100	100	0	E13	EX	chr17:33930245-33930441	+
Pum3	MmuEX0013501	67	S	95.64	100	97.82	4.36	E13	EX	chr19:27422355-27422421	-
Mfsd6	MmuEX0028828	25	S	49.85	47.57	48.71	-2.28	E13	EX	chr1:52658699-52658723	-
Gk5	MmuEX0020465	94	S	100	100	100	0	E13	EX	chr9:96137745-96137838	+
Gk5	MmuEX0020462	104	S	90.35	100	95.175	9.65	E13	EX	chr9:96174690-96174793	+
Sdk2	MmuEX0041408	165	S	95.56	100	97.78	4.44	E13	EX	chr11:113794923-113795087	-
Bicdl1	MmuEX0009860	12	S	0	0	0	0	E13	EX	chr5:115672144-115672155	-
Kif21b	MmuEX0025537	52	S	100	100	100	0	E13	EX	chr1:136161729-136161780	+
Rragb	MmuEX0040563	84	S	89.8	100	94.9	10.2	E13	EX	chrX:153148452-153148535	+
Pi4ka	MmuEX0034960	94	S	89.61	79.68	84.645	-9.93	E13	EX	chr16:17386236-17386329	-
Plekha6	MmuEX0035722	52	S	10.89	9.21	10.05	-1.68	E13	EX	chr1:133269527-133269578	+
Mapk1ip1	MmuEX0027832	358	S	4	0	2	-4	E13	EX	chr7:138840577-138840934	-
Pkp2	MmuEX1020172	152	S	8.64	0	4.32	-8.64	E13	EX	chr16:16246467-16246618	+
Dcaf17	MmuEX0013828	106	S	82.81	82.47	82.64	-0.34	E13	EX	chr2:71078474-71078579	+
Arhgef11	MmuEX0005962	138	S	93.04	100	96.52	6.96	E13	EX	chr3:87698765-87698902	+
Wdr11	MmuEX0051807	112	S	100	100	100	0	E13	EX	chr7:129592976-129593087	+
Dzip1	MmuEX0016030	57	S	79	79.92	79.46	0.92	E13	EX	chr14:118895851-118895907	-
Nxt2	MmuEX0032862	87	S	100	100	100	0	E13	EX	chrX:142229524-142229610	+
Ehbp1	MmuEX0016447	108	S	61.64	57.23	59.435	-4.41	E13	EX	chr11:22062780-22062887	-
Pbrm1	MmuEX0033840	96	S	33.45	28.49	30.97	-4.96	E13	EX	chr14:31045330-31045425	+
Rbm45	MmuEX6102261	130	S	100	100	100	0	E13	EX	chr2:76378381-76378510	+
Crtac1	MmuEX0012781	135	S	100	100	100	0	E13	EX	chr19:42309057-42309191	-
Prdm10	MmuEX0036940	204	S	100	89.46	94.73	-10.54	E13	EX	chr9:31329662-31329865	+
Sdhaf3	MmuEX0003486	77	S	0	10	5	10	E13	EX	chr6:6957004-6957080	+
Elmsan1	MmuEX0008481	213	S	100	100	100	0	E13	EX	chr12:84154895-84155107	-
Fam227a	MmuEX0001900	79	S	68.81	70.21	69.51	1.4	E13	EX	chr15:79634064-79634142	-
Atxn2	MmuEX0007074	54	S	9.99	4.47	7.23	-5.52	E13	EX	chr5:121806222-121806275	+
Safb2	MmuEX0040922	658	S	95.41	87.15	91.28	-8.26	E13	EX	chr17:56575355-56576012	-
Atpaf2	MmuEX0006997	63	S	11.25	6.37	8.81	-4.88	E13	EX	chr11:60411667-60411729	-
Smg7	MmuEX0043954	150	S	42.31	49.73	46.02	7.42	E13	EX	chr1:152843230-152843379	-
Exog	MmuEX0017607	110	S	96.67	84.18	90.425	-12.49	E13	EX	chr9:119452233-119452342	+
Krba1	MmuEX0025901	198	S	85	73.4	79.2	-11.6	E13	EX	chr6:48408529-48408726	+
Greb1l	MmuEX0021824	129	S	48.84	61.54	55.19	12.7	E13	EX	chr18:10495097-10495225	+
Spice1	MmuEX0044682	103	S	97.51	100	98.755	2.49	E13	EX	chr16:44384671-44384773	+
Setx	MmuEX0041879	165	S	1.3	6.29	3.795	4.99	E13	EX	chr2:29174319-29174483	+
1190005I06Rik	MmuEX0000191	144	S	100	100	100	0	E13	EX	chr8:120611194-120611337	-
Wdfy3	MmuEX0051787	54	S	32.47	41.47	36.97	9	E13	EX	chr5:101878006-101878059	-
Wdfy3	MmuEX0051785	84	S	78.14	84.9	81.52	6.76	E13	EX	chr5:101935990-101936073	-
Cep164	MmuEX0010912	83	S	0	0	0	0	E13	EX	chr9:45826726-45826808	-
Slc35g1	MmuEX0047880	109	S	100	100	100	0	E13	EX	chr19:38400506-38400614	+
Dnajc21	MmuEX0015205	76	S	100	94.82	97.41	-5.18	E13	EX	chr15:10447696-10447771	-
Zfp507	MmuEX0053386	115	S	99.52	94.07	96.795	-5.45	E13	EX	chr7:35787718-35787832	-
Hs3st5	MmuEX0023272	59	S	16.33	15.29	15.81	-1.04	E13	EX	chr10:36554014-36554072	+
Palb2	MmuEX0033514	86	S	48.28	58.62	53.45	10.34	E13	EX	chr7:122117270-122117355	-
Trrap	MmuEX0049224	198	S	99.36	100	99.68	0.64	E13	EX	chr5:144803163-144803360	+
Frrs1l	MmuEX0002191	85	S	100	100	100	0	E13	EX	chr4:56976917-56977001	-
Mtus1	MmuEX0030182	150	S	0	5.39	2.695	5.39	E13	EX	chr8:41056535-41056684	-
Plekha7	MmuEX0035739	77	S	84.31	84.46	84.385	0.15	E13	EX	chr7:116308072-116308148	-
Gm9801	MmuEX1013920	180	S	72.81	62.38	67.595	-10.43	E13	EX	chr7:62117723-62117902	-
C2cd2	MmuEX0008516	40	S	0	0	0	0	E13	EX	chr16:97872344-97872383	-
Adamts6	MmuEX0003868	146	S	100	100	100	0	E13	EX	chr13:104314238-104314383	+
C77370	MmuEX0008622	56	S	51.72	64.84	58.28	13.12	E13	EX	chrX:104099626-104099681
5930403N24Rik	MmuEX1002373	83	S	0	0	0	0	E13	EX	chr10:37146274-37146356	+
Bdh1	MmuEX0007898	88	S	0	0	0	0	E13	EX	chr16:31445346-31445433	+
Tcaim	MmuEX0013676	98	S	100	100	100	0	E13	EX	chr9:122826193-122826290	+
Lrrc4b	MmuEX1016438	118	S	20	26.87	23.435	6.87	E13	EX	chr7:44442414-44442531	+
Dync2h1	MmuEX1009064	199	S	0	0	0	0	E13	EX	chr9:7184018-7184216	-
C2cd3	MmuEX0008528	113	S	90.1	100	95.05	9.9	E13	EX	chr7:100407717-100407829	+
Neurl4	MmuEX0031530	159	S	90.01	100	95.005	9.99	E13	EX	chr11:69910261-69910419	+
Gm973	MmuEX0021231	138	S	0	9.3	4.65	9.3	E13	EX	chr1:59596939-59597076	+
Zfp30	MmuEX0053209	127	S	77.55	85.77	81.66	8.22	E13	EX	chr7:29788049-29788175	+
Fbxo30	MmuEX1010255	36	S	0	0	0	0	E13	EX	chr10:11292333-11292368	+
Tnrc6b	MmuEX0048393	96	S	89.36	83.09	86.225	-6.27	E13	EX	chr15:80918511-80918606	+
Trappc9	MmuEX1026636	21	S	0	0	0	0	E13	EX	chr15:73055748-73055768	-
Isg20l2	MmuEX0024529	209	S	3.63	2.05	2.84	-1.58	E13	EX	chr3:87931030-87931238	+
Tenm4	MmuEX0033013	210	S	84.55	83.79	84.17	-0.76	E13	EX	chr7:96643999-96644208	+
Tenm4	MmuEX0033016	27	S	9.33	14.71	12.02	5.38	E13	EX	chr7:96805105-96805131	+
Nwd1	MmuEX0032847	298	S	100	100	100	0	E13	EX	chr8:72662147-72662444	+
Kmt2d	MmuEX0029168	48	S	4.42	4.13	4.275	-0.29	E13	EX	chr15:98836581-98836628	-
Rimkla	MmuEX0039839	61	S	0	0	0	0	E13	EX	chr4:119480992-119481052	-
Lrp1b	MmuEX0026864	182	S	100	100	100	0	E13	EX	chr2:40858402-40858583	-
Tenm2	MmuEX0032989	123	S	100	100	100	0	E13	EX	chr11:36221408-36221530	-
Tmem67	MmuEX0048058	108	S	11.11	0	5.555	-11.11	E13	EX	chr4:12059788-12059895	-
Spty2d1	MmuEX0044820	115	S	100	100	100	0	E13	EX	chr7:46999771-46999885	-
Zfpm1	MmuEX0053746	134	S	100	100	100	0	E13	EX	chr8:122323700-122323833	+
Zbtb5	MmuEX1028230	59	S	12.33	23.19	17.76	10.86	E13	EX	chr4:45010952-45011010	-
Bdp1	MmuEX0007906	53	S	2.92	0	1.46	-2.92	E13	EX	chr13:100093279-100093331	-
Zfp280b	MmuEX0053156	107	S	12.66	14.14	13.4	1.48	E13	EX	chr10:76032969-76033075	+
C130071C03Rik	MmuEX1005391	785	S	84.13	70.95	77.54	-13.18	E13	EX	chr13:83738170-83738954	+
Kif7	MmuEX0025609	352	S	100	100	100	0	E13	EX	chr7:79713831-79714182	-
Fam171a1	MmuEX0018071	93	S	93.04	84.53	88.785	-8.51	E13	EX	chr2:3186423-3186515	+
Vwc2	MmuEX0051676	130	S	100	100	100	0	E13	EX	chr11:11154163-11154292	+
Gen1	MmuEX0020288	81	S	87.42	89.91	88.665	2.49	E13	EX	chr12:11249130-11249210	-
Zgrf1	MmuEX0001496	135	S	100	90.4	95.2	-9.6	E13	EX	chr3:127615437-127615571	+
Plekhm3	MmuEX0035814	194	S	97.8	100	98.9	2.2	E13	EX	chr1:64883129-64883322	-
Bbs12	MmuEX1005082	92	S	100	100	100	0	E13	EX	chr3:37312850-37312941	+
Zfp24	MmuEX1028414	268	S	11.66	4.32	7.99	-7.34	E13	EX	chr18:24020230-24020497	-
Usp29	MmuEX0050914	70	S	14.29	11.93	13.11	-2.36	E13	EX	chr7:6737565-6737634	+
Tubgcp6	MmuEX0049915	76	S	100	100	100	0	E13	EX	chr15:89109221-89109296	-
Nlgn2	MmuEX0031823	51	S	78.2	93	85.6	14.8	E13	EX	chr11:69830563-69830613	-
Prdm9	MmuEX0037003	194	S	100	100	100	0	E13	EX	chr17:15553352-15553545	-
Prdm9	MmuEX0037004	28	S	0	0	0	0	E13	EX	chr17:15557547-15557574	-
Trpm3	MmuEX0049153	75	S	20.71	20.8	20.755	0.09	E13	EX	chr19:22749771-22749845	+
Nav2	MmuEX0030955	69	S	0.68	0	0.34	-0.68	E13	EX	chr7:49412826-49412894	+
Nav2	MmuEX0030954	9	S	10.09	0	5.045	-10.09	E13	EX	chr7:49575247-49575255	+
Robo2	MmuEX0040261	126	S	33.03	19.66	26.345	-13.37	E13	EX	chr16:73933046-73933171	-
Robo2	MmuEX0040258	12	S	80.33	69.83	75.08	-10.5	E13	EX	chr16:74008775-74008786	-
Nup188	MmuEX0032713	74	S	93.08	86.01	89.545	-7.07	E13	EX	chr2:30298416-30298489	+
Plekhg3	MmuEX0035764	22	S	2.55	0	1.275	-2.55	E13	EX	chr12:76563500-76563521	+
Asap2	MmuEX0002201	135	S	8.16	6.72	7.44	-1.44	E13	EX	chr12:21256475-21256609	+
Tln2	MmuEX0047508	72	S	0	0	0	0	E13	EX	chr9:67539332-67539403	-
Zfp608	MmuEX1028562	90	S	64.93	70.76	67.845	5.83	E13	EX	chr18:54989828-54989917	-
Senp7	MmuEX0041686	125	S	100	93.92	96.96	-6.08	E13	EX	chr16:56179498-56179622	+
Trmt1l	MmuEX0000181	57	S	5.19	0	2.595	-5.19	E13	EX	chr1:151450324-151450380	+
[truncated: 118,675 more rows]

## Sheet: Table S9 Corr between ES & AS
Identifier of editing sites	Splicing event	Correlation coefficient	p-value	dis.min	Degree of correlation
[truncated: 9,390 more rows]

[truncated: 2 more sheets: Table S10 DTE genes, Table S11 Validation]
